# Supplementary material for: Alternative splicing promotes tumour aggressiveness and drug resistance in African American prostate cancer
Source: Nat Commun. 2017 Jun 30;8:15921. doi: 10.1038/ncomms15921 (PMC5497057; doi:10.1038/ncomms15921)
Supplement: Supplementary Data 1 [file ncomms15921-s2.xlsx]

## Sheet: AA PCa vs. EA PCa
Supplmentary Data 1a. Differentially spliced genes in AA PCa vs. EA PCa
Transcript Cluster ID	gene_assignment	Gene Symbol	RefSeq	Differential splicing, p-value (AA PCa vs. EA PCa)
3058759	NM_006379 // SEMA3C // sema domain, immunoglobulin domain (Ig), short basic doma	SEMA3C	NM_006379	1.37767e-20
2979871	NM_182961 // SYNE1 // spectrin repeat containing, nuclear envelope 1 // 6q25 //	SYNE1	NM_182961	5.9768e-18
3528172	BC070329 // TRA@ // T cell receptor alpha locus // 14q11.2 // 6955 /// BC110354	TRA@	BC070329	9.40655e-18
2642791	NM_015268 // DNAJC13 // DnaJ (Hsp40) homolog, subfamily C, member 13 // 3q22.1 /	DNAJC13	NM_015268	2.57918e-17
3581637	BC019046 // IGHG1 // immunoglobulin heavy constant gamma 1 (G1m marker) // 14q32	IGHG1	BC019046	1.87576e-16
3056044	NM_032408 // BAZ1B // bromodomain adjacent to zinc finger domain, 1B // 7q11.23	BAZ1B	NM_032408	5.90781e-16
3020343	NM_000245 // MET // met proto-oncogene (hepatocyte growth factor receptor) // 7q	MET	NM_000245	1.1182e-15
2660800	AY358092 // SUMF1 // sulfatase modifying factor 1 // 3p26.2 // 285362 /// NM_182	SUMF1	AY358092	1.38848e-14
2984275	NM_006661 // PDE10A // phosphodiesterase 10A // 6q26 // 10846	PDE10A	NM_006661	1.83512e-14
2798586	NM_020731 // AHRR // aryl-hydrocarbon receptor repressor // 5p15.3 // 57491 ///	AHRR	NM_020731	1.87835e-14
3320717	NM_014632 // MICAL2 // microtubule associated monoxygenase, calponin and LIM dom	MICAL2	NM_014632	2.08881e-14
2399409	NM_020765 // UBR4 // ubiquitin protein ligase E3 component n-recognin 4 // 1p36.	UBR4	NM_020765	4.10572e-14
3448152	NM_002223 // ITPR2 // inositol 1,4,5-triphosphate receptor, type 2 // 12p11 // 3	ITPR2	NM_002223	5.43233e-14
3028217	BC073930 // TRBV19 // T cell receptor beta variable 19 // 7q34 // 28568 /// BC07	TRBV19	BC073930	6.25889e-14
2556215	NM_016516 // VPS54 // vacuolar protein sorting 54 homolog (S. cerevisiae) // 2p1	VPS54	NM_016516	7.04537e-14
3017547	NM_182931 // MLL5 // myeloid/lymphoid or mixed-lineage leukemia 5 (trithorax hom	MLL5	NM_182931	3.07026e-13
3095223	M34455 // INDO // indoleamine-pyrrole 2,3 dioxygenase // 8p12-p11 // 3620 /// NM	INDO	M34455	7.89398e-13
3527418	NM_005484 // PARP2 // poly (ADP-ribose) polymerase family, member 2 // 14q11.2-q	PARP2	NM_005484	8.54336e-13
2969810	NM_147686 // TRAF3IP2 // TRAF3 interacting protein 2 // 6q21 // 10758 /// NM_147	TRAF3IP2	NM_147686	1.63172e-12
2360677	NM_004428 // EFNA1 // ephrin-A1 // 1q21-q22 // 1942 /// NM_182685 // EFNA1 // ep	EFNA1	NM_004428	1.66913e-12
2727226	NM_006206 // PDGFRA // platelet-derived growth factor receptor, alpha polypeptid	PDGFRA	NM_006206	2.37227e-12
2929168	NM_007124 // UTRN // utrophin // 6q24 // 7402	UTRN	NM_007124	2.68465e-12
3845708	NM_003938 // AP3D1 // adaptor-related protein complex 3, delta 1 subunit // 19p1	AP3D1	NM_003938	3.12119e-12
2550755	NM_022436 // ABCG5 // ATP-binding cassette, sub-family G (WHITE), member 5 (ster	ABCG5	NM_022436	5.13597e-12
3905145	NM_004613 // TGM2 // transglutaminase 2 (C polypeptide, protein-glutamine-gamma-	TGM2	NM_004613	5.22592e-12
2644702	NM_001033030 // FAIM // Fas apoptotic inhibitory molecule // 3q22.3 // 55179 ///	FAIM	NM_001033030	9.46137e-12
2987843	NM_152744 // SDK1 // sidekick homolog 1, cell adhesion molecule (chicken) // 7p2	SDK1	NM_152744	9.69107e-12
2503109	NM_020909 // EPB41L5 // erythrocyte membrane protein band 4.1 like 5 // 2q14.2 /	EPB41L5	NM_020909	1.4677e-11
2878662	NM_005219 // DIAPH1 // diaphanous homolog 1 (Drosophila) // 5q31 // 1729 /// NM_	DIAPH1	NM_005219	1.56742e-11
3097152	NM_005914 // MCM4 // minichromosome maintenance complex component 4 // 8q11.2 //	MCM4	NM_005914	1.71478e-11
2616166	NM_006371 // CRTAP // cartilage associated protein // 3p22.3 // 10491 /// BC0087	CRTAP	NM_006371	1.77038e-11
2961177	NM_004370 // COL12A1 // collagen, type XII, alpha 1 // 6q12-q13 // 1303 /// NM_0	COL12A1	NM_004370	3.04458e-11
2469094	NM_005680 // TAF1B // TATA box binding protein (TBP)-associated factor, RNA poly	TAF1B	NM_005680	3.72106e-11
3006133	NM_022906 // STAG3L4 // stromal antigen 3-like 4 // 7p11.2-q11.2 // 64940 /// EN	STAG3L4	NM_022906	4.10208e-11
2730746	NM_001098484 // SLC4A4 // solute carrier family 4, sodium bicarbonate cotranspor	SLC4A4	NM_001098484	4.64365e-11
2902559	NM_001320 // CSNK2B // casein kinase 2, beta polypeptide // 6p21-p12|6p21.3 // 1	CSNK2B	NM_001320	8.28122e-11
2560704	NM_003203 // C2orf3 // chromosome 2 open reading frame 3 // 2p11.2-p11.1 // 6936	C2orf3	NM_003203	8.62499e-11
3992467	NM_153834 // GPR112 // G protein-coupled receptor 112 // Xq26.3 // 139378	GPR112	NM_153834	8.85505e-11
2518583	NM_018981 // DNAJC10 // DnaJ (Hsp40) homolog, subfamily C, member 10 // 2q32.1 /	DNAJC10	NM_018981	9.30838e-11
3264326	NM_016234 // ACSL5 // acyl-CoA synthetase long-chain family member 5 // 10q25.1-	ACSL5	NM_016234	1.00317e-10
2940826	NM_022085 // TXNDC5 // thioredoxin domain containing 5 // 6p24.3 // 81567 /// NM	TXNDC5	NM_022085	1.41395e-10
3838317	NM_017636 // TRPM4 // transient receptor potential cation channel, subfamily M,	TRPM4	NM_017636	2.05258e-10
2693014	NM_024628 // SLC12A8 // solute carrier family 12 (potassium/chloride transporter	SLC12A8	NM_024628	2.16773e-10
3938384	BC071804 // IGL@ // immunoglobulin lambda locus // 22q11.1-q11.2 // 3535 /// BC0	IGL@	BC071804	2.23959e-10
2868131	NM_001040458 // ERAP1 // endoplasmic reticulum aminopeptidase 1 // 5q15 // 51752	ERAP1	NM_001040458	2.25955e-10
2814527	NM_018429 // BDP1 // B double prime 1, subunit of RNA polymerase III transcripti	BDP1	NM_018429	2.33868e-10
3293244	NM_020150 // SAR1A // SAR1 gene homolog A (S. cerevisiae) // 10q22.1 // 56681 //	SAR1A	NM_020150	2.53399e-10
3783723	NM_017831 // RNF125 // ring finger protein 125 // 18q12.1 // 54941	RNF125	NM_017831	3.17792e-10
3489020	NM_000321 // RB1 // retinoblastoma 1 (including osteosarcoma) // 13q14.2 // 5925	RB1	NM_000321	3.53046e-10
2624074	NM_206825 // GNL3 // guanine nucleotide binding protein-like 3 (nucleolar) // 3p	GNL3	NM_206825	3.68416e-10
3576284	NM_004755 // RPS6KA5 // ribosomal protein S6 kinase, 90kDa, polypeptide 5 // 14q	RPS6KA5	NM_004755	3.97778e-10
3490655	NM_018204 // CKAP2 // cytoskeleton associated protein 2 // 13q14 // 26586 /// NM	CKAP2	NM_018204	4.44053e-10
2844479	NM_003900 // SQSTM1 // sequestosome 1 // 5q35 // 8878 /// BC001874 // SQSTM1 //	SQSTM1	NM_003900	4.50035e-10
3224650	NM_020946 // DENND1A // DENN/MADD domain containing 1A // 9q33.2 // 57706 /// NM	DENND1A	NM_020946	4.5451e-10
2609960	NM_001025930 // TTLL3 // tubulin tyrosine ligase-like family, member 3 // 3p25.3	TTLL3	NM_001025930	4.85561e-10
2817386	NM_173797 // PAPD4 // PAP associated domain containing 4 // 5q14.1 // 167153 ///	PAPD4	NM_173797	4.87406e-10
2396537	NM_004958 // FRAP1 // FK506 binding protein 12-rapamycin associated protein 1 //	FRAP1	NM_004958	5.1114e-10
2322211	AK127425 // C1orf64 // chromosome 1 open reading frame 64 // 1p36.13 // 149563 /	C1orf64	AK127425	5.73677e-10
3717052	NM_001042492 // NF1 // neurofibromin 1 (neurofibromatosis, von Recklinghausen di	NF1	NM_001042492	6.3696e-10
3014411	NM_003496 // TRRAP // transformation/transcription domain-associated protein //	TRRAP	NM_003496	6.60971e-10
2666478	NM_001068 // TOP2B // topoisomerase (DNA) II beta 180kDa // 3p24 // 7155 /// ENS	TOP2B	NM_001068	6.69653e-10
3421300	NM_002392 // MDM2 // Mdm2, transformed 3T3 cell double minute 2, p53 binding pro	MDM2	NM_002392	6.72809e-10
2400655	NM_002885 // RAP1GAP // RAP1 GTPase activating protein // 1p36.1-p35 // 5909 ///	RAP1GAP	NM_002885	8.4211e-10
2715820	NM_002111 // HTT // huntingtin // 4p16.3 // 3064 /// ENST00000355072 // HTT // h	HTT	NM_002111	1.11472e-09
2434139	NM_014849 // SV2A // synaptic vesicle glycoprotein 2A // 1q21.2 // 9900 /// AK07	SV2A	NM_014849	1.30717e-09
2673509	NM_003365 // UQCRC1 // ubiquinol-cytochrome c reductase core protein I // 3p21.3	UQCRC1	NM_003365	1.39263e-09
4009751	NM_198510 // ITIH5L // inter-alpha (globulin) inhibitor H5-like // Xp11.21 // 34	ITIH5L	NM_198510	1.41511e-09
3090512	NM_024940 // DOCK5 // dedicator of cytokinesis 5 // 8p21.2 // 80005 /// BC011877	DOCK5	NM_024940	1.56372e-09
3764592	NM_198393 // TEX14 // testis expressed 14 // 17q22 // 56155 /// NM_031272 // TEX	TEX14	NM_198393	1.64745e-09
3067080	NM_006348 // COG5 // component of oligomeric golgi complex 5 // 7q22-q31 // 1046	COG5	NM_006348	1.71409e-09
3018605	NM_000441 // SLC26A4 // solute carrier family 26, member 4 // 7q31 // 5172	SLC26A4	NM_000441	1.72731e-09
3976062	NM_003334 // UBA1 // ubiquitin-like modifier activating enzyme 1 // Xp11.23 // 7	UBA1	NM_003334	2.13147e-09
2422035	AK090479 // GBP5 // guanylate binding protein 5 // 1p22.2 // 115362 /// AL832285	GBP5	AK090479	2.18301e-09
3797561	NM_005559 // LAMA1 // laminin, alpha 1 // 18p11.31 // 284217 /// AK091949 // LAM	LAMA1	NM_005559	2.19471e-09
2408499	NM_001031694 // SCMH1 // sex comb on midleg homolog 1 (Drosophila) // 1p34 // 22	SCMH1	NM_001031694	2.4281e-09
2555277	NM_014709 // USP34 // ubiquitin specific peptidase 34 // 2p15 // 9736 /// BC1418	USP34	NM_014709	2.84961e-09
2662657	NM_183352 // SEC13 // SEC13 homolog (S. cerevisiae) // 3p25-p24 // 6396 /// AF05	SEC13	NM_183352	3.00423e-09
3984702	NM_001939 // DRP2 // dystrophin related protein 2 // Xq22 // 1821	DRP2	NM_001939	3.40523e-09
2685776	NM_001042533 // MINA // MYC induced nuclear antigen // 3q11.2 // 84864 /// NM_03	MINA	NM_001042533	3.46411e-09
3551566	NM_016337 // EVL // Enah/Vasp-like // 14q32.2 // 51466 /// BC023997 // EVL // En	EVL	NM_016337	3.46588e-09
2423669	NM_000350 // ABCA4 // ATP-binding cassette, sub-family A (ABC1), member 4 // 1p2	ABCA4	NM_000350	3.77234e-09
3636470	NM_025238 // BTBD1 // BTB (POZ) domain containing 1 // 15q24 // 53339 /// NM_001	BTBD1	NM_025238	4.22477e-09
2663551	NM_024923 // NUP210 // nucleoporin 210kDa // 3p25.1 // 23225	NUP210	NM_024923	4.24169e-09
2723710	NM_018290 // PGM2 // phosphoglucomutase 2 // 4p14 // 55276	PGM2	NM_018290	4.37538e-09
2867693	NM_014639 // KIAA0372 // KIAA0372 // 5q15 // 9652	KIAA0372	NM_014639	5.10589e-09
3062193	NM_014251 // SLC25A13 // solute carrier family 25, member 13 (citrin) // 7q21.3	SLC25A13	NM_014251	5.18367e-09
2776372	NM_014991 // WDFY3 // WD repeat and FYVE domain containing 3 // 4q21.23 // 23001	WDFY3	NM_014991	5.4249e-09
2670784	NM_004206 // SEC22C // SEC22 vesicle trafficking protein homolog C (S. cerevisia	SEC22C	NM_004206	5.46666e-09
3033924	NM_014671 // UBE3C // ubiquitin protein ligase E3C // 7q36.3 // 9690 /// BC01402	UBE3C	NM_014671	5.5143e-09
2894573	NM_145649 // GCNT2 // glucosaminyl (N-acetyl) transferase 2, I-branching enzyme	GCNT2	NM_145649	5.99152e-09
3654859	NM_007245 // ATXN2L // ataxin 2-like // 16p11 // 11273 /// NM_148414 // ATXN2L /	ATXN2L	NM_007245	6.35178e-09
2825733	NM_000414 // HSD17B4 // hydroxysteroid (17-beta) dehydrogenase 4 // 5q21 // 3295	HSD17B4	NM_000414	7.98814e-09
3060332	NM_024636 // STEAP4 // STEAP family member 4 // 7q21.12 // 79689 /// ENST0000038	STEAP4	NM_024636	8.05662e-09
3080033	NM_170606 // MLL3 // myeloid/lymphoid or mixed-lineage leukemia 3 // 7q36.1 // 5	MLL3	NM_170606	8.06259e-09
2331213	NM_012090 // MACF1 // microtubule-actin crosslinking factor 1 // 1p32-p31 // 234	MACF1	NM_012090	8.4708e-09
3226844	NM_000755 // CRAT // carnitine acetyltransferase // 9q34.1 // 1384 /// NM_004003	CRAT	NM_000755	8.56684e-09
2333318	NM_002840 // PTPRF // protein tyrosine phosphatase, receptor type, F // 1p34 //	PTPRF	NM_002840	8.99054e-09
2774365	NM_006835 // CCNI // cyclin I // 4q21.1 // 10983	CCNI	NM_006835	9.05675e-09
2588827	NM_006164 // NFE2L2 // nuclear factor (erythroid-derived 2)-like 2 // 2q31 // 47	NFE2L2	NM_006164	9.9519e-09
2584957	NM_006922 // SCN3A // sodium channel, voltage-gated, type III, alpha subunit //	SCN3A	NM_006922	1.0042e-08
3000984	NM_152701 // ABCA13 // ATP-binding cassette, sub-family A (ABC1), member 13 // 7	ABCA13	NM_152701	1.00594e-08
2459296	NM_023007 // JMJD4 // jumonji domain containing 4 // 1q42.13 // 65094 /// AK0269	JMJD4	NM_023007	1.31074e-08
2358520	NM_012432 // SETDB1 // SET domain, bifurcated 1 // 1q21 // 9869 /// BC009362 //	SETDB1	NM_012432	1.39135e-08
3708704	NM_000937 // POLR2A // polymerase (RNA) II (DNA directed) polypeptide A, 220kDa	POLR2A	NM_000937	1.39331e-08
3921933	NM_012105 // BACE2 // beta-site APP-cleaving enzyme 2 // 21q22.3 // 25825 /// NM	BACE2	NM_012105	1.47297e-08
2774049	NM_005506 // SCARB2 // scavenger receptor class B, member 2 // 4q21.1 // 950 ///	SCARB2	NM_005506	1.51717e-08
3030285	NM_003592 // CUL1 // cullin 1 // 7q36.1 // 8454 /// AK096505 // CUL1 // cullin 1	CUL1	NM_003592	1.53253e-08
2663244	NM_002880 // RAF1 // v-raf-1 murine leukemia viral oncogene homolog 1 // 3p25 //	RAF1	NM_002880	1.6806e-08
3678369	NM_024589 // ROGDI // rogdi homolog (Drosophila) // 16p13.3 // 79641 /// AK05470	ROGDI	NM_024589	1.80712e-08
2578790	NM_018557 // LRP1B // low density lipoprotein-related protein 1B (deleted in tum	LRP1B	NM_018557	1.84371e-08
2373842	NM_002838 // PTPRC // protein tyrosine phosphatase, receptor type, C // 1q31-q32	PTPRC	NM_002838	2.06479e-08
3428596	NM_002465 // MYBPC1 // myosin binding protein C, slow type // 12q23.2 // 4604 //	MYBPC1	NM_002465	2.10231e-08
2840036	NM_004946 // DOCK2 // dedicator of cytokinesis 2 // 5q35.1 // 1794 /// BC016996	DOCK2	NM_004946	2.2194e-08
3376193	NM_003164 // STX5 // syntaxin 5 // 11q12.3 // 6811	STX5	NM_003164	2.22585e-08
2369609	NM_144696 // C1orf125 // chromosome 1 open reading frame 125 // 1q25.2 // 126859	C1orf125	NM_144696	2.25658e-08
2545534	NM_178553 // C2orf53 // chromosome 2 open reading frame 53 // 2p23.3 // 339779	C2orf53	NM_178553	2.40996e-08
2800906	ENST00000264668 // MTRR // 5-methyltetrahydrofolate-homocysteine methyltransfera	MTRR	ENST00000264668	2.4364e-08
2638077	NM_015900 // PLA1A // phospholipase A1 member A // 3q13.13-q13.2 // 51365	PLA1A	NM_015900	2.45509e-08
2825514	NM_005509 // DMXL1 // Dmx-like 1 // 5q22 // 1657 /// BC028004 // DMXL1 // Dmx-li	DMXL1	NM_005509	2.50221e-08
3771068	NM_033452 // TRIM47 // tripartite motif-containing 47 // 17q24-q25 // 91107	TRIM47	NM_033452	2.53633e-08
2902804	NM_000063 // C2 // complement component 2 // 6p21.3 // 717 /// BC029781 // C2 //	C2	NM_000063	3.0655e-08
3574207	NM_005065 // SEL1L // sel-1 suppressor of lin-12-like (C. elegans) // 14q24.3-q3	SEL1L	NM_005065	3.06866e-08
3075381	NM_020632 // ATP6V0A4 // ATPase, H+ transporting, lysosomal V0 subunit a4 // 7q3	ATP6V0A4	NM_020632	3.22723e-08
2821194	NM_001750 // CAST // calpastatin // 5q15 // 831 /// NM_001042441 // CAST // calp	CAST	NM_001750	3.31169e-08
2958325	NM_183380 // DST // dystonin // 6p12.1 // 667 /// NM_015548 // DST // dystonin /	DST	NM_183380	3.55194e-08
2617041	NM_002078 // GOLGA4 // golgi autoantigen, golgin subfamily a, 4 // 3p22-p21.3 //	GOLGA4	NM_002078	3.58771e-08
2694001	NM_007283 // MGLL // monoglyceride lipase // 3q21.3 // 11343 /// NM_001003794 //	MGLL	NM_007283	3.66758e-08
3432438	NM_016816 // OAS1 // 2',5'-oligoadenylate synthetase 1, 40/46kDa // 12q24.1 // 4	OAS1	NM_016816	3.9302e-08
2950329	NM_033554 // HLA-DPA1 // major histocompatibility complex, class II, DP alpha 1	HLA-DPA1	NM_033554	4.02269e-08
3598721	NR_003105 // ZWILCH // Zwilch, kinetochore associated, homolog (Drosophila) // 1	ZWILCH	NR_003105	4.04904e-08
2971014	NM_003309 // TSPYL1 // TSPY-like 1 // 6q22-q23 // 7259 /// AJ420580 // TSPYL1 //	TSPYL1	NM_003309	4.16159e-08
2533019	NM_021027 // UGT1A9 // UDP glucuronosyltransferase 1 family, polypeptide A9 // 2	UGT1A9	NM_021027	4.52983e-08
2946056	NM_005074 // SLC17A1 // solute carrier family 17 (sodium phosphate), member 1 //	SLC17A1	NM_005074	5.01501e-08
2777070	NM_016245 // HSD17B11 // hydroxysteroid (17-beta) dehydrogenase 11 // 4q22.1 //	HSD17B11	NM_016245	5.07365e-08
3725517	NM_006546 // IGF2BP1 // insulin-like growth factor 2 mRNA binding protein 1 // 1	IGF2BP1	NM_006546	5.169e-08
2600155	NM_012100 // DNPEP // aspartyl aminopeptidase // 2q35 // 23549 /// BC003040 // D	DNPEP	NM_012100	5.2215e-08
2433232	BC035687 // FMO5 // flavin containing monooxygenase 5 // 1q21.1 // 2330 /// NM_0	FMO5	BC035687	5.45252e-08
3108901	NM_017890 // VPS13B // vacuolar protein sorting 13 homolog B (yeast) // 8q22.2 /	VPS13B	NM_017890	5.50415e-08
3016380	NM_181552 // CUX1 // cut-like homeobox 1 // 7q22.1 // 1523 /// NM_001913 // CUX1	CUX1	NM_181552	5.53326e-08
3784468	NM_032347 // ZNF397 // zinc finger protein 397 // 18q12.2 // 84307 /// AF533250	ZNF397	NM_032347	6.08462e-08
2363202	NM_021181 // SLAMF7 // SLAM family member 7 // 1q23.1-q24.1 // 57823 /// BC02786	SLAMF7	NM_021181	6.8233e-08
3538403	AK128037 // LRRC9 // leucine rich repeat containing 9 // 14q23.1 // 341883	LRRC9	AK128037	7.34529e-08
3134034	NM_006904 // PRKDC // protein kinase, DNA-activated, catalytic polypeptide // 8q	PRKDC	NM_006904	8.08072e-08
3303870	NM_013274 // POLL // polymerase (DNA directed), lambda // 10q23 // 27343 /// BC0	POLL	NM_013274	8.19298e-08
2791063	NM_001334 // CTSO // cathepsin O // 4q31-q32 // 1519	CTSO	NM_001334	8.22165e-08
2957700	NM_001498 // GCLC // glutamate-cysteine ligase, catalytic subunit // 6p12 // 272	GCLC	NM_001498	8.52621e-08
2515707	NM_002610 // PDK1 // pyruvate dehydrogenase kinase, isozyme 1 // 2q31.1 // 5163	PDK1	NM_002610	8.60789e-08
2532793	NM_030803 // ATG16L1 // ATG16 autophagy related 16-like 1 (S. cerevisiae) // 2q3	ATG16L1	NM_030803	8.67436e-08
3901851	NM_001042472 // ABHD12 // abhydrolase domain containing 12 // 20p11.21 // 26090	ABHD12	NM_001042472	9.65518e-08
3497790	NM_002271 // RANBP5 // RAN binding protein 5 // 13q32.2 // 3843 /// AK125031 //	RANBP5	NM_002271	1.00641e-07
2881370	NM_001025159 // CD74 // CD74 molecule, major histocompatibility complex, class I	CD74	NM_001025159	1.01957e-07
2425756	NM_001854 // COL11A1 // collagen, type XI, alpha 1 // 1p21 // 1301 /// NM_080629	COL11A1	NM_001854	1.0672e-07
3149161	NM_198123 // CSMD3 // CUB and Sushi multiple domains 3 // 8q23.3 // 114788 /// N	CSMD3	NM_198123	1.11934e-07
3373962	NM_004223 // UBE2L6 // ubiquitin-conjugating enzyme E2L 6 // 11q12 // 9246 /// N	UBE2L6	NM_004223	1.12071e-07
3453592	NM_003482 // MLL2 // myeloid/lymphoid or mixed-lineage leukemia 2 // 12q12-q14 /	MLL2	NM_003482	1.17883e-07
3835966	NM_006509 // RELB // v-rel reticuloendotheliosis viral oncogene homolog B, nucle	RELB	NM_006509	1.18567e-07
2877861	NM_005847 // SLC23A1 // solute carrier family 23 (nucleobase transporters), memb	SLC23A1	NM_005847	1.21046e-07
2941721	NM_017770 // ELOVL2 // elongation of very long chain fatty acids (FEN1/Elo2, SUR	ELOVL2	NM_017770	1.22809e-07
2458082	NM_025160 // WDR26 // WD repeat domain 26 // 1q42.11 // 80232 /// AB209887 // WD	WDR26	NM_025160	1.22887e-07
2805786	NM_152295 // TARS // threonyl-tRNA synthetase // 5p13.2 // 6897 /// AK292346 //	TARS	NM_152295	1.33212e-07
2476219	NM_016252 // BIRC6 // baculoviral IAP repeat-containing 6 (apollon) // 2p22-p21	BIRC6	NM_016252	1.34048e-07
3695786	NM_001082486 // ACD // adrenocortical dysplasia homolog (mouse) // 16q22.1 // 65	ACD	NM_001082486	1.34569e-07
3288224	NM_001018071 // FRMPD2 // FERM and PDZ domain containing 2 // 10q11.22 // 143162	FRMPD2	NM_001018071	1.39476e-07
2363579	NM_032174 // TOMM40L // translocase of outer mitochondrial membrane 40 homolog (	TOMM40L	NM_032174	1.6153e-07
3442282	NM_005439 // MLF2 // myeloid leukemia factor 2 // 12p13 // 8079	MLF2	NM_005439	1.72863e-07
4026487	NM_207107 // UCHL5IP // UCHL5 interacting protein // Xq28 // 55559 /// NM_017518	UCHL5IP	NM_207107	1.75949e-07
2415910	NM_033407 // DOCK7 // dedicator of cytokinesis 7 // 1p31.3 // 85440 /// AK055401	DOCK7	NM_033407	1.95043e-07
2686023	NM_080927 // DCBLD2 // discoidin, CUB and LCCL domain containing 2 // 3q12.1|3 /	DCBLD2	NM_080927	1.96047e-07
2802398	NM_007118 // TRIO // triple functional domain (PTPRF interacting) // 5p15.1-p14	TRIO	NM_007118	2.00902e-07
2717857	NM_001014448 // CPZ // carboxypeptidase Z // 4p16.1 // 8532 /// NM_001014447 //	CPZ	NM_001014448	2.03772e-07
2995491	NM_032222 // FLJ22374 // hypothetical protein FLJ22374 // 7p15.1 // 84182 /// EN	FLJ22374	NM_032222	2.04013e-07
2590017	NM_152520 // ZNF385B // zinc finger protein 385B // 2q31.2-q31.3 // 151126 /// B	ZNF385B	NM_152520	2.06394e-07
3188697	BC000101 // NEK6 // NIMA (never in mitosis gene a)-related kinase 6 // 9q33.3-q3	NEK6	BC000101	2.07985e-07
3075932	NM_022750 // PARP12 // poly (ADP-ribose) polymerase family, member 12 // 7q34 //	PARP12	NM_022750	2.08057e-07
2938636	NM_001500 // GMDS // GDP-mannose 4,6-dehydratase // 6p25 // 2762 /// AF040260 //	GMDS	NM_001500	2.17077e-07
2724154	NM_015990 // KLHL5 // kelch-like 5 (Drosophila) // 4p14 // 51088 /// NM_00100707	KLHL5	NM_015990	2.23836e-07
2991150	NM_014399 // TSPAN13 // tetraspanin 13 // 7p21.1 // 27075	TSPAN13	NM_014399	2.29445e-07
2835848	NM_078483 // SLC36A1 // solute carrier family 36 (proton/amino acid symporter),	SLC36A1	NM_078483	2.39245e-07
3564071	NM_020921 // NIN // ninein (GSK3B interacting protein) // 14q22.1 // 51199 /// N	NIN	NM_020921	2.45951e-07
3629761	BC037823 // C15orf44 // chromosome 15 open reading frame 44 // 15q22.31 // 81556	C15orf44	BC037823	2.57255e-07
2950277	NM_006120 // HLA-DMA // major histocompatibility complex, class II, DM alpha //	HLA-DMA	NM_006120	2.73789e-07
2515783	NM_007023 // RAPGEF4 // Rap guanine nucleotide exchange factor (GEF) 4 // 2q31-q	RAPGEF4	NM_007023	2.7618e-07
3332663	NM_006725 // CD6 // CD6 molecule // 11q13 // 923	CD6	NM_006725	2.77453e-07
2967321	NM_002726 // PREP // prolyl endopeptidase // 6q22 // 5550 /// AB028867 // PREP /	PREP	NM_002726	2.84089e-07
2705706	NM_003810 // TNFSF10 // tumor necrosis factor (ligand) superfamily, member 10 //	TNFSF10	NM_003810	2.87051e-07
3101153	NM_152414 // BHLHB5 // basic helix-loop-helix domain containing, class B, 5 // 8	BHLHB5	NM_152414	2.89912e-07
2746164	NM_172250 // MMAA // methylmalonic aciduria (cobalamin deficiency) cblA type //	MMAA	NM_172250	2.91314e-07
3715703	NM_003170 // SUPT6H // suppressor of Ty 6 homolog (S. cerevisiae) // 17q11.2 //	SUPT6H	NM_003170	3.05541e-07
2476510	NM_206943 // LTBP1 // latent transforming growth factor beta binding protein 1 /	LTBP1	NM_206943	3.29776e-07
3946615	NM_001429 // EP300 // E1A binding protein p300 // 22q13.2 // 2033 /// U01877 //	EP300	NM_001429	3.50536e-07
2693149	NM_003794 // SNX4 // sorting nexin 4 // 3q21.2 // 8723	SNX4	NM_003794	3.56715e-07
2607110	NM_005336 // HDLBP // high density lipoprotein binding protein (vigilin) // 2q37	HDLBP	NM_005336	3.63419e-07
3091301	NM_173174 // PTK2B // PTK2B protein tyrosine kinase 2 beta // 8p21.1 // 2185 ///	PTK2B	NM_173174	3.65682e-07
2421271	NM_004261 // SEP15 // 15 kDa selenoprotein // 1p31 // 9403 /// NM_203341 // SEP1	2011-09-15	NM_004261	3.66489e-07
7385683	NM_014396 // VPS41 // vacuolar protein sorting 41 homolog (S. cerevisiae) // 7p1	VPS41	NM_014396	4.11754e-07
3539724	NM_182914 // SYNE2 // spectrin repeat containing, nuclear envelope 2 // 14q23.2	SYNE2	NM_182914	4.15216e-07
3918779	NM_003024 // ITSN1 // intersectin 1 (SH3 domain protein) // 21q22.1-q22.2 // 645	ITSN1	NM_003024	4.18331e-07
3471819	NM_024953 // C12orf30 // chromosome 12 open reading frame 30 // 12q24.13 // 8001	C12orf30	NM_024953	4.49188e-07
3339382	NM_000803 // FOLR2 // folate receptor 2 (fetal) // 11q13.3-q13.5 // 2350 /// J02	FOLR2	NM_000803	4.78514e-07
2334476	NM_015112 // MAST2 // microtubule associated serine/threonine kinase 2 // 1p34.1	MAST2	NM_015112	4.98665e-07
2819044	NM_002890 // RASA1 // RAS p21 protein activator (GTPase activating protein) 1 //	RASA1	NM_002890	5.12219e-07
2391647	NM_014188 // SSU72 // SSU72 RNA polymerase II CTD phosphatase homolog (S. cerevi	SSU72	NM_014188	5.17216e-07
2620018	NM_173826 // C3orf23 // chromosome 3 open reading frame 23 // 3p21.33-p21.32 //	C3orf23	NM_173826	5.2386e-07
2648535	NM_015595 // SGEF // Src homology 3 domain-containing guanine nucleotide exchang	SGEF	NM_015595	5.26144e-07
3262279	NM_004210 // NEURL // neuralized homolog (Drosophila) // 10q25.1 // 9148 /// U87	NEURL	NM_004210	5.30379e-07
2990404	BC021090 // SCIN // scinderin // 7p21.3 // 85477 /// NM_033128 // SCIN // scinde	SCIN	BC021090	5.41645e-07
3297632	NM_000429 // MAT1A // methionine adenosyltransferase I, alpha // 10q22 // 4143 /	MAT1A	NM_000429	5.44777e-07
3653398	NM_014494 // TNRC6A // trinucleotide repeat containing 6A // 16p11.2 // 27327 //	TNRC6A	NM_014494	5.45697e-07
3191695	NM_014285 // EXOSC2 // exosome component 2 // 9q34 // 23404 /// AK090512 // EXOS	EXOSC2	NM_014285	5.4985e-07
3904119	NM_152930 // CPNE1 // copine I // 20q11.22 // 8904 /// NM_152931 // CPNE1 // cop	CPNE1	NM_152930	5.75037e-07
2774971	NM_058172 // ANTXR2 // anthrax toxin receptor 2 // 4q21.21 // 118429 /// BC10787	ANTXR2	NM_058172	5.87188e-07
3158767	NM_004260 // RECQL4 // RecQ protein-like 4 // 8q24.3 // 9401 /// ENST00000301323	RECQL4	NM_004260	6.01942e-07
3418214	NM_052897 // MBD6 // methyl-CpG binding domain protein 6 // --- // 114785	MBD6	NM_052897	6.2394e-07
2874686	NM_005340 // HINT1 // histidine triad nucleotide binding protein 1 // 5q31.2 //	HINT1	NM_005340	6.58065e-07
2987632	NM_025250 // TTYH3 // tweety homolog 3 (Drosophila) // 7p22 // 80727 /// AK12460	TTYH3	NM_025250	6.59216e-07
3250055	NM_004728 // DDX21 // DEAD (Asp-Glu-Ala-Asp) box polypeptide 21 // 10q21 // 9188	DDX21	NM_004728	6.6486e-07
2526980	NM_021141 // XRCC5 // X-ray repair complementing defective repair in Chinese ham	XRCC5	NM_021141	6.6868e-07
3002873	NM_018697 // LANCL2 // LanC lantibiotic synthetase component C-like 2 (bacterial	LANCL2	NM_018697	6.84874e-07
2868283	NM_018343 // RIOK2 // RIO kinase 2 (yeast) // 5q15 // 55781 /// AK225348 // RIOK	RIOK2	NM_018343	6.90321e-07
2928392	NM_016485 // VTA1 // Vps20-associated 1 homolog (S. cerevisiae) // 6q24.1 // 515	VTA1	NM_016485	6.96779e-07
3293963	NM_001002762 // DNAJB12 // DnaJ (Hsp40) homolog, subfamily B, member 12 // 10q22	DNAJB12	NM_001002762	7.07602e-07
2421843	NM_018284 // GBP3 // guanylate binding protein 3 // 1p22.2 // 2635 /// AK001823	GBP3	NM_018284	7.22944e-07
2606859	NM_004321 // KIF1A // kinesin family member 1A // 2q37.3 // 547 /// ENST00000320	KIF1A	NM_004321	7.29978e-07
2786322	NM_014331 // SLC7A11 // solute carrier family 7, (cationic amino acid transporte	SLC7A11	NM_014331	7.40219e-07
3929721	NM_000819 // GART // phosphoribosylglycinamide formyltransferase, phosphoribosyl	GART	NM_000819	7.47811e-07
2930418	NM_005715 // UST // uronyl-2-sulfotransferase // 6q25.1 // 10090	UST	NM_005715	7.54859e-07
3216276	NM_007001 // SLC35D2 // solute carrier family 35, member D2 // 9q22.32 // 11046	SLC35D2	NM_007001	7.93079e-07
3335907	NM_006842 // SF3B2 // splicing factor 3b, subunit 2, 145kDa // 11q13.1 // 10992	SF3B2	NM_006842	8.09395e-07
2587747	NM_004882 // CIR // CBF1 interacting corepressor // 2q31.1 // 9541 /// BC015040	CIR	NM_004882	8.10448e-07
2326410	NM_022778 // CCDC21 // coiled-coil domain containing 21 // 1p36.11 // 64793 ///	CCDC21	NM_022778	8.13267e-07
2946232	NM_005319 // HIST1H1C // histone cluster 1, H1c // 6p21.3 // 3006	HIST1H1C	NM_005319	8.24408e-07
2864449	BC101281 // SERINC5 // serine incorporator 5 // 5q14.1 // 256987 /// NM_178276 /	SERINC5	BC101281	8.3228e-07
2877314	NM_004661 // CDC23 // cell division cycle 23 homolog (S. cerevisiae) // 5q31 //	CDC23	NM_004661	8.74869e-07
3335952	NM_018026 // PACS1 // phosphofurin acidic cluster sorting protein 1 // 11q13.1 /	PACS1	NM_018026	8.99899e-07
3479355	NM_005895 // GOLGA3 // golgi autoantigen, golgin subfamily a, 3 // 12q24.33 // 2	GOLGA3	NM_005895	9.28226e-07
2918982	NM_175768 // GRIK2 // glutamate receptor, ionotropic, kainate 2 // 6q16.3-q21 //	GRIK2	NM_175768	9.3374e-07
3837796	NM_031485 // GRWD1 // glutamate-rich WD repeat containing 1 // 19q13.32 // 83743	GRWD1	NM_031485	9.7478e-07
3655060	NM_004320 // ATP2A1 // ATPase, Ca++ transporting, cardiac muscle, fast twitch 1	ATP2A1	NM_004320	9.77397e-07
2621705	NM_130384 // ATRIP // ATR interacting protein // 3p24.3-p22.1 // 84126 /// NM_03	ATRIP	NM_130384	9.80436e-07
3712949	NM_001388 // DRG2 // developmentally regulated GTP binding protein 2 // 17p11.2	DRG2	NM_001388	9.82401e-07
2584787	NM_014900 // COBLL1 // COBL-like 1 // 2q24.3 // 22837 /// BC006264 // COBLL1 //	COBLL1	NM_014900	9.93747e-07
2901687	NM_001025091 // ABCF1 // ATP-binding cassette, sub-family F (GCN20), member 1 //	ABCF1	NM_001025091	1.03987e-06
3579546	NM_004184 // WARS // tryptophanyl-tRNA synthetase // 14q32.31 // 7453 /// BC0174	WARS	NM_004184	1.04327e-06
2379399	NM_012424 // RPS6KC1 // ribosomal protein S6 kinase, 52kDa, polypeptide 1 // 1q4	RPS6KC1	NM_012424	1.09185e-06
3980643	NM_021120 // DLG3 // discs, large homolog 3 (neuroendocrine-dlg, Drosophila) //	DLG3	NM_021120	1.16044e-06
2500838	NM_019014 // POLR1B // polymerase (RNA) I polypeptide B, 128kDa // 2q13 // 84172	POLR1B	NM_019014	1.16914e-06
3281762	NM_145010 // C10orf63 // chromosome 10 open reading frame 63 // 10p12.1 // 21967	C10orf63	NM_145010	1.18867e-06
2732391	NM_004354 // CCNG2 // cyclin G2 // 4q21.1 // 901 /// L49506 // CCNG2 // cyclin G	CCNG2	NM_004354	1.20782e-06
2949148	NM_004639 // BAT3 // HLA-B associated transcript 3 // 6p21.3 // 7917 /// NM_0807	BAT3	NM_004639	1.24865e-06
2538600	NM_018269 // ADI1 // acireductone dioxygenase 1 // 2p25.3 // 55256 /// AK127473	ADI1	NM_018269	1.25447e-06
2990043	NM_014660 // PHF14 // PHD finger protein 14 // 7p21.3 // 9678 /// NM_001007157 /	PHF14	NM_014660	1.25796e-06
3305801	NM_052918 // SORCS1 // sortilin-related VPS10 domain containing receptor 1 // 10	SORCS1	NM_052918	1.26495e-06
2545509	NM_013388 // PREB // prolactin regulatory element binding // 2p23.3 // 10113 ///	PREB	NM_013388	1.27305e-06
2455699	NM_206933 // USH2A // Usher syndrome 2A (autosomal recessive, mild) // 1q41 // 7	USH2A	NM_206933	1.28543e-06
2831619	NM_017706 // WDR55 // WD repeat domain 55 // 5q31.3 // 54853 /// AK056861 // WDR	WDR55	NM_017706	1.29241e-06
2337786	NM_000562 // C8A // complement component 8, alpha polypeptide // 1p32 // 731	C8A	NM_000562	1.29871e-06
2985497	NM_214462 // DACT2 // dapper, antagonist of beta-catenin, homolog 2 (Xenopus lae	DACT2	NM_214462	1.30367e-06
2957227	NM_012288 // TRAM2 // translocation associated membrane protein 2 // 6p21.1-p12	TRAM2	NM_012288	1.34923e-06
3632298	NM_031284 // ADPGK // ADP-dependent glucokinase // 15q24.1 // 83440 /// AF204270	ADPGK	NM_031284	1.3619e-06
3458614	NM_006400 // DCTN2 // dynactin 2 (p50) // 12q13.2-q13.3 // 10540 /// AK292364 //	DCTN2	NM_006400	1.41407e-06
3072276	NM_003344 // UBE2H // ubiquitin-conjugating enzyme E2H (UBC8 homolog, yeast) //	UBE2H	NM_003344	1.43531e-06
2834093	NM_006706 // TCERG1 // transcription elongation regulator 1 // 5q31 // 10915 ///	TCERG1	NM_006706	1.44839e-06
2457261	NM_007207 // DUSP10 // dual specificity phosphatase 10 // 1q41 // 11221 /// AB02	DUSP10	NM_007207	1.4686e-06
2766359	NM_002913 // RFC1 // replication factor C (activator 1) 1, 145kDa // 4p14-p13 //	RFC1	NM_002913	1.48832e-06
2352758	NM_198268 // HIPK1 // homeodomain interacting protein kinase 1 // 1p13.2 // 2048	HIPK1	NM_198268	1.49307e-06
3110171	NM_001695 // ATP6V1C1 // ATPase, H+ transporting, lysosomal 42kDa, V1 subunit C1	ATP6V1C1	NM_001695	1.51122e-06
3721516	NM_031421 // TTC25 // tetratricopeptide repeat domain 25 // 17q21.2 // 83538 ///	TTC25	NM_031421	1.56475e-06
3746881	NM_006311 // NCOR1 // nuclear receptor co-repressor 1 // 17p11.2 // 9611 /// AF0	NCOR1	NM_006311	1.60342e-06
2523635	NM_177538 // CYP20A1 // cytochrome P450, family 20, subfamily A, polypeptide 1 /	CYP20A1	NM_177538	1.61202e-06
2606574	NM_004544 // NDUFA10 // NADH dehydrogenase (ubiquinone) 1 alpha subcomplex, 10,	NDUFA10	NM_004544	1.6167e-06
2595560	NM_213589 // RAPH1 // Ras association (RalGDS/AF-6) and pleckstrin homology doma	RAPH1	NM_213589	1.65582e-06
3703885	NM_003486 // SLC7A5 // solute carrier family 7 (cationic amino acid transporter,	SLC7A5	NM_003486	1.67678e-06
3745161	NM_002472 // MYH8 // myosin, heavy chain 8, skeletal muscle, perinatal // 17p13.	MYH8	NM_002472	1.68883e-06
3608427	NM_002005 // FES // feline sarcoma oncogene // 15q26.1 // 2242	FES	NM_002005	1.69292e-06
3115504	NM_002467 // MYC // v-myc myelocytomatosis viral oncogene homolog (avian) // 8q2	MYC	NM_002467	1.69909e-06
3604287	NM_172217 // IL16 // interleukin 16 (lymphocyte chemoattractant factor) // 15q26	IL16	NM_172217	1.72748e-06
2700933	NM_174878 // CLRN1 // clarin 1 // 3q25 // 7401	CLRN1	NM_174878	1.79873e-06
2666904	NM_003615 // SLC4A7 // solute carrier family 4, sodium bicarbonate cotransporter	SLC4A7	NM_003615	1.83844e-06
3618736	NM_005739 // RASGRP1 // RAS guanyl releasing protein 1 (calcium and DAG-regulate	RASGRP1	NM_005739	1.8703e-06
2460487	NM_152379 // C1orf131 // chromosome 1 open reading frame 131 // 1q42.2 // 128061	C1orf131	NM_152379	1.87906e-06
3717052	NM_001042492 // NF1 // neurofibromin 1 (neurofibromatosis, von Recklinghausen di	NF1	NM_001042492	1.89105e-06
2903189	NM_019111 // HLA-DRA // major histocompatibility complex, class II, DR alpha //	HLA-DRA	NM_019111	1.89481e-06
3886050	NM_006275 // SFRS6 // splicing factor, arginine/serine-rich 6 // 20q12-q13.1 //	SFRS6	NM_006275	1.89959e-06
3497881	NM_005766 // FARP1 // FERM, RhoGEF (ARHGEF) and pleckstrin domain protein 1 (cho	FARP1	NM_005766	1.90227e-06
2974413	NM_015529 // MOXD1 // monooxygenase, DBH-like 1 // 6q23.1-q23.3 // 26002 /// AY0	MOXD1	NM_015529	1.91375e-06
3381063	NM_030813 // CLPB // ClpB caseinolytic peptidase B homolog (E. coli) // 11q13.4	CLPB	NM_030813	1.92991e-06
3308397	NM_025015 // HSPA12A // heat shock 70kDa protein 12A // 10q26.12 // 259217 /// A	HSPA12A	NM_025015	1.93421e-06
2907190	NM_015255 // UBR2 // ubiquitin protein ligase E3 component n-recognin 2 // 6p21.	UBR2	NM_015255	1.93783e-06
3048227	NM_017920 // URG4 // up-regulated gene 4 // 7p13 // 55665 /// NM_001077664 // UR	URG4	NM_017920	1.95853e-06
3385042	NM_206927 // SYTL2 // synaptotagmin-like 2 // 11q14 // 54843 /// NM_206928 // SY	SYTL2	NM_206927	2.04527e-06
2859775	NM_019072 // SGTB // small glutamine-rich tetratricopeptide repeat (TPR)-contain	SGTB	NM_019072	2.06781e-06
3929664	NM_006134 // TMEM50B // transmembrane protein 50B // 21q22.11 // 757 /// AY35863	TMEM50B	NM_006134	2.08841e-06
3418007	NM_005412 // SHMT2 // serine hydroxymethyltransferase 2 (mitochondrial) // 12q12	SHMT2	NM_005412	2.08985e-06
3922100	NM_002462 // MX1 // myxovirus (influenza virus) resistance 1, interferon-inducib	MX1	NM_002462	2.09328e-06
3908631	NM_020820 // PREX1 // phosphatidylinositol 3,4,5-trisphosphate-dependent RAC exc	PREX1	NM_020820	2.10866e-06
2334191	NM_004073 // PLK3 // polo-like kinase 3 (Drosophila) // 1p34.1 // 1263 /// AJ293	PLK3	NM_004073	2.15497e-06
3431483	NM_001681 // ATP2A2 // ATPase, Ca++ transporting, cardiac muscle, slow twitch 2	ATP2A2	NM_001681	2.18176e-06
3873102	NM_033089 // ZCCHC3 // zinc finger, CCHC domain containing 3 // 20p13-p12.2 // 8	ZCCHC3	NM_033089	2.19471e-06
3262433	NM_014720 // SLK // STE20-like kinase (yeast) // 10q25.1 // 9748 /// AB002804 //	SLK	NM_014720	2.25607e-06
2801608	NM_005885 // MARCH6 // membrane-associated ring finger (C3HC4) 6 // 5p15.2 // 10	2011-03-06	NM_005885	2.26466e-06
3850409	NM_023008 // KRI1 // KRI1 homolog (S. cerevisiae) // 19p13.2 // 65095 /// AK0938	KRI1	NM_023008	2.27057e-06
2926447	NM_003206 // TCF21 // transcription factor 21 // 6pter-qter // 6943 /// NM_19839	TCF21	NM_003206	2.30308e-06
3878467	NM_006363 // SEC23B // Sec23 homolog B (S. cerevisiae) // 20p11.23 // 10483 ///	SEC23B	NM_006363	2.31169e-06
2676726	NM_018403 // DCP1A // DCP1 decapping enzyme homolog A (S. cerevisiae) // 3p21.1	DCP1A	NM_018403	2.39482e-06
3249886	NM_030625 // CXXC6 // CXXC finger 6 // 10q21 // 80312	CXXC6	NM_030625	2.41944e-06
2585400	NM_002977 // SCN9A // sodium channel, voltage-gated, type IX, alpha subunit // 2	SCN9A	NM_002977	2.48873e-06
2999544	NM_000712 // BLVRA // biliverdin reductase A // 7p14-cen // 644 /// BC005902 //	BLVRA	NM_000712	2.51147e-06
3521174	NM_005845 // ABCC4 // ATP-binding cassette, sub-family C (CFTR/MRP), member 4 //	ABCC4	NM_005845	2.51239e-06
2375011	NM_004433 // ELF3 // E74-like factor 3 (ets domain transcription factor, epithel	ELF3	NM_004433	2.52307e-06
3296512	NM_007055 // POLR3A // polymerase (RNA) III (DNA directed) polypeptide A, 155kDa	POLR3A	NM_007055	2.56271e-06
3450362	NM_198992 // SYT10 // synaptotagmin X // 12p11.1 // 341359 /// BC101025 // SYT10	SYT10	NM_198992	2.58393e-06
2987441	NM_001037283 // EIF3B // eukaryotic translation initiation factor 3, subunit B /	EIF3B	NM_001037283	2.65016e-06
2450798	NM_005558 // LAD1 // ladinin 1 // 1q25.1-q32.3 // 3898	LAD1	NM_005558	2.70661e-06
3587073	AK127052 // LOC283711 // hypothetical protein LOC283711 // 15q13.3 // 283711 ///	LOC283711	AK127052	2.75919e-06
3525538	NM_024537 // CARS2 // cysteinyl-tRNA synthetase 2, mitochondrial (putative) // 1	CARS2	NM_024537	2.84446e-06
3737338	NM_020914 // RNF213 // ring finger protein 213 // 17q25.3 // 57674 /// AK127358	RNF213	NM_020914	2.85762e-06
2807716	NM_000587 // C7 // complement component 7 // 5p13 // 730 /// ENST00000313164 //	C7	NM_000587	2.89781e-06
3079463	NM_007189 // ABCF2 // ATP-binding cassette, sub-family F (GCN20), member 2 // 7q	ABCF2	NM_007189	2.97837e-06
3251848	NM_004922 // SEC24C // SEC24 related gene family, member C (S. cerevisiae) // 10	SEC24C	NM_004922	2.9863e-06
2401670	NM_152372 // MYOM3 // myomesin family, member 3 // 1p36.11 // 127294 /// BC06710	MYOM3	NM_152372	2.98865e-06
3486025	NM_016617 // UFM1 // ubiquitin-fold modifier 1 // 13q13.3 // 51569	UFM1	NM_016617	2.99743e-06
2531779	NM_025139 // ARMC9 // armadillo repeat containing 9 // 2q37.1 // 80210 /// NM_00	ARMC9	NM_025139	3.00276e-06
2459793	BC039241 // C1orf96 // chromosome 1 open reading frame 96 // 1q42.13 // 126731 /	C1orf96	BC039241	3.0161e-06
3301713	NM_013314 // BLNK // B-cell linker // 10q23.2-q23.33 // 29760 /// AK225546 // BL	BLNK	NM_013314	3.05584e-06
2618499	NM_015460 // MYRIP // myosin VIIA and Rab interacting protein // 3p22.1 // 25924	MYRIP	NM_015460	3.0566e-06
3089360	NM_015359 // SLC39A14 // solute carrier family 39 (zinc transporter), member 14	SLC39A14	NM_015359	3.08593e-06
3824874	NM_006332 // IFI30 // interferon, gamma-inducible protein 30 // 19p13.1 // 10437	IFI30	NM_006332	3.12255e-06
2941690	NM_004752 // GCM2 // glial cells missing homolog 2 (Drosophila) // 6p23 // 9247	GCM2	NM_004752	3.12292e-06
3729569	NM_001099432 // BCAS3 // breast carcinoma amplified sequence 3 // 17q23 // 54828	BCAS3	NM_001099432	3.12737e-06
3874023	NM_002836 // PTPRA // protein tyrosine phosphatase, receptor type, A // 20p13 //	PTPRA	NM_002836	3.14521e-06
3278813	BC064407 // FAM107B // family with sequence similarity 107, member B // 10p13 //	FAM107B	BC064407	3.17506e-06
2930592	NM_015093 // MAP3K7IP2 // mitogen-activated protein kinase kinase kinase 7 inter	MAP3K7IP2	NM_015093	3.27127e-06
3114832	NM_003129 // SQLE // squalene epoxidase // 8q24.1 // 6713 /// ENST00000265896 //	SQLE	NM_003129	3.30357e-06
3632037	NM_020214 // PARP6 // poly (ADP-ribose) polymerase family, member 6 // 15q23 //	PARP6	NM_020214	3.32019e-06
2553282	NM_014614 // PSME4 // proteasome (prosome, macropain) activator subunit 4 // 2p1	PSME4	NM_014614	3.32723e-06
3837759	NM_000836 // GRIN2D // glutamate receptor, ionotropic, N-methyl D-aspartate 2D /	GRIN2D	NM_000836	3.34587e-06
2954355	NM_014780 // CUL7 // cullin 7 // 6p21.1 // 9820	CUL7	NM_014780	3.37307e-06
2743085	NM_018078 // LARP2 // La ribonucleoprotein domain family, member 2 // 4q28.2 //	LARP2	NM_018078	3.37987e-06
2999710	NM_014063 // DBNL // drebrin-like // 7p13 // 28988 /// NM_001014436 // DBNL // d	DBNL	NM_014063	3.40824e-06
2382117	NM_001748 // CAPN2 // calpain 2, (m/II) large subunit // 1q41-q42 // 824 /// AK1	CAPN2	NM_001748	3.48483e-06
3428447	NM_014503 // UTP20 // UTP20, small subunit (SSU) processome component, homolog (	UTP20	NM_014503	3.53987e-06
3835035	NM_020406 // CD177 // CD177 molecule // 19q13.2 // 57126 /// BC029167 // CD177 /	CD177	NM_020406	3.56103e-06
2987544	NM_001040167 // LFNG // LFNG O-fucosylpeptide 3-beta-N-acetylglucosaminyltransfe	LFNG	NM_001040167	3.59468e-06
2767378	NM_006095 // ATP8A1 // ATPase, aminophospholipid transporter (APLT), class I, ty	ATP8A1	NM_006095	3.59845e-06
2581548	NM_017892 // PRPF40A // PRP40 pre-mRNA processing factor 40 homolog A (S. cerevi	PRPF40A	NM_017892	3.61072e-06
2540317	NM_005742 // PDIA6 // protein disulfide isomerase family A, member 6 // 2p25.1 /	PDIA6	NM_005742	3.64413e-06
3724360	NM_004287 // GOSR2 // golgi SNAP receptor complex member 2 // 17q21 // 9570 ///	GOSR2	NM_004287	3.66146e-06
2342475	NM_001001933 // LHX8 // LIM homeobox 8 // 1p31.1 // 431707	LHX8	NM_001001933	3.72884e-06
2326912	NM_015023 // WDTC1 // WD and tetratricopeptide repeats 1 // 1p36.11 // 23038 ///	WDTC1	NM_015023	3.74473e-06
3723378	NM_005892 // FMNL1 // formin-like 1 // 17q21 // 752 /// AK131091 // FMNL1 // for	FMNL1	NM_005892	3.75515e-06
2522616	NM_003879 // CFLAR // CASP8 and FADD-like apoptosis regulator // 2q33-q34 // 883	CFLAR	NM_003879	3.76404e-06
2524653	NM_003812 // ADAM23 // ADAM metallopeptidase domain 23 // 2q33 // 8745 /// AJ005	ADAM23	NM_003812	3.77615e-06
2467855	NM_003108 // SOX11 // SRY (sex determining region Y)-box 11 // 2p25 // 6664	SOX11	NM_003108	3.86862e-06
2375664	NM_006763 // BTG2 // BTG family, member 2 // 1q32 // 7832	BTG2	NM_006763	3.88704e-06
3871173	NM_003180 // SYT5 // synaptotagmin V // 19q|11p // 6861 /// AK125182 // SYT5 //	SYT5	NM_003180	3.91076e-06
2753994	NM_021942 // C4orf41 // chromosome 4 open reading frame 41 // 4q35.1 // 60684 //	C4orf41	NM_021942	3.92655e-06
3924674	NM_015151 // DIP2A // DIP2 disco-interacting protein 2 homolog A (Drosophila) //	DIP2A	NM_015151	3.96278e-06
2731831	NM_003715 // USO1 // USO1 homolog, vesicle docking protein (yeast) // 4q21.1 //	USO1	NM_003715	4.02764e-06
3848243	NM_000208 // INSR // insulin receptor // 19p13.3-p13.2 // 3643 /// NM_001079817	INSR	NM_000208	4.05634e-06
2964350	NM_014611 // MDN1 // MDN1, midasin homolog (yeast) // 6q15 // 23195 /// BC040330	MDN1	NM_014611	4.10667e-06
3275042	NM_024701 // ASB13 // ankyrin repeat and SOCS box-containing 13 // 10p15.1 // 79	ASB13	NM_024701	4.10966e-06
2933331	NM_016224 // SNX9 // sorting nexin 9 // 6q25.1-q26 // 51429 /// AJ420512 // SNX9	SNX9	NM_016224	4.1681e-06
2532422	NM_004846 // EIF4E2 // eukaryotic translation initiation factor 4E family member	EIF4E2	NM_004846	4.2714e-06
2496907	NM_004633 // IL1R2 // interleukin 1 receptor, type II // 2q12-q22 // 7850 /// NM	IL1R2	NM_004633	4.27313e-06
2592268	NM_007315 // STAT1 // signal transducer and activator of transcription 1, 91kDa	STAT1	NM_007315	4.36174e-06
2655688	NM_182917 // EIF4G1 // eukaryotic translation initiation factor 4 gamma, 1 // 3q	EIF4G1	NM_182917	4.40602e-06
2534810	NM_015650 // TRAF3IP1 // TNF receptor-associated factor 3 interacting protein 1	TRAF3IP1	NM_015650	4.43323e-06
3012381	NM_147171 // AKAP9 // A kinase (PRKA) anchor protein (yotiao) 9 // 7q21-q22 // 1	AKAP9	NM_147171	4.44452e-06
3657041	NM_000887 // ITGAX // integrin, alpha X (complement component 3 receptor 4 subun	ITGAX	NM_000887	4.45813e-06
3376976	NM_001098671 // RASGRP2 // RAS guanyl releasing protein 2 (calcium and DAG-regul	RASGRP2	NM_001098671	4.46382e-06
3323491	NM_004211 // SLC6A5 // solute carrier family 6 (neurotransmitter transporter, gl	SLC6A5	NM_004211	4.46735e-06
3547610	NM_024824 // ZC3H14 // zinc finger CCCH-type containing 14 // 14q31.3 // 79882 /	ZC3H14	NM_024824	4.4817e-06
3829174	NM_018025 // GPATCH1 // G patch domain containing 1 // 19q13.11 // 55094 /// AK0	GPATCH1	NM_018025	4.61556e-06
2843579	NM_022762 // RMND5B // required for meiotic nuclear division 5 homolog B (S. cer	RMND5B	NM_022762	4.6867e-06
3715614	NM_003984 // SLC13A2 // solute carrier family 13 (sodium-dependent dicarboxylate	SLC13A2	NM_003984	4.69197e-06
3615556	NM_138704 // NDNL2 // necdin-like 2 // 15q13.1 // 56160	NDNL2	NM_138704	4.80544e-06
3835565	NM_181756 // ZNF233 // zinc finger protein 233 // 19q13.31 // 353355	ZNF233	NM_181756	4.84094e-06
3995035	NM_173493 // PASD1 // PAS domain containing 1 // Xq28 // 139135 /// AY270020 //	PASD1	NM_173493	4.92485e-06
2574752	NM_000122 // ERCC3 // excision repair cross-complementing rodent repair deficien	ERCC3	NM_000122	4.92651e-06
2708407	NM_005787 // ALG3 // asparagine-linked glycosylation 3 homolog (S. cerevisiae, a	ALG3	NM_005787	4.99118e-06
3848118	NM_001080452 // GPR108 // G protein-coupled receptor 108 // 19p13.3 // 56927 ///	GPR108	NM_001080452	5.02728e-06
2680298	NM_015520 // MAGI1 // membrane associated guanylate kinase, WW and PDZ domain co	MAGI1	NM_015520	5.06256e-06
2733287	NM_020226 // PRDM8 // PR domain containing 8 // 4q21 // 56978 /// NM_001099403 /	PRDM8	NM_020226	5.14708e-06
2360206	NM_020452 // ATP8B2 // ATPase, class I, type 8B, member 2 // 1q21.3 // 57198 ///	ATP8B2	NM_020452	5.16246e-06
3606304	NM_006738 // AKAP13 // A kinase (PRKA) anchor protein 13 // 15q24-q25 // 11214 /	AKAP13	NM_006738	5.21091e-06
2445357	NM_004319 // ASTN1 // astrotactin 1 // 1q25.2 // 460 /// ENST00000361833 // ASTN	ASTN1	NM_004319	5.32806e-06
3974708	NM_001039590 // USP9X // ubiquitin specific peptidase 9, X-linked // Xp11.4 // 8	USP9X	NM_001039590	5.54438e-06
2636626	NM_017577 // GRAMD1C // GRAM domain containing 1C // 3q13.31 // 54762 /// AY3587	GRAMD1C	NM_017577	5.57914e-06
2659918	NM_032773 // LRCH3 // leucine-rich repeats and calponin homology (CH) domain con	LRCH3	NM_032773	5.62639e-06
3774635	NM_004104 // FASN // fatty acid synthase // 17q25 // 2194	FASN	NM_004104	5.66764e-06
3897280	NM_020341 // PAK7 // p21(CDKN1A)-activated kinase 7 // 20p12 // 57144 /// NM_177	PAK7	NM_020341	5.72421e-06
2991103	NM_014038 // BZW2 // basic leucine zipper and W2 domains 2 // 7p21.1 // 28969 //	BZW2	NM_014038	5.74258e-06
3702293	NM_003791 // MBTPS1 // membrane-bound transcription factor peptidase, site 1 //	MBTPS1	NM_003791	5.79521e-06
3834089	NM_007040 // HNRPUL1 // heterogeneous nuclear ribonucleoprotein U-like 1 // 19q1	HNRPUL1	NM_007040	5.83437e-06
3887165	NM_022104 // C20orf67 // chromosome 20 open reading frame 67 // 20q13.12 // 6393	C20orf67	NM_022104	5.85659e-06
3528805	NM_005015 // OXA1L // oxidase (cytochrome c) assembly 1-like // 14q11.2 // 5018	OXA1L	NM_005015	5.88146e-06
3844238	NM_005762 // TRIM28 // tripartite motif-containing 28 // 19q13.4 // 10155	TRIM28	NM_005762	5.94699e-06
3212728	BC060815 // AGTPBP1 // ATP/GTP binding protein 1 // 9q21.33 // 23287 /// NM_0152	AGTPBP1	BC060815	5.96181e-06
3556924	NM_001039619 // PRMT5 // protein arginine methyltransferase 5 // 14q11.2-q21 //	PRMT5	NM_001039619	6.13397e-06
3638337	NM_002693 // POLG // polymerase (DNA directed), gamma // 15q25 // 5428	POLG	NM_002693	6.16343e-06
2911944	NM_015153 // PHF3 // PHD finger protein 3 // 6q12 // 23469 /// AK055678 // PHF3	PHF3	NM_015153	6.20913e-06
2734629	NM_080683 // PTPN13 // protein tyrosine phosphatase, non-receptor type 13 (APO-1	PTPN13	NM_080683	6.28496e-06
3605958	NM_004213 // SLC28A1 // solute carrier family 28 (sodium-coupled nucleoside tran	SLC28A1	NM_004213	6.30968e-06
2654394	NM_001013439 // FXR1 // fragile X mental retardation, autosomal homolog 1 // 3q2	FXR1	NM_001013439	6.36352e-06
3944543	NM_013416 // NCF4 // neutrophil cytosolic factor 4, 40kDa // 22q13.1 // 4689 ///	NCF4	NM_013416	6.38784e-06
3293998	NM_006077 // CBARA1 // calcium binding atopy-related autoantigen 1 // 10q22.1 //	CBARA1	NM_006077	6.54236e-06
2412360	NM_001981 // EPS15 // epidermal growth factor receptor pathway substrate 15 // 1	EPS15	NM_001981	6.55217e-06
3098977	NM_002350 // LYN // v-yes-1 Yamaguchi sarcoma viral related oncogene homolog //	LYN	NM_002350	6.57253e-06
2458701	NM_022735 // ACBD3 // acyl-Coenzyme A binding domain containing 3 // 1q42.12 //	ACBD3	NM_022735	6.62156e-06
3434413	NM_014868 // RNF10 // ring finger protein 10 // 12q24.31 // 9921	RNF10	NM_014868	6.62367e-06
2415837	NM_181712 // ANKRD38 // ankyrin repeat domain 38 // 1p31.3 // 163782 /// AK12746	ANKRD38	NM_181712	6.64264e-06
3555340	NM_007110 // TEP1 // telomerase-associated protein 1 // 14q11.2 // 7011 /// BX64	TEP1	NM_007110	6.69535e-06
3709327	NM_001037144 // CNTROB // centrobin, centrosomal BRCA2 interacting protein // 17	CNTROB	NM_001037144	6.76522e-06
2824483	NM_022828 // YTHDC2 // YTH domain containing 2 // 5q22.2 // 64848 /// AK131450 /	YTHDC2	NM_022828	6.779e-06
3473083	NM_015335 // MED13L // mediator complex subunit 13-like // 12q24.21 // 23389 ///	MED13L	NM_015335	6.86441e-06
2676182	NM_022908 // NT5DC2 // 5'-nucleotidase domain containing 2 // 3p21.1 // 64943 //	NT5DC2	NM_022908	7.00602e-06
3970833	NM_000284 // PDHA1 // pyruvate dehydrogenase (lipoamide) alpha 1 // Xp22.2-p22.1	PDHA1	NM_000284	7.12521e-06
2726828	NM_001040402 // DCUN1D4 // DCN1, defective in cullin neddylation 1, domain conta	DCUN1D4	NM_001040402	7.14231e-06
3121751	NM_033225 // CSMD1 // CUB and Sushi multiple domains 1 // 8p23.2 // 64478 /// AY	CSMD1	NM_033225	7.19912e-06
2617477	NM_007335 // DLEC1 // deleted in lung and esophageal cancer 1 // 3p22-p21.3 // 9	DLEC1	NM_007335	7.23707e-06
3947123	NM_004599 // SREBF2 // sterol regulatory element binding transcription factor 2	SREBF2	NM_004599	7.27168e-06
2636319	NM_033254 // BOC // Boc homolog (mouse) // 3q13.2 // 91653 /// BC034614 // BOC /	BOC	NM_033254	7.29212e-06
2734784	NM_005935 // AFF1 // AF4/FMR2 family, member 1 // 4q21 // 4299 /// BC017432 // A	AFF1	NM_005935	7.31281e-06
2599153	NM_022648 // TNS1 // tensin 1 // 2q35-q36 // 7145 /// BC071905 // TNS1 // tensin	TNS1	NM_022648	7.32628e-06
2735459	NM_014606 // HERC3 // hect domain and RLD 3 // 4q21 // 8916 /// BC038960 // HERC	HERC3	NM_014606	7.47023e-06
3864944	NM_001102597 // CEACAM20 // carcinoembryonic antigen-related cell adhesion molec	CEACAM20	NM_001102597	7.48443e-06
3085874	NM_015458 // MTMR9 // myotubularin related protein 9 // 8p23-p22 // 66036 /// AK	MTMR9	NM_015458	7.59465e-06
2548172	NM_001042548 // FEZ2 // fasciculation and elongation protein zeta 2 (zygin II) /	FEZ2	NM_001042548	7.64534e-06
4020444	NM_001081550 // THOC2 // THO complex 2 // Xq25-q26.3 // 57187 /// NM_020449 // T	THOC2	NM_001081550	7.73284e-06
3579610	NM_020836 // BEGAIN // brain-enriched guanylate kinase-associated homolog (rat)	BEGAIN	NM_020836	7.87114e-06
3352503	NM_015313 // ARHGEF12 // Rho guanine nucleotide exchange factor (GEF) 12 // 11q2	ARHGEF12	NM_015313	7.97288e-06
2644822	AF063603 // MRPS22 // mitochondrial ribosomal protein S22 // 3q23 // 56945 /// N	MRPS22	AF063603	8.03747e-06
3087438	NM_181723 // EFHA2 // EF-hand domain family, member A2 // 8p22 // 286097	EFHA2	NM_181723	8.06411e-06
2837266	NM_001037332 // CYFIP2 // cytoplasmic FMR1 interacting protein 2 // 5q33.3 // 26	CYFIP2	NM_001037332	8.11187e-06
3860924	BC040591 // ZNF571 // zinc finger protein 571 // 19q13.12 // 51276 /// NM_016536	ZNF571	BC040591	8.30102e-06
3458819	NM_000785 // CYP27B1 // cytochrome P450, family 27, subfamily B, polypeptide 1 /	CYP27B1	NM_000785	8.35232e-06
2416522	NM_002227 // JAK1 // Janus kinase 1 (a protein tyrosine kinase) // 1p32.3-p31.3	JAK1	NM_002227	8.43816e-06
2328841	NM_005356 // LCK // lymphocyte-specific protein tyrosine kinase // 1p34.3 // 393	LCK	NM_005356	8.44691e-06
3657318	BC018134 // ZNF720 // zinc finger protein 720 // 16p11.2 // 124411 /// AL832197	ZNF720	BC018134	8.44921e-06
3644541	NM_032271 // TRAF7 // TNF receptor-associated factor 7 // 16p13.3 // 84231	TRAF7	NM_032271	8.48203e-06
2434575	NM_004079 // CTSS // cathepsin S // 1q21 // 1520 /// M90696 // CTSS // cathepsin	CTSS	NM_004079	8.55014e-06
3757770	NM_012448 // STAT5B // signal transducer and activator of transcription 5B // 17	STAT5B	NM_012448	8.60466e-06
2903258	NM_020056 // HLA-DQA2 // major histocompatibility complex, class II, DQ alpha 2	HLA-DQA2	NM_020056	8.64351e-06
2737318	NM_014395 // DAPP1 // dual adaptor of phosphotyrosine and 3-phosphoinositides //	DAPP1	NM_014395	8.65814e-06
2376799	NM_014002 // IKBKE // inhibitor of kappa light polypeptide gene enhancer in B-ce	IKBKE	NM_014002	8.70806e-06
3056414	NM_181471 // RFC2 // replication factor C (activator 1) 2, 40kDa // 7q11.23 // 5	RFC2	NM_181471	8.87416e-06
2657831	NM_002182 // IL1RAP // interleukin 1 receptor accessory protein // 3q28 // 3556	IL1RAP	NM_002182	9.2036e-06
2367963	NM_014857 // RABGAP1L // RAB GTPase activating protein 1-like // 1q24 // 9910 //	RABGAP1L	NM_014857	9.52223e-06
3352040	NM_024791 // PDZD3 // PDZ domain containing 3 // 11q23.3 // 79849 /// AK091966 /	PDZD3	NM_024791	9.57812e-06
2523801	NM_006139 // CD28 // CD28 molecule // 2q33 // 940	CD28	NM_006139	9.59539e-06
3106243	NM_003821 // RIPK2 // receptor-interacting serine-threonine kinase 2 // 8q21 //	RIPK2	NM_003821	9.6174e-06
2675836	NM_032750 // ABHD14B // abhydrolase domain containing 14B // 3p21.1 // 84836 ///	ABHD14B	NM_032750	9.85384e-06
3074260	NM_014149 // WDR91 // WD repeat domain 91 // 7q33 // 29062 /// AK074466 // WDR91	WDR91	NM_014149	9.86151e-06
2458921	NM_002221 // ITPKB // inositol 1,4,5-trisphosphate 3-kinase B // 1q42.13 // 3707	ITPKB	NM_002221	9.8748e-06
2332711	NM_006347 // PPIH // peptidylprolyl isomerase H (cyclophilin H) // 1p34.1 // 104	PPIH	NM_006347	9.97007e-06
2817837	NM_002439 // MSH3 // mutS homolog 3 (E. coli) // 5q11-q12 // 4437	MSH3	NM_002439	1.03181e-05
2399620	NM_015047 // KIAA0090 // KIAA0090 // 1p36.13 // 23065 /// AK124740 // KIAA0090 /	KIAA0090	NM_015047	1.03883e-05
2796224	NM_153343 // ENPP6 // ectonucleotide pyrophosphatase/phosphodiesterase 6 // 4q35	ENPP6	NM_153343	1.04959e-05
2539821	NM_003183 // ADAM17 // ADAM metallopeptidase domain 17 (tumor necrosis factor, a	ADAM17	NM_003183	1.05071e-05
2943236	NM_183040 // DTNBP1 // dystrobrevin binding protein 1 // 6p22.3 // 84062 /// NM_	DTNBP1	NM_183040	1.05272e-05
3962469	NR_002184 // dJ222E13.2 // similar to CGI-96 // 22q13.2 // 91695 /// BC014647 //	dJ222E13.2	NR_002184	1.06576e-05
2593464	NM_153697 // ANKRD44 // ankyrin repeat domain 44 // 2q33.1 // 91526 /// BC016985	ANKRD44	NM_153697	1.08179e-05
3279108	NM_004808 // NMT2 // N-myristoyltransferase 2 // 10p13 // 9397 /// BC005232 // N	NMT2	NM_004808	1.1e-05
2534252	NM_024101 // MLPH // melanophilin // 2q37.3 // 79083 /// NM_001042467 // MLPH //	MLPH	NM_024101	1.10844e-05
2369713	NM_173509 // C1orf76 // chromosome 1 open reading frame 76 // 1q25.2 // 148753 /	C1orf76	NM_173509	1.11105e-05
2405192	NM_003680 // YARS // tyrosyl-tRNA synthetase // 1p35.1 // 8565 /// AK126444 // Y	YARS	NM_003680	1.12459e-05
2891341	NM_002460 // IRF4 // interferon regulatory factor 4 // 6p25-p23 // 3662 /// D782	IRF4	NM_002460	1.13879e-05
3945180	NM_012407 // PICK1 // protein interacting with PRKCA 1 // 22q13.1 // 9463 /// NM	PICK1	NM_012407	1.1466e-05
3068519	NM_152556 // FLJ31818 // hypothetical protein FLJ31818 // 7q31.1 // 154743 /// E	FLJ31818	NM_152556	1.16429e-05
3296046	NM_002247 // KCNMA1 // potassium large conductance calcium-activated channel, su	KCNMA1	NM_002247	1.18329e-05
3895075	NM_174856 // IDH3B // isocitrate dehydrogenase 3 (NAD+) beta // 20p13 // 3420 //	IDH3B	NM_174856	1.19905e-05
2559637	NM_016347 // NAT8B // N-acetyltransferase 8B (gene/pseudogene) // 2p13.2 // 5147	NAT8B	NM_016347	1.20687e-05
3126504	NM_018371 // ChGn // chondroitin beta1,4 N-acetylgalactosaminyltransferase // 8p	ChGn	NM_018371	1.21087e-05
3105033	NM_152284 // CHMP4C // chromatin modifying protein 4C // 8q21.13 // 92421	CHMP4C	NM_152284	1.25184e-05
2794408	NM_000860 // HPGD // hydroxyprostaglandin dehydrogenase 15-(NAD) // 4q34-q35 //	HPGD	NM_000860	1.2528e-05
3433538	NM_001109903 // TMEM118 // transmembrane protein 118 // 12q24.22 // 84900 /// NM	TMEM118	NM_001109903	1.26976e-05
2812120	NM_005869 // SDCCAG10 // serologically defined colon cancer antigen 10 // 5q12.3	SDCCAG10	NM_005869	1.29366e-05
2394588	NM_012405 // ICMT // isoprenylcysteine carboxyl methyltransferase // 1p36.21 //	ICMT	NM_012405	1.30509e-05
3417371	NM_015292 // FAM62A // family with sequence similarity 62 (C2 domain containing)	FAM62A	NM_015292	1.32e-05
2950753	NM_001188 // BAK1 // BCL2-antagonist/killer 1 // 6p21.3 // 578 /// BC110337 // B	BAK1	NM_001188	1.32006e-05
2326237	NM_004455 // EXTL1 // exostoses (multiple)-like 1 // 1p36.1 // 2134	EXTL1	NM_004455	1.3225e-05
2673594	NM_001407 // CELSR3 // cadherin, EGF LAG seven-pass G-type receptor 3 (flamingo	CELSR3	NM_001407	1.32607e-05
2514745	NM_138995 // MYO3B // myosin IIIB // 2q31.1-q31.2 // 140469 /// NM_001083615 //	MYO3B	NM_138995	1.33249e-05
2321779	NM_024329 // EFHD2 // EF-hand domain family, member D2 // 1p36.21 // 79180	EFHD2	NM_024329	1.33784e-05
2907018	NM_138572 // TAF8 // TAF8 RNA polymerase II, TATA box binding protein (TBP)-asso	TAF8	NM_138572	1.3503e-05
2773958	NM_001565 // CXCL10 // chemokine (C-X-C motif) ligand 10 // 4q21 // 3627 /// ENS	CXCL10	NM_001565	1.35552e-05
3315341	NM_201564 // SYCE1 // synaptonemal complex central element protein 1 // 10q26.3	SYCE1	NM_201564	1.36561e-05
2413943	NM_015306 // USP24 // ubiquitin specific peptidase 24 // 1p32.3 // 23358 /// AK0	USP24	NM_015306	1.36835e-05
2565119	NM_004418 // DUSP2 // dual specificity phosphatase 2 // 2q11 // 1844 /// AF33184	DUSP2	NM_004418	1.37342e-05
2382043	NM_152610 // C1orf65 // chromosome 1 open reading frame 65 // 1q41 // 164127	C1orf65	NM_152610	1.37777e-05
2429147	BC063894 // DENND2C // DENN/MADD domain containing 2C // 1p13.2 // 163259 /// NM	DENND2C	BC063894	1.37986e-05
3771800	NM_003016 // SFRS2 // splicing factor, arginine/serine-rich 2 // 17q25.2 // 6427	SFRS2	NM_003016	1.38025e-05
2475209	NM_002709 // PPP1CB // protein phosphatase 1, catalytic subunit, beta isoform //	PPP1CB	NM_002709	1.38279e-05
3870229	NM_033341 // BIRC8 // baculoviral IAP repeat-containing 8 // --- // 112401 /// B	BIRC8	NM_033341	1.38383e-05
2995608	AF282259 // GHRHR // growth hormone releasing hormone receptor // 7p14 // 2692 /	GHRHR	AF282259	1.38916e-05
3300793	NM_145246 // C10orf4 // chromosome 10 open reading frame 4 // 10q23.33 // 118924	C10orf4	NM_145246	1.39683e-05
3347431	NM_018712 // ELMOD1 // ELMO/CED-12 domain containing 1 // 11q22.3 // 55531 /// A	ELMOD1	NM_018712	1.39799e-05
2812359	NM_020726 // NLN // neurolysin (metallopeptidase M3 family) // 5q12.3 // 57486 /	NLN	NM_020726	1.40115e-05
3103293	NM_172037 // RDH10 // retinol dehydrogenase 10 (all-trans) // 8q21.11 // 157506	RDH10	NM_172037	1.4168e-05
2477073	NM_016441 // CRIM1 // cysteine rich transmembrane BMP regulator 1 (chordin-like)	CRIM1	NM_016441	1.43584e-05
3031711	NM_000603 // NOS3 // nitric oxide synthase 3 (endothelial cell) // 7q36 // 4846	NOS3	NM_000603	1.46239e-05
2831284	NM_181838 // UBE2D2 // ubiquitin-conjugating enzyme E2D 2 (UBC4/5 homolog, yeast	UBE2D2	NM_181838	1.47215e-05
2652410	NM_022763 // FNDC3B // fibronectin type III domain containing 3B // 3q26.31 // 6	FNDC3B	NM_022763	1.49405e-05
2871717	NM_001040440 // CCDC112 // coiled-coil domain containing 112 // 5q22.3 // 153733	CCDC112	NM_001040440	1.50254e-05
2675088	NM_006764 // IFRD2 // interferon-related developmental regulator 2 // 3p21.3 //	IFRD2	NM_006764	1.50847e-05
3531032	NM_016106 // SCFD1 // sec1 family domain containing 1 // 14q12 // 23256 /// ENST	SCFD1	NM_016106	1.53459e-05
3879467	NM_012255 // XRN2 // 5'-3' exoribonuclease 2 // 20p11.2-p11.1 // 22803 /// AK172	XRN2	NM_012255	1.54269e-05
2596201	NM_005006 // NDUFS1 // NADH dehydrogenase (ubiquinone) Fe-S protein 1, 75kDa (NA	NDUFS1	NM_005006	1.54757e-05
3774029	NM_017921 // NPLOC4 // nuclear protein localization 4 homolog (S. cerevisiae) //	NPLOC4	NM_017921	1.5511e-05
2899298	NM_007047 // BTN3A2 // butyrophilin, subfamily 3, member A2 // 6p22.1 // 11118	BTN3A2	NM_007047	1.55945e-05
3750662	NM_000638 // VTN // vitronectin // 17q11 // 7448 /// NM_001083896 // SEBOX // SE	VTN	NM_000638	1.56143e-05
2736259	NM_020159 // SMARCAD1 // SWI/SNF-related, matrix-associated actin-dependent regu	SMARCAD1	NM_020159	1.56211e-05
3621728	NM_032892 // FRMD5 // FERM domain containing 5 // 15q15.3 // 84978 /// NR_003571	FRMD5	NM_032892	1.57003e-05
3768969	NM_018672 // ABCA5 // ATP-binding cassette, sub-family A (ABC1), member 5 // 17q	ABCA5	NM_018672	1.57053e-05
2344393	NM_182948 // PRKACB // protein kinase, cAMP-dependent, catalytic, beta // 1p36.1	PRKACB	NM_182948	1.60575e-05
3771215	NM_004035 // ACOX1 // acyl-Coenzyme A oxidase 1, palmitoyl // 17q24-q25|17q25.1	ACOX1	NM_004035	1.61152e-05
3651478	NM_005622 // ACSM3 // acyl-CoA synthetase medium-chain family member 3 // 16p13.	ACSM3	NM_005622	1.61372e-05
2371346	NM_015149 // RGL1 // ral guanine nucleotide dissociation stimulator-like 1 // 1q	RGL1	NM_015149	1.61761e-05
3571059	AY803021 // DPF3 // D4, zinc and double PHD fingers, family 3 // 14q24.3-q31.1 /	DPF3	AY803021	1.6593e-05
2620813	NM_001837 // CCR3 // chemokine (C-C motif) receptor 3 // 3p21.3 // 1232 /// NM_1	CCR3	NM_001837	1.66658e-05
3762149	NM_032595 // PPP1R9B // protein phosphatase 1, regulatory (inhibitor) subunit 9B	PPP1R9B	NM_032595	1.71988e-05
2979704	NM_017909 // RMND1 // required for meiotic nuclear division 1 homolog (S. cerevi	RMND1	NM_017909	1.75585e-05
3396593	ENST00000278919 // FEZ1 // fasciculation and elongation protein zeta 1 (zygin I)	FEZ1	ENST00000278919	1.7589e-05
2528709	NM_052902 // STK11IP // serine/threonine kinase 11 interacting protein // 2q35 /	STK11IP	NM_052902	1.76053e-05
3469687	NM_006825 // CKAP4 // cytoskeleton-associated protein 4 // 12q23.3 // 10970 ///	CKAP4	NM_006825	1.76237e-05
3855218	NM_000095 // COMP // cartilage oligomeric matrix protein // 19p13.1 // 1311 ///	COMP	NM_000095	1.76582e-05
2904563	NM_022047 // DEF6 // differentially expressed in FDCP 6 homolog (mouse) // 6p21.	DEF6	NM_022047	1.77208e-05
2796790	NM_020827 // KIAA1430 // KIAA1430 // 4q35.1 // 57587 /// BC030535 // KIAA1430 //	KIAA1430	NM_020827	1.78093e-05
2623139	NM_006010 // ARMET // arginine-rich, mutated in early stage tumors // 3p21.1 //	ARMET	NM_006010	1.80497e-05
2586038	NM_004525 // LRP2 // low density lipoprotein-related protein 2 // 2q24-q31 // 40	LRP2	NM_004525	1.80606e-05
3929705	NM_017833 // C21orf55 // chromosome 21 open reading frame 55 // 21q22.11 // 5494	C21orf55	NM_017833	1.81249e-05
2333195	NM_015284 // KIAA0467 // KIAA0467 // 1p34.2 // 23334 /// AK131107 // C1orf84 //	KIAA0467	NM_015284	1.81617e-05
2777714	BC013293 // SNCA // synuclein, alpha (non A4 component of amyloid precursor) //	SNCA	BC013293	1.82683e-05
3959388	NM_030643 // APOL4 // apolipoprotein L, 4 // 22q11.2-q13.2 // 80832 /// NM_14566	APOL4	NM_030643	1.86203e-05
2758076	NM_003703 // NOL14 // nucleolar protein 14 // 4p16.3 // 8602 /// AK292939 // NOL	NOL14	NM_003703	1.86246e-05
2400220	NM_005216 // DDOST // dolichyl-diphosphooligosaccharide-protein glycosyltransfer	DDOST	NM_005216	1.86259e-05
3839360	NM_004533 // MYBPC2 // myosin binding protein C, fast type // 19q13.33 // 4606 /	MYBPC2	NM_004533	1.87067e-05
2619265	NM_004624 // VIPR1 // vasoactive intestinal peptide receptor 1 // 3p22 // 7433 /	VIPR1	NM_004624	1.87204e-05
3959451	NM_002473 // MYH9 // myosin, heavy chain 9, non-muscle // 22q13.1 // 4627 /// AL	MYH9	NM_002473	1.87324e-05
2523144	NM_015934 // NOP5/NOP58 // nucleolar protein NOP5/NOP58 // 2q33.1 // 51602	NOP5	NM_015934	1.88034e-05
3327948	NM_018259 // TTC17 // tetratricopeptide repeat domain 17 // 11p12-p11.2 // 55761	TTC17	NM_018259	1.93885e-05
3209384	NM_013390 // TMEM2 // transmembrane protein 2 // 9q13-q21 // 23670	TMEM2	NM_013390	1.94467e-05
2764192	NM_015187 // KIAA0746 // KIAA0746 protein // 4p15.2 // 23231 /// ENST00000399878	KIAA0746	NM_015187	1.94869e-05
2817941	NM_006909 // RASGRF2 // Ras protein-specific guanine nucleotide-releasing factor	RASGRF2	NM_006909	1.98583e-05
3472312	BC098360 // SLC24A6 // solute carrier family 24 (sodium/potassium/calcium exchan	SLC24A6	BC098360	2.01277e-05
2662397	NM_173659 // RPUSD3 // RNA pseudouridylate synthase domain containing 3 // 3p25.	RPUSD3	NM_173659	2.03057e-05
3432090	NM_000690 // ALDH2 // aldehyde dehydrogenase 2 family (mitochondrial) // 12q24.2	ALDH2	NM_000690	2.04014e-05
3988874	NM_003336 // UBE2A // ubiquitin-conjugating enzyme E2A (RAD6 homolog) // Xq24-q2	UBE2A	NM_003336	2.05584e-05
3219547	NM_003640 // IKBKAP // inhibitor of kappa light polypeptide gene enhancer in B-c	IKBKAP	NM_003640	2.05909e-05
2409770	NM_024587 // TMEM53 // transmembrane protein 53 // 1p34.1 // 79639	TMEM53	NM_024587	2.09098e-05
3856720	NM_001080409 // ZNF99 // zinc finger protein 99 // 19p12 // 7652 /// NM_00100141	ZNF99	NM_001080409	2.12228e-05
2592598	NM_016192 // TMEFF2 // transmembrane protein with EGF-like and two follistatin-l	TMEFF2	NM_016192	2.12526e-05
2615600	NM_178862 // STT3B // STT3, subunit of the oligosaccharyltransferase complex, ho	STT3B	NM_178862	2.12969e-05
3158011	NM_032789 // PARP10 // poly (ADP-ribose) polymerase family, member 10 // 8q24.3	PARP10	NM_032789	2.13859e-05
2760371	NM_017491 // WDR1 // WD repeat domain 1 // 4p16.1 // 9948 /// NM_005112 // WDR1	WDR1	NM_017491	2.14196e-05
3118651	NM_014957 // DENND3 // DENN/MADD domain containing 3 // 8q24.3 // 22898 /// BC11	DENND3	NM_014957	2.14922e-05
3994710	NM_005491 // MAMLD1 // mastermind-like domain containing 1 // Xq28 // 10046 ///	MAMLD1	NM_005491	2.15534e-05
2408189	NM_000310 // PPT1 // palmitoyl-protein thioesterase 1 (ceroid-lipofuscinosis, ne	PPT1	NM_000310	2.15585e-05
3416256	NM_017410 // HOXC13 // homeobox C13 // 12q13.3 // 3229	HOXC13	NM_017410	2.17822e-05
4018327	NM_012471 // TRPC5 // transient receptor potential cation channel, subfamily C,	TRPC5	NM_012471	2.20773e-05
3227288	AK128673 // FLJ46836 // FLJ46836 protein // 9q34.11 // 401554	FLJ46836	AK128673	2.23612e-05
2932219	NM_000914 // OPRM1 // opioid receptor, mu 1 // 6q24-q25 // 4988 /// NM_001008503	OPRM1	NM_000914	2.28872e-05
2499234	BC050579 // CCDC138 // coiled-coil domain containing 138 // 2q13 // 165055 /// N	CCDC138	BC050579	2.29918e-05
3868183	NM_153719 // NUP62 // nucleoporin 62kDa // 19q13.33 // 23636 /// NM_016553 // NU	NUP62	NM_153719	2.30966e-05
2429069	NM_015906 // TRIM33 // tripartite motif-containing 33 // 1p13.1 // 51592 /// NM_	TRIM33	NM_015906	2.31197e-05
2664452	NM_015199 // ANKRD28 // ankyrin repeat domain 28 // 3p24.3 // 23243 /// ENST0000	ANKRD28	NM_015199	2.31296e-05
2506903	NM_002410 // MGAT5 // mannosyl (alpha-1,6-)-glycoprotein beta-1,6-N-acetyl-gluco	MGAT5	NM_002410	2.31424e-05
2545811	NM_177983 // PPM1G // protein phosphatase 1G (formerly 2C), magnesium-dependent,	PPM1G	NM_177983	2.33063e-05
4008170	NM_139289 // AKAP4 // A kinase (PRKA) anchor protein 4 // Xp11.2 // 8852 /// NM_	AKAP4	NM_139289	2.33665e-05
3333711	NM_001012661 // SLC3A2 // solute carrier family 3 (activators of dibasic and neu	SLC3A2	NM_001012661	2.3486e-05
2902844	NM_001710 // CFB // complement factor B // 6p21.3 // 629 /// AF349679 // CFB //	CFB	NM_001710	2.37896e-05
3835544	NM_182490 // ZNF227 // zinc finger protein 227 // --- // 7770	ZNF227	NM_182490	2.42169e-05
3146723	NM_152628 // MGC39715 // hypothetical protein MGC39715 // 8q22.3 // 169166	MGC39715	NM_152628	2.45688e-05
2622547	NM_004186 // SEMA3F // sema domain, immunoglobulin domain (Ig), short basic doma	SEMA3F	NM_004186	2.45968e-05
3638665	NM_005829 // AP3S2 // adaptor-related protein complex 3, sigma 2 subunit // 15q2	AP3S2	NM_005829	2.49175e-05
3192525	NM_012204 // GTF3C4 // general transcription factor IIIC, polypeptide 4, 90kDa /	GTF3C4	NM_012204	2.49464e-05
3379031	NM_181843 // NUDT8 // nudix (nucleoside diphosphate linked moiety X)-type motif	NUDT8	NM_181843	2.53745e-05
3070712	NM_003941 // WASL // Wiskott-Aldrich syndrome-like // 7q31.3 // 8976	WASL	NM_003941	2.54925e-05
2362950	NM_144699 // ATP1A4 // ATPase, Na+/K+ transporting, alpha 4 polypeptide // 1q21-	ATP1A4	NM_144699	2.57805e-05
2956052	NM_014452 // TNFRSF21 // tumor necrosis factor receptor superfamily, member 21 /	TNFRSF21	NM_014452	2.58954e-05
2618940	NM_001904 // CTNNB1 // catenin (cadherin-associated protein), beta 1, 88kDa // 3	CTNNB1	NM_001904	2.59294e-05
2782230	NM_052864 // TIFA // TRAF-interacting protein with a forkhead-associated domain	TIFA	NM_052864	2.60704e-05
2813414	NM_031966 // CCNB1 // cyclin B1 // 5q12 // 891	CCNB1	NM_031966	2.62526e-05
2934274	NM_002377 // MAS1 // MAS1 oncogene // 6q25.3-q26 // 4142	MAS1	NM_002377	2.64814e-05
3317145	NM_021134 // MRPL23 // mitochondrial ribosomal protein L23 // 11p15.5-p15.4 // 6	MRPL23	NM_021134	2.65557e-05
2369843	NM_014810 // CEP350 // centrosomal protein 350kDa // 1p36.13-q41 // 9857 /// AK1	CEP350	NM_014810	2.6813e-05
3153328	BC016345 // FAM49B // family with sequence similarity 49, member B // 8q24.21 //	FAM49B	BC016345	2.69442e-05
3853922	NM_145046 // CALR3 // calreticulin 3 // 19p13.11 // 125972	CALR3	NM_145046	2.69572e-05
3189932	NM_003165 // STXBP1 // syntaxin binding protein 1 // 9q34.1 // 6812 /// NM_00103	STXBP1	NM_003165	2.7035e-05
3475324	NM_019034 // RHOF // ras homolog gene family, member F (in filopodia) // 12q24.3	RHOF	NM_019034	2.72502e-05
3653619	NM_016309 // LCMT1 // leucine carboxyl methyltransferase 1 // 16p12.3-p12.1 // 5	LCMT1	NM_016309	2.72562e-05
3068097	NM_014705 // DOCK4 // dedicator of cytokinesis 4 // 7q31.1 // 9732 /// BC117694	DOCK4	NM_014705	2.75029e-05
3873185	NM_031229 // RBCK1 // RanBP-type and C3HC4-type zinc finger containing 1 // 20p1	RBCK1	NM_031229	2.76824e-05
3157385	NM_052963 // TOP1MT // topoisomerase (DNA) I, mitochondrial // 8q24.3 // 116447	TOP1MT	NM_052963	2.76849e-05
2779271	NM_000669 // ADH1C // alcohol dehydrogenase 1C (class I), gamma polypeptide // 4	ADH1C	NM_000669	2.77845e-05
2668351	NM_014517 // UBP1 // upstream binding protein 1 (LBP-1a) // 3p22.3 // 7342	UBP1	NM_014517	2.78732e-05
4015709	NM_000061 // BTK // Bruton agammaglobulinemia tyrosine kinase // Xq21.33-q22 //	BTK	NM_000061	2.81015e-05
2451261	NM_177402 // SYT2 // synaptotagmin II // 1q32.1 // 127833 /// BC100815 // SYT2 /	SYT2	NM_177402	2.81742e-05
3831917	NM_144694 // ZNF570 // zinc finger protein 570 // 19q13.12 // 148268	ZNF570	NM_144694	2.85509e-05
2546409	NM_004304 // ALK // anaplastic lymphoma kinase (Ki-1) // 2p23 // 238	ALK	NM_004304	2.85649e-05
3879372	NM_018474 // C20orf19 // chromosome 20 open reading frame 19 // 20pter-q11.23 //	C20orf19	NM_018474	2.87041e-05
3766453	NM_022644 // CSH2 // chorionic somatomammotropin hormone 2 // 17q24.2 // 1443 //	CSH2	NM_022644	2.88669e-05
3585272	NM_033223 // GABRG3 // gamma-aminobutyric acid (GABA) A receptor, gamma 3 // 15q	GABRG3	NM_033223	2.92696e-05
2394361	NM_015102 // NPHP4 // nephronophthisis 4 // 1p36.22 // 261734 /// BC028627 // NP	NPHP4	NM_015102	2.96872e-05
3311417	NM_022802 // CTBP2 // C-terminal binding protein 2 // 10q26.13 // 1488 /// NM_00	CTBP2	NM_022802	2.99824e-05
3163982	NM_001040272 // ADAMTSL1 // ADAMTS-like 1 // 9p22.2-p22.1 // 92949 /// NM_052866	ADAMTSL1	NM_001040272	3.00715e-05
3608113	NM_003870 // IQGAP1 // IQ motif containing GTPase activating protein 1 // 15q26.	IQGAP1	NM_003870	3.00937e-05
2519756	NM_032168 // WDR75 // WD repeat domain 75 // 2q32.2 // 84128 /// BC018689 // WDR	WDR75	NM_032168	3.0371e-05
2935475	NM_206855 // QKI // quaking homolog, KH domain RNA binding (mouse) // 6q26-q27 /	QKI	NM_206855	3.04175e-05
2987578	NM_152558 // IQCE // IQ motif containing E // 7p22.2 // 23288 /// NM_001100390 /	IQCE	NM_152558	3.04952e-05
3328389	NM_000401 // EXT2 // exostoses (multiple) 2 // 11p12-p11 // 2132 /// NM_207122 /	EXT2	NM_000401	3.0601e-05
2438344	NM_182679 // GPATCH4 // G patch domain containing 4 // 1q22 // 54865 /// ENST000	GPATCH4	NM_182679	3.06617e-05
3545466	NM_012111 // AHSA1 // AHA1, activator of heat shock 90kDa protein ATPase homolog	AHSA1	NM_012111	3.08214e-05
3499453	NM_003291 // TPP2 // tripeptidyl peptidase II // 13q32-q33 // 7174 /// AK127549	TPP2	NM_003291	3.08915e-05
3954910	NM_198440 // DERL3 // Der1-like domain family, member 3 // 22q11.23 // 91319 ///	DERL3	NM_198440	3.09289e-05
2790570	NM_002669 // PLRG1 // pleiotropic regulator 1 (PRL1 homolog, Arabidopsis) // 4q3	PLRG1	NM_002669	3.11025e-05
2412529	NM_002525 // NRD1 // nardilysin (N-arginine dibasic convertase) // 1p32.2-p32.1	NRD1	NM_002525	3.12051e-05
3161113	NM_025239 // PDCD1LG2 // programmed cell death 1 ligand 2 // 9p24.2 // 80380 ///	PDCD1LG2	NM_025239	3.12457e-05
3290875	NM_020987 // ANK3 // ankyrin 3, node of Ranvier (ankyrin G) // 10q21 // 288 ///	ANK3	NM_020987	3.16922e-05
3854627	NM_000215 // JAK3 // Janus kinase 3 (a protein tyrosine kinase, leukocyte) // 19	JAK3	NM_000215	3.17651e-05
3048778	NM_182547 // TMED4 // transmembrane emp24 protein transport domain containing 4	TMED4	NM_182547	3.18777e-05
2934521	NM_021977 // SLC22A3 // solute carrier family 22 (extraneuronal monoamine transp	SLC22A3	NM_021977	3.18833e-05
2857131	NM_019030 // DHX29 // DEAH (Asp-Glu-Ala-His) box polypeptide 29 // 5q11.2 // 545	DHX29	NM_019030	3.19747e-05
3218528	NM_005502 // ABCA1 // ATP-binding cassette, sub-family A (ABC1), member 1 // 9q3	ABCA1	NM_005502	3.23856e-05
3676002	NM_014714 // IFT140 // intraflagellar transport 140 homolog (Chlamydomonas) // 1	IFT140	NM_014714	3.24411e-05
2319560	NM_001105562 // UBE4B // ubiquitination factor E4B (UFD2 homolog, yeast) // 1p36	UBE4B	NM_001105562	3.25826e-05
3358950	NM_001909 // CTSD // cathepsin D // 11p15.5 // 1509 /// AK022293 // CTSD // cath	CTSD	NM_001909	3.262e-05
3971768	NM_006406 // PRDX4 // peroxiredoxin 4 // Xp22.11 // 10549	PRDX4	NM_006406	3.28221e-05
2810015	NM_024415 // DDX4 // DEAD (Asp-Glu-Ala-Asp) box polypeptide 4 // 5p15.2-p13.1 //	DDX4	NM_024415	3.30225e-05
3593931	NM_181789 // GLDN // gliomedin // 15q21.2 // 342035 /// AK023623 // GLDN // glio	GLDN	NM_181789	3.37692e-05
3984945	NM_016607 // ARMCX3 // armadillo repeat containing, X-linked 3 // Xq21.33-q22.2	ARMCX3	NM_016607	3.38532e-05
2742935	NM_014278 // HSPA4L // heat shock 70kDa protein 4-like // 4q28 // 22824	HSPA4L	NM_014278	3.40071e-05
2717165	NM_020773 // TBC1D14 // TBC1 domain family, member 14 // 4p16.1 // 57533 /// AK0	TBC1D14	NM_020773	3.4228e-05
2567447	NM_001102426 // TBC1D8 // TBC1 domain family, member 8 (with GRAM domain) // 2q1	TBC1D8	NM_001102426	3.42746e-05
3402315	NM_001769 // CD9 // CD9 molecule // 12p13.3 // 928 /// AB079244 // CD9 // CD9 mo	CD9	NM_001769	3.43542e-05
3677592	NM_017810 // ZNF434 // zinc finger protein 434 // 16p13.3 // 54925 /// AY279347	ZNF434	NM_017810	3.45441e-05
2361731	NM_005973 // PRCC // papillary renal cell carcinoma (translocation-associated) /	PRCC	NM_005973	3.47332e-05
2898562	NM_018473 // THEM2 // thioesterase superfamily member 2 // 6p22.2 // 55856	THEM2	NM_018473	3.48579e-05
3376155	NM_001081491 // NXF1 // nuclear RNA export factor 1 // 11q12-q13 // 10482 /// NM	NXF1	NM_001081491	3.49716e-05
3019401	NM_021994 // ZNF277 // zinc finger protein 277 // 7q31.1 // 11179 /// BC020626 /	ZNF277	NM_021994	3.49912e-05
2712417	NM_005781 // TNK2 // tyrosine kinase, non-receptor, 2 // 3q29 // 10188 /// NM_00	TNK2	NM_005781	3.52118e-05
3912861	NM_002792 // PSMA7 // proteasome (prosome, macropain) subunit, alpha type, 7 //	PSMA7	NM_002792	3.60581e-05
2622196	NM_001640 // APEH // N-acylaminoacyl-peptide hydrolase // 3p21.31 // 327	APEH	NM_001640	3.6276e-05
2950590	NM_004761 // RGL2 // ral guanine nucleotide dissociation stimulator-like 2 // 6p	RGL2	NM_004761	3.65829e-05
2562729	NM_022912 // REEP1 // receptor accessory protein 1 // 2p11.2 // 65055	REEP1	NM_022912	3.66055e-05
3512948	NM_025113 // C13orf18 // chromosome 13 open reading frame 18 // 13q14.12 // 8018	C13orf18	NM_025113	3.66203e-05
2465182	NM_022366 // TFB2M // transcription factor B2, mitochondrial // 1q44 // 64216 //	TFB2M	NM_022366	3.68277e-05
2458017	NM_002533 // NVL // nuclear VCP-like // 1q41-q42.2 // 4931 /// NM_206840 // NVL	NVL	NM_002533	3.6968e-05
3907161	NM_145652 // WFDC5 // WAP four-disulfide core domain 5 // 20q13.12 // 149708 ///	WFDC5	NM_145652	3.69842e-05
3786039	NM_002647 // PIK3C3 // phosphoinositide-3-kinase, class 3 // 18q12.3 // 5289 ///	PIK3C3	NM_002647	3.70455e-05
2485433	NM_203437 // AFTPH // aftiphilin // 2p14 // 54812 /// NM_017657 // AFTPH // afti	AFTPH	NM_203437	3.73323e-05
2738723	AF001903 // HADH // hydroxyacyl-Coenzyme A dehydrogenase // 4q22-q26 // 3033 ///	HADH	AF001903	3.74086e-05
2975385	NM_017651 // AHI1 // Abelson helper integration site 1 // 6q23.3 // 54806 /// BC	AHI1	NM_017651	3.74541e-05
2356344	NM_014455 // ZNF364 // zinc finger protein 364 // 1q21.1 // 27246	ZNF364	NM_014455	3.78165e-05
2806799	NM_133433 // NIPBL // Nipped-B homolog (Drosophila) // 5p13.2 // 25836 /// ENST0	NIPBL	NM_133433	3.79209e-05
3986397	NM_173494 // CXorf41 // chromosome X open reading frame 41 // Xq22.3 // 139212 /	CXorf41	NM_173494	3.80661e-05
3092808	NM_013960 // NRG1 // neuregulin 1 // 8p12 // 3084 /// NM_013964 // NRG1 // neure	NRG1	NM_013960	3.8301e-05
2321238	NM_012231 // PRDM2 // PR domain containing 2, with ZNF domain // 1p36.21 // 7799	PRDM2	NM_012231	3.83725e-05
3481986	AF285602 // RNF17 // ring finger protein 17 // 13q12.12 // 56163 /// NM_031277 /	RNF17	AF285602	3.85407e-05
3631964	NM_182470 // PKM2 // pyruvate kinase, muscle // 15q22 // 5315 /// NM_002654 // P	PKM2	NM_182470	3.86619e-05
2523213	NM_001204 // BMPR2 // bone morphogenetic protein receptor, type II (serine/threo	BMPR2	NM_001204	3.89697e-05
3407683	NM_006446 // SLCO1B1 // solute carrier organic anion transporter family, member	SLCO1B1	NM_006446	3.9027e-05
3336906	NM_017857 // SSH3 // slingshot homolog 3 (Drosophila) // 11q13.1 // 54961 /// AK	SSH3	NM_017857	3.96535e-05
2676579	NM_052859 // RFT1 // RFT1 homolog (S. cerevisiae) // 3p21.1 // 91869 /// AJ31809	RFT1	NM_052859	4.03758e-05
2581000	NM_004543 // NEB // nebulin // 2q22 // 4703 /// ENST00000397345 // NEB // nebuli	NEB	NM_004543	4.05925e-05
2768273	NM_152995 // NFXL1 // nuclear transcription factor, X-box binding-like 1 // 4p12	NFXL1	NM_152995	4.11932e-05
2317317	AB055065 // TP73 // tumor protein p73 // 1p36.3 // 7161 /// NM_005427 // TP73 //	TP73	AB055065	4.12085e-05
3656737	NM_025193 // HSD3B7 // hydroxy-delta-5-steroid dehydrogenase, 3 beta- and steroi	HSD3B7	NM_025193	4.12099e-05
2946106	NM_001098486 // SLC17A3 // solute carrier family 17 (sodium phosphate), member 3	SLC17A3	NM_001098486	4.12266e-05
3683050	NM_015092 // SMG1 // PI-3-kinase-related kinase SMG-1 // 16p12.3 // 23049 /// BC	SMG1	NM_015092	4.15214e-05
3738205	NM_002949 // MRPL12 // mitochondrial ribosomal protein L12 // 17q25 // 6182	MRPL12	NM_002949	4.17339e-05
2942578	NM_001031713 // CCDC90A // coiled-coil domain containing 90A // 6p24.3-p23 // 63	CCDC90A	NM_001031713	4.17853e-05
3870970	NM_139176 // NLRP7 // NLR family, pyrin domain containing 7 // 19q13.42 // 19971	NLRP7	NM_139176	4.18286e-05
3960110	NM_002405 // MFNG // MFNG O-fucosylpeptide 3-beta-N-acetylglucosaminyltransferas	MFNG	NM_002405	4.18447e-05
2906934	NM_013397 // PRICKLE4 // prickle homolog 4 (Drosophila) // 6p21.31 // 29964 ///	PRICKLE4	NM_013397	4.23765e-05
4035017	NM_007125 // UTY // ubiquitously transcribed tetratricopeptide repeat gene, Y-li	UTY	NM_007125	4.23776e-05
2737220	NM_032149 // C4orf17 // chromosome 4 open reading frame 17 // 4q23 // 84103	C4orf17	NM_032149	4.24465e-05
2590736	NM_013436 // NCKAP1 // NCK-associated protein 1 // 2q32 // 10787 /// NM_205842 /	NCKAP1	NM_013436	4.3122e-05
3883547	NM_016436 // PHF20 // PHD finger protein 20 // 20q11.22-q11.23 // 51230 /// AK05	PHF20	NM_016436	4.39211e-05
2549007	NM_198963 // DHX57 // DEAH (Asp-Glu-Ala-Asp/His) box polypeptide 57 // 2p22.1 //	DHX57	NM_198963	4.40164e-05
3945225	NM_012323 // MAFF // v-maf musculoaponeurotic fibrosarcoma oncogene homolog F (a	MAFF	NM_012323	4.40208e-05
2636483	NM_017699 // SIDT1 // SID1 transmembrane family, member 1 // 3q13.2 // 54847	SIDT1	NM_017699	4.4037e-05
3585223	NM_000810 // GABRA5 // gamma-aminobutyric acid (GABA) A receptor, alpha 5 // 15q	GABRA5	NM_000810	4.43235e-05
2938196	NM_018303 // EXOC2 // exocyst complex component 2 // 6p25.3 // 55770 /// BC08054	EXOC2	NM_018303	4.43777e-05
2816494	NM_005242 // F2RL1 // coagulation factor II (thrombin) receptor-like 1 // 5q13 /	F2RL1	NM_005242	4.51006e-05
2659887	NM_001011537 // FYTTD1 // forty-two-three domain containing 1 // 3q29 // 84248 /	FYTTD1	NM_001011537	4.51643e-05
3684703	BC028605 // C16orf65 // chromosome 16 open reading frame 65 // 16p12.1 // 255762	C16orf65	BC028605	4.53993e-05
3608638	NM_014848 // SV2B // synaptic vesicle glycoprotein 2B // 15q26.1 // 9899 /// BC0	SV2B	NM_014848	4.55281e-05
3188050	NM_138777 // MRRF // mitochondrial ribosome recycling factor // 9q33.2 // 92399	MRRF	NM_138777	4.58109e-05
2826295	NM_003100 // SNX2 // sorting nexin 2 // 5q23 // 6643	SNX2	NM_003100	4.58949e-05
2969406	NM_033125 // SLC22A16 // solute carrier family 22 (organic cation transporter),	SLC22A16	NM_033125	4.60557e-05
2755111	NM_000892 // KLKB1 // kallikrein B, plasma (Fletcher factor) 1 // 4q34-q35 // 38	KLKB1	NM_000892	4.62251e-05
3303165	NM_015221 // DNMBP // dynamin binding protein // 10q24.2 // 23268 /// BC041628 /	DNMBP	NM_015221	4.62665e-05
3942384	NM_016498 // MTP18 // mitochondrial protein 18 kDa // 22q // 51537 /// NM_001003	MTP18	NM_016498	4.65161e-05
2673648	NM_016453 // NCKIPSD // NCK interacting protein with SH3 domain // 3p21 // 51517	NCKIPSD	NM_016453	4.6802e-05
2648677	NM_007288 // MME // membrane metallo-endopeptidase // 3q25.1-q25.2 // 4311 /// N	MME	NM_007288	4.68847e-05
2491745	NM_012483 // GNLY // granulysin // 2p11.2 // 10578 /// NM_006433 // GNLY // gran	GNLY	NM_012483	4.77439e-05
3284188	NM_002211 // ITGB1 // integrin, beta 1 (fibronectin receptor, beta polypeptide,	ITGB1	NM_002211	4.79128e-05
3866276	NM_005628 // SLC1A5 // solute carrier family 1 (neutral amino acid transporter),	SLC1A5	NM_005628	4.84934e-05
2831719	NM_020690 // ANKHD1-EIF4EBP3 // ANKHD1-EIF4EBP3 // 5q31.3 // 404734 /// NM_01774	ANKHD1-EIF4EBP3	NM_020690	4.84945e-05
3085270	NM_003747 // TNKS // tankyrase, TRF1-interacting ankyrin-related ADP-ribose poly	TNKS	NM_003747	4.88442e-05
3279698	NM_001081 // CUBN // cubilin (intrinsic factor-cobalamin receptor) // 10p12.31 /	CUBN	NM_001081	4.90748e-05
3438617	NM_015409 // EP400 // E1A binding protein p400 // 12q24.33 // 57634 /// BC037208	EP400	NM_015409	4.92865e-05
3807732	NM_145020 // CCDC11 // coiled-coil domain containing 11 // 18q21.1 // 220136	CCDC11	NM_145020	4.94963e-05
3599495	NM_006091 // CORO2B // coronin, actin binding protein, 2B // 15q23 // 10391 ///	CORO2B	NM_006091	4.96961e-05
3772775	NM_138793 // CANT1 // calcium activated nucleotidase 1 // 17q25.3 // 124583 ///	CANT1	NM_138793	5.04051e-05
3944778	NM_013365 // GGA1 // golgi associated, gamma adaptin ear containing, ARF binding	GGA1	NM_013365	5.04368e-05
3457824	NM_003920 // TIMELESS // timeless homolog (Drosophila) // 12q12-q13 // 8914 ///	TIMELESS	NM_003920	5.05118e-05
3417842	NM_002332 // LRP1 // low density lipoprotein-related protein 1 (alpha-2-macroglo	LRP1	NM_002332	5.05876e-05
2910868	NM_014464 // TINAG // tubulointerstitial nephritis antigen // 6p11.2-p12 // 2728	TINAG	NM_014464	5.07364e-05
3687494	NM_001040056 // MAPK3 // mitogen-activated protein kinase 3 // 16p11.2 // 5595 /	MAPK3	NM_001040056	5.10512e-05
3072014	NM_012470 // TNPO3 // transportin 3 // 7q32.1 // 23534 /// AF145029 // TNPO3 //	TNPO3	NM_012470	5.19674e-05
2711205	NM_032279 // ATP13A4 // ATPase type 13A4 // 3q29 // 84239 /// AY358110 // ATP13A	ATP13A4	NM_032279	5.23162e-05
2784027	NM_001154 // ANXA5 // annexin A5 // 4q26-q28|4q28-q32 // 308 /// BC001429 // ANX	ANXA5	NM_001154	5.23955e-05
3011861	NM_152999 // STEAP2 // six transmembrane epithelial antigen of the prostate 2 //	STEAP2	NM_152999	5.26227e-05
2337716	NM_006252 // PRKAA2 // protein kinase, AMP-activated, alpha 2 catalytic subunit	PRKAA2	NM_006252	5.26462e-05
2395564	NM_003039 // SLC2A5 // solute carrier family 2 (facilitated glucose/fructose tra	SLC2A5	NM_003039	5.26842e-05
2438042	NM_015327 // SMG5 // Smg-5 homolog, nonsense mediated mRNA decay factor (C. eleg	SMG5	NM_015327	5.28447e-05
3432394	NM_014954 // RPH3A // rabphilin 3A homolog (mouse) // 12q24.13 // 22895 /// BX64	RPH3A	NM_014954	5.29681e-05
2410574	NM_006369 // LRRC41 // leucine rich repeat containing 41 // 1p33 // 10489 /// AK	LRRC41	NM_006369	5.32201e-05
2698844	NM_001184 // ATR // ataxia telangiectasia and Rad3 related // 3q22-q24 // 545 //	ATR	NM_001184	5.34154e-05
2903343	NM_005104 // BRD2 // bromodomain containing 2 // 6p21.3 // 6046 /// BC063840 //	BRD2	NM_005104	5.3885e-05
3196842	NM_134428 // RFX3 // regulatory factor X, 3 (influences HLA class II expression)	RFX3	NM_134428	5.40903e-05
3801264	NM_032933 // C18orf45 // chromosome 18 open reading frame 45 // 18q11.2 // 85019	C18orf45	NM_032933	5.44396e-05
2790823	NM_001039580 // MAP9 // microtubule-associated protein 9 // 4q32.1 // 79884 ///	MAP9	NM_001039580	5.4546e-05
3689922	NM_018206 // VPS35 // vacuolar protein sorting 35 homolog (S. cerevisiae) // 16q	VPS35	NM_018206	5.45554e-05
3634811	NM_004390 // CTSH // cathepsin H // 15q24-q25 // 1512 /// NM_148979 // CTSH // c	CTSH	NM_004390	5.45832e-05
3920367	NM_018962 // DSCR6 // Down syndrome critical region gene 6 // 21q22.2 // 53820 /	DSCR6	NM_018962	5.4773e-05
3522662	NM_004951 // EBI2 // Epstein-Barr virus induced gene 2 (lymphocyte-specific G pr	EBI2	NM_004951	5.49451e-05
3460198	NM_007191 // WIF1 // WNT inhibitory factor 1 // 12q14.3 // 11197	WIF1	NM_007191	5.51044e-05
3409605	NM_018099 // MLSTD1 // male sterility domain containing 1 // 12p11.22 // 55711 /	MLSTD1	NM_018099	5.59632e-05
2331602	NM_006112 // PPIE // peptidylprolyl isomerase E (cyclophilin E) // 1p32 // 10450	PPIE	NM_006112	5.63925e-05
2622239	NM_022064 // RNF123 // ring finger protein 123 // 3p24.3 // 63891 /// AL832138 /	RNF123	NM_022064	5.65852e-05
3678000	NM_003223 // TFAP4 // transcription factor AP-4 (activating enhancer binding pro	TFAP4	NM_003223	5.67084e-05
2472880	AK024188 // FLJ14126 // hypothetical protein FLJ14126 // 2p24.1 // 79907	FLJ14126	AK024188	5.70642e-05
4031136	NM_004681 // EIF1AY // eukaryotic translation initiation factor 1A, Y-linked //	EIF1AY	NM_004681	5.74754e-05
3441215	NM_020374 // C12orf4 // chromosome 12 open reading frame 4 // 12p13.3 // 57102 /	C12orf4	NM_020374	5.76073e-05
3695541	NM_013241 // FHOD1 // formin homology 2 domain containing 1 // 16q22 // 29109	FHOD1	NM_013241	5.82201e-05
2552470	NM_000145 // FSHR // follicle stimulating hormone receptor // 2p21-p16 // 2492 /	FSHR	NM_000145	5.85197e-05
3838845	NM_152359 // CPT1C // carnitine palmitoyltransferase 1C // 19q13.33 // 126129 //	CPT1C	NM_152359	5.8535e-05
2598828	NM_000599 // IGFBP5 // insulin-like growth factor binding protein 5 // 2q33-q36	IGFBP5	NM_000599	5.89726e-05
2336585	NM_002979 // SCP2 // sterol carrier protein 2 // 1p32 // 6342 /// ENST0000037151	SCP2	NM_002979	5.97321e-05
3818047	NM_198706 // HSD11B1L // hydroxysteroid (11-beta) dehydrogenase 1-like // 19p13.	HSD11B1L	NM_198706	5.99298e-05
2919669	NM_001198 // PRDM1 // PR domain containing 1, with ZNF domain // 6q21-q22.1 // 6	PRDM1	NM_001198	6.01943e-05
3085990	NM_001715 // BLK // B lymphoid tyrosine kinase // 8p23-p22 // 640 /// AL832875 /	BLK	NM_001715	6.06786e-05
3722554	NM_004941 // DHX8 // DEAH (Asp-Glu-Ala-His) box polypeptide 8 // 17q21.31 // 165	DHX8	NM_004941	6.10867e-05
3358538	NM_023947 // CHID1 // chitinase domain containing 1 // 11p15.5 // 66005 /// BC00	CHID1	NM_023947	6.1131e-05
2405576	NM_052896 // CSMD2 // CUB and Sushi multiple domains 2 // 1p35.1-p34.3 // 114784	CSMD2	NM_052896	6.16254e-05
2692447	ENST00000360772 // MYLK // myosin, light chain kinase (MYLK), transcript variant	MYLK	ENST00000360772	6.18394e-05
2427898	NM_002557 // OVGP1 // oviductal glycoprotein 1, 120kDa (mucin 9, oviductin) // 1	OVGP1	NM_002557	6.18572e-05
3935232	BC084577 // C21orf56 // chromosome 21 open reading frame 56 // 21q22.3 // 84221	C21orf56	BC084577	6.18703e-05
2888385	NM_052899 // GPRIN1 // G protein regulated inducer of neurite outgrowth 1 // 5q3	GPRIN1	NM_052899	6.24513e-05
2771983	NM_182502 // TMPRSS11B // transmembrane protease, serine 11B // 4q13.2 // 132724	TMPRSS11B	NM_182502	6.257e-05
3934407	NM_015259 // ICOSLG // inducible T-cell co-stimulator ligand // 21q22.3 // 23308	ICOSLG	NM_015259	6.27173e-05
2319832	NM_198544 // APITD1 // apoptosis-inducing, TAF9-like domain 1 // 1p36.22 // 3787	APITD1	NM_198544	6.29286e-05
3585905	NM_005503 // APBA2 // amyloid beta (A4) precursor protein-binding, family A, mem	APBA2	NM_005503	6.31875e-05
3652489	NM_018119 // POLR3E // polymerase (RNA) III (DNA directed) polypeptide E (80kD)	POLR3E	NM_018119	6.32253e-05
3436082	NM_207437 // DNAH10 // dynein, axonemal, heavy chain 10 // 12q24.31 // 196385 //	DNAH10	NM_207437	6.32563e-05
3831062	NM_001083961 // WDR62 // WD repeat domain 62 // 19q13.12 // 284403 /// NM_173636	WDR62	NM_001083961	6.39651e-05
3484641	NM_000059 // BRCA2 // breast cancer 2, early onset // 13q12.3 // 675	BRCA2	NM_000059	6.41423e-05
3484895	NM_004795 // KL // klotho // 13q12 // 9365 /// AK097349 // KL // klotho // 13q12	KL	NM_004795	6.42705e-05
3503164	NM_001078645 // CDC16 // cell division cycle 16 homolog (S. cerevisiae) // 13q34	CDC16	NM_001078645	6.43151e-05
2491702	NM_006590 // USP39 // ubiquitin specific peptidase 39 // 2p11.2 // 10713 /// AK0	USP39	NM_006590	6.45276e-05
2374956	NM_006335 // TIMM17A // translocase of inner mitochondrial membrane 17 homolog A	TIMM17A	NM_006335	6.48989e-05
3945942	NM_021096 // CACNA1I // calcium channel, voltage-dependent, T type, alpha 1I sub	CACNA1I	NM_021096	6.49421e-05
3496637	NM_005708 // GPC6 // glypican 6 // 13q32 // 10082 /// AK290144 // GPC6 // glypic	GPC6	NM_005708	6.52891e-05
3061438	NM_017654 // SAMD9 // sterile alpha motif domain containing 9 // 7q21.2 // 54809	SAMD9	NM_017654	6.5563e-05
3455728	NM_006121 // KRT1 // keratin 1 (epidermolytic hyperkeratosis) // 12q12-q13 // 38	KRT1	NM_006121	6.56074e-05
3787855	NM_006033 // LIPG // lipase, endothelial // 18q21.1 // 9388 /// AY358928 // LIPG	LIPG	NM_006033	6.67812e-05
2316953	NM_022114 // PRDM16 // PR domain containing 16 // 1p36.23-p33 // 63976 /// NM_19	PRDM16	NM_022114	6.72765e-05
2712040	NM_012287 // CENTB2 // centaurin, beta 2 // 3q29 // 23527 /// AK222635 // CENTB2	CENTB2	NM_012287	6.7888e-05
3980614	NM_017711 // GDPD2 // glycerophosphodiester phosphodiesterase domain containing	GDPD2	NM_017711	6.79453e-05
2386397	NM_004837 // GGPS1 // geranylgeranyl diphosphate synthase 1 // 1q43 // 9453 ///	GGPS1	NM_004837	6.81512e-05
2405992	NM_007167 // ZMYM6 // zinc finger, MYM-type 6 // 1p34.2 // 9204 /// AF055470 //	ZMYM6	NM_007167	6.81517e-05
2777044	NM_178135 // HSD17B13 // hydroxysteroid (17-beta) dehydrogenase 13 // 4q22.1 //	HSD17B13	NM_178135	6.81607e-05
3981164	NM_052957 // ACRC // acidic repeat containing // Xq13.1 // 93953 /// AK127607 //	ACRC	NM_052957	6.8345e-05
3936256	NM_015367 // BCL2L13 // BCL2-like 13 (apoptosis facilitator) // 22q11 // 23786 /	BCL2L13	NM_015367	6.92386e-05
3102372	NM_015170 // SULF1 // sulfatase 1 // 8q13.2-q13.3 // 23213 /// BC068565 // SULF1	SULF1	NM_015170	6.96095e-05
2498977	NM_181453 // GCC2 // GRIP and coiled-coil domain containing 2 // 2q12.3 // 9648	GCC2	NM_181453	7.00904e-05
3923537	NM_004649 // C21orf33 // chromosome 21 open reading frame 33 // 21q22.3 // 8209	C21orf33	NM_004649	7.04237e-05
2564634	NM_032788 // ZNF514 // zinc finger protein 514 // 2q11.1 // 84874	ZNF514	NM_032788	7.04593e-05
2912889	NM_001044305 // SMAP1 // stromal membrane-associated protein 1 // 6q13 // 60682	SMAP1	NM_001044305	7.05781e-05
3861581	NM_001398 // ECH1 // enoyl Coenzyme A hydratase 1, peroxisomal // 19q13.1 // 189	ECH1	NM_001398	7.064e-05
3062576	NM_133436 // ASNS // asparagine synthetase // 7q21.3 // 440 /// NM_183356 // ASN	ASNS	NM_133436	7.07465e-05
2589929	BC047578 // SESTD1 // SEC14 and spectrin domains 1 // 2q31.2 // 91404 /// NM_178	SESTD1	BC047578	7.08278e-05
3078656	NM_024910 // ZNF767 // zinc finger family member 767 // 7q36.1 // 79970 /// BC04	ZNF767	NM_024910	7.10574e-05
3394192	NM_001382 // DPAGT1 // dolichyl-phosphate (UDP-N-acetylglucosamine) N-acetylgluc	DPAGT1	NM_001382	7.11889e-05
2814642	NM_022132 // MCCC2 // methylcrotonoyl-Coenzyme A carboxylase 2 (beta) // 5q12-q1	MCCC2	NM_022132	7.13376e-05
2406597	NM_014408 // TRAPPC3 // trafficking protein particle complex 3 // 1p34.3 // 2709	TRAPPC3	NM_014408	7.15658e-05
3484497	NM_023037 // FRY // furry homolog (Drosophila) // 13q13.1 // 10129 /// ENST00000	FRY	NM_023037	7.15999e-05
3223776	NM_001735 // C5 // complement component 5 // 9q33-q34 // 727 /// BC022299 // C5	C5	NM_001735	7.19305e-05
3266279	NM_003054 // SLC18A2 // solute carrier family 18 (vesicular monoamine), member 2	SLC18A2	NM_003054	7.33254e-05
2319423	NM_005026 // PIK3CD // phosphoinositide-3-kinase, catalytic, delta polypeptide /	PIK3CD	NM_005026	7.37853e-05
2662356	NM_133480 // TADA3L // transcriptional adaptor 3 (NGG1 homolog, yeast)-like // 3	TADA3L	NM_133480	7.43075e-05
2509900	NM_004522 // KIF5C // kinesin family member 5C // 2q23.1 // 3800 /// BC110287 //	KIF5C	NM_004522	7.43773e-05
3432514	NM_002535 // OAS2 // 2'-5'-oligoadenylate synthetase 2, 69/71kDa // 12q24.2 // 4	OAS2	NM_002535	7.43899e-05
2371065	NM_002293 // LAMC1 // laminin, gamma 1 (formerly LAMB2) // 1q31 // 3915 /// BC06	LAMC1	NM_002293	7.45231e-05
2452977	NM_005449 // FAIM3 // Fas apoptotic inhibitory molecule 3 // 1q32.1 // 9214	FAIM3	NM_005449	7.46394e-05
3056264	NM_148912 // ABHD11 // abhydrolase domain containing 11 // 7q11.23 // 83451 ///	ABHD11	NM_148912	7.47191e-05
3903778	NM_018217 // EDEM2 // ER degradation enhancer, mannosidase alpha-like 2 // 20q11	EDEM2	NM_018217	7.5183e-05
2879927	NM_020117 // LARS // leucyl-tRNA synthetase // 5q32 // 51520 /// AK127009 // LAR	LARS	NM_020117	7.57646e-05
3262198	NM_014976 // PDCD11 // programmed cell death 11 // 10q24.33 // 22984	PDCD11	NM_014976	7.58389e-05
2773023	NM_032217 // ANKRD17 // ankyrin repeat domain 17 // 4q13.3 // 26057 /// NM_19888	ANKRD17	NM_032217	7.63382e-05
2691575	NM_199420 // POLQ // polymerase (DNA directed), theta // 3q13.33 // 10721 /// AF	POLQ	NM_199420	7.6644e-05
2998536	NM_003718 // CDC2L5 // cell division cycle 2-like 5 (cholinesterase-related cell	CDC2L5	NM_003718	7.74495e-05
3707141	NM_032265 // ZMYND15 // zinc finger, MYND-type containing 15 // 17p13.2 // 84225	ZMYND15	NM_032265	7.77993e-05
2837810	NM_145049 // UBLCP1 // ubiquitin-like domain containing CTD phosphatase 1 // 5q3	UBLCP1	NM_145049	7.7902e-05
2450568	NM_000069 // CACNA1S // calcium channel, voltage-dependent, L type, alpha 1S sub	CACNA1S	NM_000069	7.80493e-05
3966000	NM_001953 // ECGF1 // endothelial cell growth factor 1 (platelet-derived) // 22q	ECGF1	NM_001953	7.81089e-05
3794641	NM_001480 // GALR1 // galanin receptor 1 // 18q23 // 2587	GALR1	NM_001480	7.8145e-05
2475678	NM_030915 // LBH // limb bud and heart development homolog (mouse) // 2p23.1 //	LBH	NM_030915	7.84351e-05
3094514	NM_015214 // DDHD2 // DDHD domain containing 2 // 8p12 // 23259 /// AK125904 //	DDHD2	NM_015214	7.92505e-05
2466039	NM_017865 // ZNF692 // zinc finger protein 692 // 1q44 // 55657 /// AF256175 //	ZNF692	NM_017865	7.94747e-05
2440625	NM_032998 // DEDD // death effector domain containing // 1q23.3 // 9191 /// NM_0	DEDD	NM_032998	7.95372e-05
3643938	BC004932 // TMEM204 // transmembrane protein 204 // 16p13.3 // 79652 /// NM_0246	TMEM204	BC004932	7.96819e-05
3371928	NM_032389 // ZNF289 // zinc finger protein 289, ID1 regulated // 11p11.2-p11.12	ZNF289	NM_032389	7.97046e-05
2947877	NM_006398 // UBD // ubiquitin D // 6p21.3 // 10537 /// BC012472 // UBD // ubiqui	UBD	NM_006398	7.97801e-05
2895159	NM_002114 // HIVEP1 // human immunodeficiency virus type I enhancer binding prot	HIVEP1	NM_002114	8.03946e-05
2638962	NM_138287 // DTX3L // deltex 3-like (Drosophila) // 3q21.1 // 151636 /// BX64826	DTX3L	NM_138287	8.04588e-05
2974592	NM_004666 // VNN1 // vanin 1 // 6q23-q24 // 8876 /// AK095461 // VNN1 // vanin 1	VNN1	NM_004666	8.05281e-05
2871617	NM_018700 // TRIM36 // tripartite motif-containing 36 // 5q22.3 // 55521 /// NM_	TRIM36	NM_018700	8.12701e-05
2657546	AK123232 // FAM79B // family with sequence similarity 79, member B // 3q28 // 28	FAM79B	AK123232	8.13173e-05
3442054	NM_001273 // CHD4 // chromodomain helicase DNA binding protein 4 // 12p13 // 110	CHD4	NM_001273	8.16359e-05
3031573	NM_018384 // GIMAP5 // GTPase, IMAP family member 5 // 7q36.1 // 55340 /// AK055	GIMAP5	NM_018384	8.19858e-05
2750753	NM_012464 // TLL1 // tolloid-like 1 // 4q32-q33 // 7092 /// BC016922 // TLL1 //	TLL1	NM_012464	8.30926e-05
3620156	NM_016642 // SPTBN5 // spectrin, beta, non-erythrocytic 5 // 15q21 // 51332 ///	SPTBN5	NM_016642	8.31639e-05
3716151	NM_152345 // ANKRD13B // ankyrin repeat domain 13B // 17q11.2 // 124930 /// BC06	ANKRD13B	NM_152345	8.32892e-05
3719150	NM_178517 // PIGW // phosphatidylinositol glycan anchor biosynthesis, class W //	PIGW	NM_178517	8.32927e-05
2485636	NM_003038 // SLC1A4 // solute carrier family 1 (glutamate/neutral amino acid tra	SLC1A4	NM_003038	8.33004e-05
2907754	NM_015089 // PARC // p53-associated parkin-like cytoplasmic protein // 6p21.1 //	PARC	NM_015089	8.35201e-05
4017747	NM_001522 // GUCY2F // guanylate cyclase 2F, retinal // Xq22 // 2986	GUCY2F	NM_001522	8.38238e-05
2903782	NM_002224 // ITPR3 // inositol 1,4,5-triphosphate receptor, type 3 // 6p21 // 37	ITPR3	NM_002224	8.39202e-05
3381150	NM_002599 // PDE2A // phosphodiesterase 2A, cGMP-stimulated // 11q13.4 // 5138 /	PDE2A	NM_002599	8.39718e-05
3253683	NM_020338 // ZMIZ1 // zinc finger, MIZ-type containing 1 // 10q22.3 // 57178 ///	ZMIZ1	NM_020338	8.44004e-05
3375894	NM_153265 // EML3 // echinoderm microtubule associated protein like 3 // 11q12.3	EML3	NM_153265	8.44472e-05
2524016	NM_152526 // PARD3B // par-3 partitioning defective 3 homolog B (C. elegans) //	PARD3B	NM_152526	8.52846e-05
2638177	NM_003889 // NR1I2 // nuclear receptor subfamily 1, group I, member 2 // 3q12-q1	NR1I2	NM_003889	8.55091e-05
2780734	NM_033115 // MGC16169 // hypothetical protein MGC16169 // 4q24 // 93627 /// AK07	MGC16169	NM_033115	8.59364e-05
2540210	BC005125 // NOL10 // nucleolar protein 10 // 2p25.1 // 79954 /// NM_024894 // NO	NOL10	BC005125	8.5987e-05
2622121	NM_004393 // DAG1 // dystroglycan 1 (dystrophin-associated glycoprotein 1) // 3p	DAG1	NM_004393	8.64987e-05
3734292	NM_153209 // KIF19 // kinesin family member 19 // 17q25.1 // 124602 /// AK094619	KIF19	NM_153209	8.65117e-05
3361041	NM_000391 // TPP1 // tripeptidyl peptidase I // 11p15 // 1200	TPP1	NM_000391	8.70122e-05
2479640	NM_177968 // PPM1B // protein phosphatase 1B (formerly 2C), magnesium-dependent,	PPM1B	NM_177968	8.72734e-05
2969350	NM_003649 // DDO // D-aspartate oxidase // 6q21 // 8528 /// NM_004032 // DDO //	DDO	NM_003649	8.74354e-05
3029066	NM_000083 // CLCN1 // chloride channel 1, skeletal muscle (Thomsen disease, auto	CLCN1	NM_000083	8.81689e-05
2340433	NM_002303 // LEPR // leptin receptor // 1p31 // 3953 /// NM_001003679 // LEPR //	LEPR	NM_002303	8.82548e-05
2440143	NM_001098398 // COPA // coatomer protein complex, subunit alpha // 1q23-q25 // 1	COPA	NM_001098398	8.83553e-05
3139155	NM_020361 // CPA6 // carboxypeptidase A6 // 8q13.2 // 57094 /// AY044833 // CPA6	CPA6	NM_020361	8.89262e-05
3520934	NM_001922 // DCT // dopachrome tautomerase (dopachrome delta-isomerase, tyrosine	DCT	NM_001922	8.91573e-05
3527745	NM_001029991 // METT11D1 // methyltransferase 11 domain containing 1 // 14q11.2	METT11D1	NM_001029991	8.92525e-05
3896932	NM_017545 // HAO1 // hydroxyacid oxidase (glycolate oxidase) 1 // 20p12 // 54363	HAO1	NM_017545	8.99935e-05
3776504	NM_170695 // TGIF1 // TGFB-induced factor homeobox 1 // 18p11.3 // 7050 /// NM_1	TGIF1	NM_170695	9.03316e-05
3869158	NM_003830 // SIGLEC5 // sialic acid binding Ig-like lectin 5 // 19q13.3 // 8778	SIGLEC5	NM_003830	9.09105e-05
3667281	NM_012426 // SF3B3 // splicing factor 3b, subunit 3, 130kDa // 16q22.1 // 23450	SF3B3	NM_012426	9.13993e-05
3458193	NM_003708 // RDH16 // retinol dehydrogenase 16 (all-trans) // 12q13.3 // 8608	RDH16	NM_003708	9.2074e-05
3761661	NM_004123 // GIP // gastric inhibitory polypeptide // 17q21.3-q22 // 2695	GIP	NM_004123	9.21284e-05
2515627	NM_000210 // ITGA6 // integrin, alpha 6 // 2q31.1 // 3655 /// ENST00000264107 //	ITGA6	NM_000210	9.23513e-05
2325002	NM_015013 // AOF2 // amine oxidase (flavin containing) domain 2 // 1p36.12 // 23	AOF2	NM_015013	9.26793e-05
3728889	NM_030938 // TMEM49 // transmembrane protein 49 // 17q23.1 // 81671 /// NM_00485	TMEM49	NM_030938	9.31715e-05
3816225	NM_001039846 // C19orf36 // chromosome 19 open reading frame 36 // 19p13.3 // 11	C19orf36	NM_001039846	9.33239e-05
2638789	NM_175862 // CD86 // CD86 molecule // 3q21 // 942 /// NM_006889 // CD86 // CD86	CD86	NM_175862	9.42515e-05
2813442	NM_022909 // CENPH // centromere protein H // 5p15.2 // 64946	CENPH	NM_022909	9.45649e-05
2478748	NM_019063 // EML4 // echinoderm microtubule associated protein like 4 // 2p22-p2	EML4	NM_019063	9.50615e-05
2934801	NM_005922 // MAP3K4 // mitogen-activated protein kinase kinase kinase 4 // 6q26	MAP3K4	NM_005922	9.50797e-05
3974556	NM_005765 // ATP6AP2 // ATPase, H+ transporting, lysosomal accessory protein 2 /	ATP6AP2	NM_005765	9.61365e-05
3837825	NM_170720 // KCNJ14 // potassium inwardly-rectifying channel, subfamily J, membe	KCNJ14	NM_170720	9.63936e-05
3764399	NM_017763 // RNF43 // ring finger protein 43 // 17q22 // 54894 /// AB081837 // R	RNF43	NM_017763	9.66016e-05
3107661	NM_017864 // INTS8 // integrator complex subunit 8 // 8q22.1 // 55656 /// AK0912	INTS8	NM_017864	9.67287e-05
2617687	NM_005108 // XYLB // xylulokinase homolog (H. influenzae) // 3p22-p21.3 // 9942	XYLB	NM_005108	9.69159e-05
2594987	NM_033066 // MPP4 // membrane protein, palmitoylated 4 (MAGUK p55 subfamily memb	MPP4	NM_033066	9.75173e-05
3499632	NM_000123 // ERCC5 // excision repair cross-complementing rodent repair deficien	ERCC5	NM_000123	9.78827e-05
2598261	NM_212482 // FN1 // fibronectin 1 // 2q34 // 2335 /// NM_212475 // FN1 // fibron	FN1	NM_212482	9.80004e-05
2384401	NM_021205 // RHOU // ras homolog gene family, member U // 1q42.11-q42.3 // 58480	RHOU	NM_021205	9.85582e-05
2641032	NM_013336 // SEC61A1 // Sec61 alpha 1 subunit (S. cerevisiae) // 3q21.3 // 29927	SEC61A1	NM_013336	9.86483e-05
2789690	NM_004564 // PET112L // PET112-like (yeast) // 4q27-q28 // 5188 /// BC130348 //	PET112L	NM_004564	9.92231e-05
2358393	NM_019032 // ADAMTSL4 // ADAMTS-like 4 // 1q21.2 // 54507 /// NM_025008 // ADAMT	ADAMTSL4	NM_019032	9.93053e-05
3628994	NM_000942 // PPIB // peptidylprolyl isomerase B (cyclophilin B) // 15q21-q22 //	PPIB	NM_000942	9.93308e-05
3750785	NM_006461 // SPAG5 // sperm associated antigen 5 // 17q11.2 // 10615	SPAG5	NM_006461	0.000100084
3195174	NM_016219 // MAN1B1 // mannosidase, alpha, class 1B, member 1 // 9q34 // 11253 /	MAN1B1	NM_016219	0.000100449
2419235	BC017247 // FUBP1 // far upstream element (FUSE) binding protein 1 // 1p31.1 //	FUBP1	BC017247	0.000100508
3939545	NM_002415 // MIF // macrophage migration inhibitory factor (glycosylation-inhibi	MIF	NM_002415	0.000100643
3333831	NM_080866 // SLC22A9 // solute carrier family 22 (organic anion/cation transport	SLC22A9	NM_080866	0.000100724
2697863	NM_002899 // RBP1 // retinol binding protein 1, cellular // 3q23 // 5947	RBP1	NM_002899	0.000102037
2950384	NM_080680 // COL11A2 // collagen, type XI, alpha 2 // 6p21.3 // 1302 /// NM_0806	COL11A2	NM_080680	0.000102977
2442698	NM_003851 // CREG1 // cellular repressor of E1A-stimulated genes 1 // 1q24 // 88	CREG1	NM_003851	0.000103004
3852586	NM_001008701 // LPHN1 // latrophilin 1 // 19p13.2 // 22859 /// NM_014921 // LPHN	LPHN1	NM_001008701	0.000105092
2473831	NM_145038 // C2orf39 // chromosome 2 open reading frame 39 // 2p23.3 // 92749	C2orf39	NM_145038	0.000105302
2949488	NM_025257 // SLC44A4 // solute carrier family 44, member 4 // 6p21.3 // 80736	SLC44A4	NM_025257	0.000106159
2798952	BC012176 // NKD2 // naked cuticle homolog 2 (Drosophila) // 5p15.3 // 85409 ///	NKD2	BC012176	0.000106401
3602767	NM_003978 // PSTPIP1 // proline-serine-threonine phosphatase interacting protein	PSTPIP1	NM_003978	0.000106836
2877893	AK292706 // MGC29506 // hypothetical protein MGC29506 // 5q23-q31 // 51237 /// N	MGC29506	AK292706	0.000106848
2445141	NM_022457 // RFWD2 // ring finger and WD repeat domain 2 // 1q25.1-q25.2 // 6432	RFWD2	NM_022457	0.000107269
2817576	NM_003248 // THBS4 // thrombospondin 4 // 5q13 // 7060	THBS4	NM_003248	0.000107961
3770857	NM_004259 // RECQL5 // RecQ protein-like 5 // 17q25.2-q25.3 // 9400 /// AF193041	RECQL5	NM_004259	0.000108029
2689112	NM_144718 // CCDC52 // coiled-coil domain containing 52 // 3q13.2 // 152185 ///	CCDC52	NM_144718	0.000108191
2868523	NM_001270 // CHD1 // chromodomain helicase DNA binding protein 1 // 5q15-q21 //	CHD1	NM_001270	0.000108457
2902463	NM_080686 // BAT2 // HLA-B associated transcript 2 // 6p21.3 // 7916 /// NR_0029	BAT2	NM_080686	0.000108616
3743883	NM_133491 // SAT2 // spermidine/spermine N1-acetyltransferase family member 2 //	SAT2	NM_133491	0.000108948
2772614	NM_002092 // GRSF1 // G-rich RNA sequence binding factor 1 // 4q13 // 2926 /// B	GRSF1	NM_002092	0.000109094
3023384	NM_015328 // KIAA0828 // adenosylhomocysteinase 3 // 7q32.1 // 23382 /// AK02537	KIAA0828	NM_015328	0.000109862
3426502	NM_005761 // PLXNC1 // plexin C1 // 12q23.3 // 10154 /// AB208934 // PLXNC1 // p	PLXNC1	NM_005761	0.000110421
3708462	NM_014716 // CENTB1 // centaurin, beta 1 // 17p13.1 // 9744	CENTB1	NM_014716	0.000110759
2689378	NM_000796 // DRD3 // dopamine receptor D3 // 3q13.3 // 1814 /// NM_033663 // DRD	DRD3	NM_000796	0.000111895
2827057	NM_023927 // GRAMD3 // GRAM domain containing 3 // 5q23.2 // 65983	GRAMD3	NM_023927	0.000111958
3012064	NM_012395 // PFTK1 // PFTAIRE protein kinase 1 // 7q21-q22 // 5218 /// AF119833	PFTK1	NM_012395	0.000112217
3109687	BC069633 // GRHL2 // grainyhead-like 2 (Drosophila) // 8q22.3 // 79977 /// NM_02	GRHL2	BC069633	0.000112353
3717605	NM_138328 // RHBDL3 // rhomboid, veinlet-like 3 (Drosophila) // 17q11.2 // 16249	RHBDL3	NM_138328	0.000112552
2928930	NM_001100164 // PHACTR2 // phosphatase and actin regulator 2 // 6q24.2 // 9749 /	PHACTR2	NM_001100164	0.000112667
2548776	NM_022374 // ARL6IP2 // ADP-ribosylation factor-like 6 interacting protein 2 //	ARL6IP2	NM_022374	0.000113632
2332812	NM_001017922 // ERMAP // erythroblast membrane-associated protein (Scianna blood	ERMAP	NM_001017922	0.000114002
3976716	NM_017883 // WDR13 // WD repeat domain 13 // Xp11.23 // 64743 /// DQ907253 // WD	WDR13	NM_017883	0.000114046
3235726	NM_001008211 // OPTN // optineurin // 10p13 // 10133 /// NM_001008213 // OPTN //	OPTN	NM_001008211	0.000114048
3475717	NM_198261 // RSRC2 // arginine/serine-rich coiled-coil 2 // 12q24.31 // 65117 //	RSRC2	NM_198261	0.000114149
3699178	NM_030581 // WDR59 // WD repeat domain 59 // 16q23.1 // 79726 /// BC004519 // WD	WDR59	NM_030581	0.000114522
3892067	NM_001794 // CDH4 // cadherin 4, type 1, R-cadherin (retinal) // 20q13.3 // 1002	CDH4	NM_001794	0.000114648
3204648	DQ174771 // CD72 // CD72 molecule // 9p13.3 // 971 /// NM_001782 // CD72 // CD72	CD72	DQ174771	0.000114738
2950167	NM_000544 // TAP2 // transporter 2, ATP-binding cassette, sub-family B (MDR/TAP)	TAP2	NM_000544	0.0001149
3066297	NM_182691 // SRPK2 // SFRS protein kinase 2 // 7q22-q31.1 // 6733 /// NM_182692	SRPK2	NM_182691	0.000115205
3817116	NM_014428 // TJP3 // tight junction protein 3 (zona occludens 3) // 19p13.3 // 2	TJP3	NM_014428	0.000115662
3744150	NM_002616 // PER1 // period homolog 1 (Drosophila) // 17p13.1-p12 // 5187 /// BC	PER1	NM_002616	0.000116724
2420521	NM_014021 // SSX2IP // synovial sarcoma, X breakpoint 2 interacting protein // 1	SSX2IP	NM_014021	0.000117734
3032017	NM_016118 // NUB1 // negative regulator of ubiquitin-like proteins 1 // 7q36 //	NUB1	NM_016118	0.000118014
2982319	NM_001024465 // SOD2 // superoxide dismutase 2, mitochondrial // 6q25.3 // 6648	SOD2	NM_001024465	0.000118439
2398789	NM_003000 // SDHB // succinate dehydrogenase complex, subunit B, iron sulfur (Ip	SDHB	NM_003000	0.000119176
3452690	NM_001098532 // RAPGEF3 // Rap guanine nucleotide exchange factor (GEF) 3 // 12q	RAPGEF3	NM_001098532	0.000119834
2532480	NM_025202 // EFHD1 // EF-hand domain family, member D1 // 2q37.1 // 80303 /// AF	EFHD1	NM_025202	0.00012018
3251068	NM_022124 // CDH23 // cadherin-like 23 // 10q21-q22 // 64072 /// BC065284 // CDH	CDH23	NM_022124	0.0001203
3135046	NM_014682 // ST18 // suppression of tumorigenicity 18 (breast carcinoma) (zinc f	ST18	NM_014682	0.000120422
2458513	NM_014698 // TMEM63A // transmembrane protein 63A // 1q42.12 // 9725 /// BC11381	TMEM63A	NM_014698	0.00012057
2748605	NM_004744 // LRAT // lecithin retinol acyltransferase (phosphatidylcholine--reti	LRAT	NM_004744	0.000120793
3168508	NM_014791 // MELK // maternal embryonic leucine zipper kinase // 9p13.2 // 9833	MELK	NM_014791	0.000121416
3241601	NM_024688 // C10orf68 // chromosome 10 open reading frame 68 // 10p11.22 // 7974	C10orf68	NM_024688	0.000121723
2470654	NM_004939 // DDX1 // DEAD (Asp-Glu-Ala-Asp) box polypeptide 1 // 2p24 // 1653	DDX1	NM_004939	0.000122251
2442424	NM_199351 // C1orf32 // chromosome 1 open reading frame 32 // 1q24.1 // 387597	C1orf32	NM_199351	0.000123372
2411228	NM_001048166 // STIL // SCL/TAL1 interrupting locus // 1q32|1p32 // 6491 /// NM_	STIL	NM_001048166	0.000124484
2621451	NM_138615 // DHX30 // DEAH (Asp-Glu-Ala-His) box polypeptide 30 // 3p21.31 // 22	DHX30	NM_138615	0.000125397
2984655	NM_021135 // RPS6KA2 // ribosomal protein S6 kinase, 90kDa, polypeptide 2 // 6q2	RPS6KA2	NM_021135	0.000125994
2705820	NM_031955 // SPATA16 // spermatogenesis associated 16 // 3q26.31 // 83893 /// AK	SPATA16	NM_031955	0.000126334
2843131	NM_003052 // SLC34A1 // solute carrier family 34 (sodium phosphate), member 1 //	SLC34A1	NM_003052	0.000127201
2374872	NM_018085 // IPO9 // importin 9 // 1q32.1 // 55705	IPO9	NM_018085	0.000127322
3737430	NM_173627 // FLJ35220 // hypothetical protein FLJ35220 // 17q25.3 // 284131 ///	FLJ35220	NM_173627	0.000127725
2580635	NM_015702 // C2orf25 // chromosome 2 open reading frame 25 // 2q23.2 // 27249	C2orf25	NM_015702	0.000129138
3190190	NM_005564 // LCN2 // lipocalin 2 // 9q34 // 3934	LCN2	NM_005564	0.00012926
3077072	NM_018646 // TRPV6 // transient receptor potential cation channel, subfamily V,	TRPV6	NM_018646	0.000129631
2808748	NM_024615 // PARP8 // poly (ADP-ribose) polymerase family, member 8 // 5q11.1 //	PARP8	NM_024615	0.000129816
3949017	NM_017931 // FLJ20699 // hypothetical protein FLJ20699 // 22q13 // 55020 /// ENS	FLJ20699	NM_017931	0.000129953
3738789	NM_207459 // FLJ35767 // FLJ35767 protein // 17q25.3 // 400629	FLJ35767	NM_207459	0.000130036
3538555	NM_021003 // PPM1A // protein phosphatase 1A (formerly 2C), magnesium-dependent,	PPM1A	NM_021003	0.000130266
2799758	NM_024337 // IRX1 // iroquois homeobox 1 // 5p15.3 // 79192	IRX1	NM_024337	0.000130597
2446137	NM_014625 // NPHS2 // nephrosis 2, idiopathic, steroid-resistant (podocin) // 1q	NPHS2	NM_014625	0.000131015
3259836	NM_198046 // ZDHHC16 // zinc finger, DHHC-type containing 16 // 10q24.1 // 84287	ZDHHC16	NM_198046	0.000131316
3317309	NM_004356 // CD81 // CD81 molecule // 11p15.5 // 975 /// BC002978 // CD81 // CD8	CD81	NM_004356	0.000131584
3665315	NM_024712 // ELMO3 // engulfment and cell motility 3 // 16q22.1 // 79767	ELMO3	NM_024712	0.000131724
2560076	NM_033046 // RTKN // rhotekin // 2p13.1 // 6242 /// NM_001015055 // RTKN // rhot	RTKN	NM_033046	0.000132389
3135452	NM_015941 // ATP6V1H // ATPase, H+ transporting, lysosomal 50/57kDa, V1 subunit	ATP6V1H	NM_015941	0.000132409
2401275	NM_001102398 // HNRNPR // heterogeneous nuclear ribonucleoprotein R // 1p36.12 /	HNRNPR	NM_001102398	0.000132465
2413484	NM_018982 // YIPF1 // Yip1 domain family, member 1 // 1p33-p32.1 // 54432	YIPF1	NM_018982	0.000132581
3707214	NM_002663 // PLD2 // phospholipase D2 // 17p13.1 // 5338 /// AF033850 // PLD2 //	PLD2	NM_002663	0.000133468
3100909	NM_152758 // YTHDF3 // YTH domain family, member 3 // 8q12.3 // 253943 /// ENST0	YTHDF3	NM_152758	0.000135482
2464499	NM_031844 // HNRNPU // heterogeneous nuclear ribonucleoprotein U (scaffold attac	HNRNPU	NM_031844	0.000136336
3353417	NM_019604 // CRTAM // cytotoxic and regulatory T cell molecule // 11q22-q23 // 5	CRTAM	NM_019604	0.00013646
2666103	NM_020345 // NKIRAS1 // NFKB inhibitor interacting Ras-like 1 // 3p24.2 // 28512	NKIRAS1	NM_020345	0.000137853
3388830	NM_002422 // MMP3 // matrix metallopeptidase 3 (stromelysin 1, progelatinase) //	MMP3	NM_002422	0.000137981
3086206	NM_004462 // FDFT1 // farnesyl-diphosphate farnesyltransferase 1 // 8p23.1-p22 /	FDFT1	NM_004462	0.000138273
2584904	NM_173512 // FLJ39822 // hypothetical protein FLJ39822 // 2q24.3 // 151258	FLJ39822	NM_173512	0.000138376
2876046	NM_002715 // PPP2CA // protein phosphatase 2 (formerly 2A), catalytic subunit, a	PPP2CA	NM_002715	0.000139075
2532699	NM_001017915 // INPP5D // inositol polyphosphate-5-phosphatase, 145kDa // 2q37.1	INPP5D	NM_001017915	0.000139352
3791254	NM_003839 // TNFRSF11A // tumor necrosis factor receptor superfamily, member 11a	TNFRSF11A	NM_003839	0.000139865
2688759	NM_022488 // ATG3 // ATG3 autophagy related 3 homolog (S. cerevisiae) // 3q13.2	ATG3	NM_022488	0.000140214
2775562	NR_003249 // HNRPDL // heterogeneous nuclear ribonucleoprotein D-like // 4q13-q2	HNRPDL	NR_003249	0.00014022
2899393	NM_024018 // BTN2A3 // butyrophilin, subfamily 2, member A3 // 6p22.1 // 54718 /	BTN2A3	NM_024018	0.000140524
3659156	NM_000293 // PHKB // phosphorylase kinase, beta // 16q12-q13 // 5257 /// NM_0010	PHKB	NM_000293	0.00014284
2996321	NM_198428 // BBS9 // Bardet-Biedl syndrome 9 // 7p14 // 27241 /// NM_001033605 /	BBS9	NM_198428	0.000143527
3586834	NM_014967 // MTMR15 // myotubularin related protein 15 // 15q13.2-q13.3 // 22909	MTMR15	NM_014967	0.000143561
3226253	NM_001035254 // FAM102A // family with sequence similarity 102, member A // 9q34	FAM102A	NM_001035254	0.000143746
2405469	NM_198040 // PHC2 // polyhomeotic homolog 2 (Drosophila) // 1p34.3 // 1912 /// A	PHC2	NM_198040	0.0001447
3454576	AF064484 // SLC11A2 // solute carrier family 11 (proton-coupled divalent metal i	SLC11A2	AF064484	0.000144731
2955118	NM_020745 // AARS2 // alanyl-tRNA synthetase 2, mitochondrial (putative) // 6p21	AARS2	NM_020745	0.000144963
3148545	NM_178565 // RSPO2 // R-spondin 2 homolog (Xenopus laevis) // 8q23.1 // 340419 /	RSPO2	NM_178565	0.000145742
3320944	NM_021961 // TEAD1 // TEA domain family member 1 (SV40 transcriptional enhancer	TEAD1	NM_021961	0.000145984
2459042	NM_003607 // CDC42BPA // CDC42 binding protein kinase alpha (DMPK-like) // 1q42.	CDC42BPA	NM_003607	0.000146415
2358171	NM_004698 // PRPF3 // PRP3 pre-mRNA processing factor 3 homolog (S. cerevisiae)	PRPF3	NM_004698	0.000146942
2896888	NM_006366 // CAP2 // CAP, adenylate cyclase-associated protein, 2 (yeast) // 6p2	CAP2	NM_006366	0.000148284
2615808	NM_015141 // GPD1L // glycerol-3-phosphate dehydrogenase 1-like // 3p22.3 // 231	GPD1L	NM_015141	0.000148518
2371547	NM_030806 // C1orf21 // chromosome 1 open reading frame 21 // 1q25 // 81563 ///	C1orf21	NM_030806	0.000148739
3538703	NM_002431 // MNAT1 // menage a trois homolog 1, cyclin H assembly factor (Xenopu	MNAT1	NM_002431	0.000149146
3817464	NM_032868 // MPND // MPN domain containing // 19p13.3 // 84954 /// ENST000002629	MPND	NM_032868	0.000149194
3184204	NM_006687 // ACTL7A // actin-like 7A // 9q31 // 10881	ACTL7A	NM_006687	0.000149357
2971378	NM_020399 // GOPC // golgi associated PDZ and coiled-coil motif containing // 6q	GOPC	NM_020399	0.000149427
3948259	NM_001017526 // ARHGAP8 // Rho GTPase activating protein 8 // 22q13.31 // 23779	ARHGAP8	NM_001017526	0.000149473
3101893	NM_001077204 // CSPP1 // centrosome and spindle pole associated protein 1 // 8q1	CSPP1	NM_001077204	0.000149968
2348792	NM_019083 // CCDC76 // coiled-coil domain containing 76 // 1pter-q31.3 // 54482	CCDC76	NM_019083	0.000150092
3552847	NM_001376 // DYNC1H1 // dynein, cytoplasmic 1, heavy chain 1 // 14q32.3-qter|14q	DYNC1H1	NM_001376	0.000151448
2550542	NM_022065 // THADA // thyroid adenoma associated // 2p21 // 63892 /// NM_0010839	THADA	NM_022065	0.000151589
3850725	NM_020812 // DOCK6 // dedicator of cytokinesis 6 // 19p13.2 // 57572 /// ENST000	DOCK6	NM_020812	0.000153499
2500919	NM_005415 // SLC20A1 // solute carrier family 20 (phosphate transporter), member	SLC20A1	NM_005415	0.000153579
3524618	NM_018011 // ARGLU1 // arginine and glutamate rich 1 // 13q33.3 // 55082 /// ENS	ARGLU1	NM_018011	0.000153604
2899506	NM_006353 // HMGN4 // high mobility group nucleosomal binding domain 4 // 6p21.3	HMGN4	NM_006353	0.000153649
3021377	NM_002851 // PTPRZ1 // protein tyrosine phosphatase, receptor-type, Z polypeptid	PTPRZ1	NM_002851	0.00015379
3452145	NM_004719 // SFRS2IP // splicing factor, arginine/serine-rich 2, interacting pro	SFRS2IP	NM_004719	0.000154241
2699726	NM_021105 // PLSCR1 // phospholipid scramblase 1 // 3q23 // 5359 /// BC070251 //	PLSCR1	NM_021105	0.0001553
3040699	ENST00000361443 // SP8 // Sp8 transcription factor (SP8), transcript variant 1,	SP8	ENST00000361443	0.000156432
2771877	AY498712 // TMPRSS11A // transmembrane protease, serine 11A // 4q13.2 // 339967	TMPRSS11A	AY498712	0.000156448
3341497	NM_003251 // THRSP // thyroid hormone responsive (SPOT14 homolog, rat) // 11q13.	THRSP	NM_003251	0.000156563
3396726	NM_212555 // C11orf38 // chromosome 11 open reading frame 38 // 11q24.2 // 39996	C11orf38	NM_212555	0.000156649
2333574	ENST00000360447 // ARTN // artemin (ARTN), transcript variant 3, mRNA // 1p33-p3	ARTN	ENST00000360447	0.000156846
2374126	NM_205860 // NR5A2 // nuclear receptor subfamily 5, group A, member 2 // 1q32.1	NR5A2	NM_205860	0.000157775
2954280	NM_000287 // PEX6 // peroxisomal biogenesis factor 6 // 6p21.1 // 5190 /// BC033	PEX6	NM_000287	0.000158334
3946380	NM_015705 // SGSM3 // small G protein signaling modulator 3 // 22q13.1-q13.2 //	SGSM3	NM_015705	0.000158623
3489212	NM_001079673 // FNDC3A // fibronectin type III domain containing 3A // 13q14.2 /	FNDC3A	NM_001079673	0.000159031
3376121	NM_024784 // ZBTB3 // zinc finger and BTB domain containing 3 // 11q12.3 // 7984	ZBTB3	NM_024784	0.000159948
3529609	NM_176783 // PSME1 // proteasome (prosome, macropain) activator subunit 1 (PA28	PSME1	NM_176783	0.000160162
2376168	NM_015090 // NFASC // neurofascin homolog (chicken) // 1q32.1 // 23114 /// BC117	NFASC	NM_015090	0.000160799
3577940	NM_024734 // CLMN // calmin (calponin-like, transmembrane) // 14q32.13 // 79789	CLMN	NM_024734	0.000161055
2367154	NM_015172 // BAT2D1 // BAT2 domain containing 1 // 1q23.3 // 23215 /// AB029019	BAT2D1	NM_015172	0.000161383
2790486	NM_017639 // DCHS2 // dachsous 2 (Drosophila) // 4q32.1 // 54798 /// AK095103 //	DCHS2	NM_017639	0.000161632
2597552	NM_005235 // ERBB4 // v-erb-a erythroblastic leukemia viral oncogene homolog 4 (	ERBB4	NM_005235	0.000161928
4019900	NM_001079872 // CUL4B // cullin 4B // Xq23 // 8450 /// NM_003588 // CUL4B // cul	CUL4B	NM_001079872	0.000163018
3139035	NM_006421 // ARFGEF1 // ADP-ribosylation factor guanine nucleotide-exchange fact	ARFGEF1	NM_006421	0.000163476
3960061	NM_002872 // RAC2 // ras-related C3 botulinum toxin substrate 2 (rho family, sma	RAC2	NM_002872	0.000163625
3261643	NM_001077494 // NFKB2 // nuclear factor of kappa light polypeptide gene enhancer	NFKB2	NM_001077494	0.000163743
3995848	NM_000033 // ABCD1 // ATP-binding cassette, sub-family D (ALD), member 1 // Xq28	ABCD1	NM_000033	0.000164003
2674242	NM_001664 // RHOA // ras homolog gene family, member A // 3p21.3 // 387	RHOA	NM_001664	0.000164038
2614517	NM_017897 // OXSM // 3-oxoacyl-ACP synthase, mitochondrial // 3p24.2 // 54995	OXSM	NM_017897	0.000165673
3756499	NM_181535 // KRT28 // keratin 28 // 17q21.2 // 162605	KRT28	NM_181535	0.000167584
2912416	NM_001704 // BAI3 // brain-specific angiogenesis inhibitor 3 // 6q12 // 577	BAI3	NM_001704	0.000167861
2585129	NM_004482 // GALNT3 // UDP-N-acetyl-alpha-D-galactosamine:polypeptide N-acetylga	GALNT3	NM_004482	0.000168039
3789947	NM_015277 // NEDD4L // neural precursor cell expressed, developmentally down-reg	NEDD4L	NM_015277	0.000169738
2709631	NM_001879 // MASP1 // mannan-binding lectin serine peptidase 1 (C4/C2 activating	MASP1	NM_001879	0.000169821
3258260	NM_019053 // EXOC6 // exocyst complex component 6 // 10q23.33 // 54536 /// NM_00	EXOC6	NM_019053	0.000170063
3417249	NM_001982 // ERBB3 // v-erb-b2 erythroblastic leukemia viral oncogene homolog 3	ERBB3	NM_001982	0.000170929
3607447	NM_007011 // ABHD2 // abhydrolase domain containing 2 // 15q26.1 // 11057 /// NM	ABHD2	NM_007011	0.000171759
3471224	NM_016301 // ATPBD1C // ATP binding domain 1 family, member C // 12q24.11 // 511	ATPBD1C	NM_016301	0.000172028
3179872	NM_014612 // FAM120A // family with sequence similarity 120A // 9q22.31 // 23196	FAM120A	NM_014612	0.000172548
3199790	NM_033222 // PSIP1 // PC4 and SFRS1 interacting protein 1 // 9p22.3 // 11168 ///	PSIP1	NM_033222	0.000173154
3190463	NM_002540 // ODF2 // outer dense fiber of sperm tails 2 // 9q34.11 // 4957 /// B	ODF2	NM_002540	0.000173939
2367537	NM_016227 // C1orf9 // chromosome 1 open reading frame 9 // 1q24 // 51430 /// NM	C1orf9	NM_016227	0.000173986
2384788	BC041120 // GALNT2 // UDP-N-acetyl-alpha-D-galactosamine:polypeptide N-acetylgal	GALNT2	BC041120	0.000175267
2957314	NM_000846 // GSTA2 // glutathione S-transferase A2 // 6p12.1 // 2939 /// NM_1457	GSTA2	NM_000846	0.000175686
3130211	NM_001009552 // PPP2CB // protein phosphatase 2 (formerly 2A), catalytic subunit	PPP2CB	NM_001009552	0.000175978
2672966	NM_002375 // MAP4 // microtubule-associated protein 4 // 3p21 // 4134 /// NM_030	MAP4	NM_002375	0.000176378
2871241	NM_001085377 // MCC // mutated in colorectal cancers // 5q21 // 4163 /// NM_0023	MCC	NM_001085377	0.000176655
3933923	NM_000071 // CBS // cystathionine-beta-synthase // 21q22.3 // 875 /// BC010242 /	CBS	NM_000071	0.000176812
3965393	NM_024105 // ALG12 // asparagine-linked glycosylation 12 homolog (S. cerevisiae,	ALG12	NM_024105	0.00017704
3107342	NM_018444 // PPM2C // protein phosphatase 2C, magnesium-dependent, catalytic sub	PPM2C	NM_018444	0.000177318
2672857	NM_003074 // SMARCC1 // SWI/SNF related, matrix associated, actin dependent regu	SMARCC1	NM_003074	0.000177524
2640886	NM_015720 // PODXL2 // podocalyxin-like 2 // 3q21.3 // 50512	PODXL2	NM_015720	0.000177809
2585476	NM_002976 // SCN7A // sodium channel, voltage-gated, type VII, alpha // 2q21-q23	SCN7A	NM_002976	0.000178814
3119970	NM_198572 // SPATC1 // spermatogenesis and centriole associated 1 // 8q24.3 // 3	SPATC1	NM_198572	0.000180163
2841802	NM_015980 // HMP19 // HMP19 protein // 5q35.2 // 51617	HMP19	NM_015980	0.000181418
2623249	NM_015926 // TEX264 // testis expressed 264 // 3p21.31 // 51368 /// AK023997 //	TEX264	NM_015926	0.000181573
2949380	NM_006295 // VARS // valyl-tRNA synthetase // 6p21.3 // 7407	VARS	NM_006295	0.000181593
3869361	NM_198480 // ZNF615 // zinc finger protein 615 // 19q13.33 // 284370	ZNF615	NM_198480	0.000182175
3754469	NM_198839 // ACACA // acetyl-Coenzyme A carboxylase alpha // 17q21 // 31 /// NM_	ACACA	NM_198839	0.000182578
2612278	NM_014296 // CAPN7 // calpain 7 // 3p24 // 23473 /// AK093742 // CAPN7 // calpai	CAPN7	NM_014296	0.000182799
2558612	NM_003236 // TGFA // transforming growth factor, alpha // 2p13 // 7039 /// NM_00	TGFA	NM_003236	0.000182873
2563654	NM_004836 // EIF2AK3 // eukaryotic translation initiation factor 2-alpha kinase	EIF2AK3	NM_004836	0.00018292
3510344	NM_145286 // STOML3 // stomatin (EPB72)-like 3 // 13q13.3 // 161003	STOML3	NM_145286	0.000185043
2330899	NM_016037 // UTP11L // UTP11-like, U3 small nucleolar ribonucleoprotein, (yeast)	UTP11L	NM_016037	0.000185522
3652218	NM_003366 // UQCRC2 // ubiquinol-cytochrome c reductase core protein II // 16p12	UQCRC2	NM_003366	0.000185779
2997952	NM_032016 // STARD3NL // STARD3 N-terminal like // 7p14-p13 // 83930	STARD3NL	NM_032016	0.000186005
3118818	NM_032611 // PTP4A3 // protein tyrosine phosphatase type IVA, member 3 // 8q24.3	PTP4A3	NM_032611	0.000186319
2520429	BC053558 // MYO1B // myosin IB // 2q12-q34 // 4430 /// NM_012223 // MYO1B // myo	MYO1B	BC053558	0.000186445
2821417	NM_005575 // LNPEP // leucyl/cystinyl aminopeptidase // 5q15 // 4012 /// NM_1759	LNPEP	NM_005575	0.000187275
3418153	NM_004990 // MARS // methionyl-tRNA synthetase // 12q13.2 // 4141 /// AK122956 /	MARS	NM_004990	0.000187819
3420713	NM_018448 // CAND1 // cullin-associated and neddylation-dissociated 1 // 12q14 /	CAND1	NM_018448	0.00018812
3896034	NM_014737 // RASSF2 // Ras association (RalGDS/AF-6) domain family 2 // 20pter-p	RASSF2	NM_014737	0.000188259
2559967	NM_004082 // DCTN1 // dynactin 1 (p150, glued homolog, Drosophila) // 2p13 // 16	DCTN1	NM_004082	0.000189646
2385659	NM_019090 // KIAA1383 // KIAA1383 // 1q42.2 // 54627 /// ENST00000391602 // KIAA	KIAA1383	NM_019090	0.000189681
2491935	NM_017952 // PTCD3 // Pentatricopeptide repeat domain 3 // 2p11.2 // 55037	PTCD3	NM_017952	0.000189757
3279575	NM_012425 // RSU1 // Ras suppressor protein 1 // 10p13 // 6251 /// NM_152724 //	RSU1	NM_012425	0.00018994
2978989	NM_004690 // LATS1 // LATS, large tumor suppressor, homolog 1 (Drosophila) // 6q	LATS1	NM_004690	0.000190157
3046444	NM_003014 // SFRP4 // secreted frizzled-related protein 4 // 7p14.1 // 6424 ///	SFRP4	NM_003014	0.00019106
2928874	NM_003630 // PEX3 // peroxisomal biogenesis factor 3 // 6q23-q24 // 8504 /// BC0	PEX3	NM_003630	0.000192501
2409904	NM_020365 // EIF2B3 // eukaryotic translation initiation factor 2B, subunit 3 ga	EIF2B3	NM_020365	0.000192703
3113456	NM_022045 // MTBP // Mdm2, transformed 3T3 cell double minute 2, p53 binding pro	MTBP	NM_022045	0.000192969
2452405	NM_030952 // NUAK2 // NUAK family, SNF1-like kinase, 2 // 1q32.1 // 81788 /// BX	NUAK2	NM_030952	0.000195725
3866845	NM_003706 // PLA2G4C // phospholipase A2, group IVC (cytosolic, calcium-independ	PLA2G4C	NM_003706	0.000196374
2427791	NM_024901 // DENND2D // DENN/MADD domain containing 2D // 1p13.3 // 79961 /// AK	DENND2D	NM_024901	0.00019649
2936971	NM_030615 // KIF25 // kinesin family member 25 // 6q27 // 3834 /// AK289488 // K	KIF25	NM_030615	0.000196673
3702499	NM_020947 // KIAA1609 // KIAA1609 // 16q24.1 // 57707 /// AK021995 // KIAA1609 /	KIAA1609	NM_020947	0.000196708
2504883	NM_001025777 // UGCGL1 // UDP-glucose ceramide glucosyltransferase-like 1 // 2q1	UGCGL1	NM_001025777	0.000197797
2383999	NM_052843 // OBSCN // obscurin, cytoskeletal calmodulin and titin-interacting Rh	OBSCN	NM_052843	0.000198075
3396883	NM_032795 // RPUSD4 // RNA pseudouridylate synthase domain containing 4 // 11q24	RPUSD4	NM_032795	0.000198766
3370269	NM_020929 // LRRC4C // leucine rich repeat containing 4C // 11p12 // 57689 /// D	LRRC4C	NM_020929	0.000198901
3665550	NM_024519 // FAM65A // family with sequence similarity 65, member A // 16q22.1 /	FAM65A	NM_024519	0.000199138
3924783	NM_206962 // PRMT2 // protein arginine methyltransferase 2 // 21q22.3 // 3275 //	PRMT2	NM_206962	0.000199278
3568080	NM_080666 // WDR89 // WD repeat domain 89 // 14q23.2 // 112840 /// NM_001008726	WDR89	NM_080666	0.000199659
2735221	NM_000297 // PKD2 // polycystic kidney disease 2 (autosomal dominant) // 4q21-q2	PKD2	NM_000297	0.000199731
3647993	AF410154 // CIITA // class II, major histocompatibility complex, transactivator	CIITA	AF410154	0.000200939
2705266	NM_015028 // TNIK // TRAF2 and NCK interacting kinase // 3q26.2-q26.31 // 23043	TNIK	NM_015028	0.000201027
3364878	NM_000352 // ABCC8 // ATP-binding cassette, sub-family C (CFTR/MRP), member 8 //	ABCC8	NM_000352	0.00020164
2988536	NM_015610 // WIPI2 // WD repeat domain, phosphoinositide interacting 2 // 7p22.1	WIPI2	NM_015610	0.000203014
2715076	NM_133330 // WHSC1 // Wolf-Hirschhorn syndrome candidate 1 // 4p16.3 // 7468 ///	WHSC1	NM_133330	0.00020323
3627929	NM_020821 // VPS13C // vacuolar protein sorting 13 homolog C (S. cerevisiae) //	VPS13C	NM_020821	0.000203895
2934308	NM_000876 // IGF2R // insulin-like growth factor 2 receptor // 6q26 // 3482 ///	IGF2R	NM_000876	0.000203919
2484970	NM_015252 // EHBP1 // EH domain binding protein 1 // 2p15 // 23301 /// AK292545	EHBP1	NM_015252	0.000203968
2939069	BX538343 // SERPINB6 // serpin peptidase inhibitor, clade B (ovalbumin), member	SERPINB6	BX538343	0.000204015
3110341	NM_015420 // WDSOF1 // WD repeats and SOF1 domain containing // 8q22.3 // 25879	WDSOF1	NM_015420	0.000206258
2437094	NM_173852 // KRTCAP2 // keratinocyte associated protein 2 // 1q22 // 200185 ///	KRTCAP2	NM_173852	0.000206518
2639874	NM_000373 // UMPS // uridine monophosphate synthetase (orotate phosphoribosyl tr	UMPS	NM_000373	0.000207153
3871644	NM_176820 // NLRP9 // NLR family, pyrin domain containing 9 // 19q13.42 // 33832	NLRP9	NM_176820	0.000207524
2974671	NM_052831 // C6orf192 // chromosome 6 open reading frame 192 // 6q22.3-q23.3 //	C6orf192	NM_052831	0.000210004
2480619	NM_014011 // SOCS5 // suppressor of cytokine signaling 5 // 2p21 // 9655 /// NM_	SOCS5	NM_014011	0.000210155
2357845	NM_000566 // FCGR1A // Fc fragment of IgG, high affinity Ia, receptor (CD64) //	FCGR1A	NM_000566	0.00021052
2911303	NM_001031623 // ZNF451 // zinc finger protein 451 // 6p12.1 // 26036 /// NM_0155	ZNF451	NM_001031623	0.000210627
2357996	NM_007259 // VPS45 // vacuolar protein sorting 45 homolog (S. cerevisiae) // 1q2	VPS45	NM_007259	0.000212096
2333635	NM_001384 // DPH2 // DPH2 homolog (S. cerevisiae) // 1p34 // 1802 /// NM_0010395	DPH2	NM_001384	0.00021232
4026206	NM_005367 // MAGEA12 // melanoma antigen family A, 12 // Xq28 // 4111 /// NM_004	MAGEA12	NM_005367	0.000212816
2897172	NM_182757 // RNF144B // ring finger 144B // 6p22.3 // 255488	RNF144B	NM_182757	0.000213273
3114618	NM_007218 // RNF139 // ring finger protein 139 // 8q24 // 11236	RNF139	NM_007218	0.000213706
3139690	NM_024504 // PRDM14 // PR domain containing 14 // 8p21-p12 // 63978	PRDM14	NM_024504	0.000213867
2350489	NM_020775 // KIAA1324 // KIAA1324 // 1p13.3 // 57535 /// AB037745 // KIAA1324 //	KIAA1324	NM_020775	0.000214223
3819401	NM_024552 // LASS4 // LAG1 homolog, ceramide synthase 4 // 19p13.2 // 79603 ///	LASS4	NM_024552	0.000214578
2738664	NM_152621 // SGMS2 // sphingomyelin synthase 2 // 4q25 // 166929 /// AK290344 //	SGMS2	NM_152621	0.000214669
3002640	NM_005228 // EGFR // epidermal growth factor receptor (erythroblastic leukemia v	EGFR	NM_005228	0.000215512
3321592	NM_000728 // CALCB // calcitonin-related polypeptide, beta // 11p15.2-p15.1 // 7	CALCB	NM_000728	0.000215523
2391360	NM_017871 // CPSF3L // cleavage and polyadenylation specific factor 3-like // 1p	CPSF3L	NM_017871	0.000215599
2998192	NM_007252 // POU6F2 // POU class 6 homeobox 2 // 7p14-p13 // 11281	POU6F2	NM_007252	0.000215904
3883637	BC030782 // C20orf152 // chromosome 20 open reading frame 152 // 20q11.23 // 140	C20orf152	BC030782	0.000216423
3350775	NM_001040455 // SIDT2 // SID1 transmembrane family, member 2 // 11q23.3 // 51092	SIDT2	NM_001040455	0.000216574
2593159	NM_004226 // STK17B // serine/threonine kinase 17b // 2q32.3 // 9262 /// BC05256	STK17B	NM_004226	0.000217087
3858757	NM_014270 // SLC7A9 // solute carrier family 7 (cationic amino acid transporter,	SLC7A9	NM_014270	0.000217475
3017030	NM_005824 // LRRC17 // leucine rich repeat containing 17 // 7q22.1 // 10234 ///	LRRC17	NM_005824	0.000217861
2358092	NM_012113 // CA14 // carbonic anhydrase XIV // 1q21 // 23632 /// BC034412 // CA1	CA14	NM_012113	0.00021792
2672016	NM_024513 // FYCO1 // FYVE and coiled-coil domain containing 1 // 3p21.31 // 794	FYCO1	NM_024513	0.000218466
3018375	NM_002736 // PRKAR2B // protein kinase, cAMP-dependent, regulatory, type II, bet	PRKAR2B	NM_002736	0.000219334
3635776	NM_024580 // EFTUD1 // elongation factor Tu GTP binding domain containing 1 // 1	EFTUD1	NM_024580	0.000219498
3268222	NM_144587 // BTBD16 // BTB (POZ) domain containing 16 // 10q26.13 // 118663	BTBD16	NM_144587	0.000219822
3094778	NM_006283 // TACC1 // transforming, acidic coiled-coil containing protein 1 // 8	TACC1	NM_006283	0.000220468
3964049	NM_014246 // CELSR1 // cadherin, EGF LAG seven-pass G-type receptor 1 (flamingo	CELSR1	NM_014246	0.000220549
3384704	NM_001364 // DLG2 // discs, large homolog 2, chapsyn-110 (Drosophila) // 11q14.1	DLG2	NM_001364	0.000220569
2829947	NM_000358 // TGFBI // transforming growth factor, beta-induced, 68kDa // 5q31 //	TGFBI	NM_000358	0.000221437
2623922	NM_015136 // STAB1 // stabilin 1 // 3p21.1 // 23166 /// AB052957 // STAB1 // sta	STAB1	NM_015136	0.000222338
2676092	NM_004656 // BAP1 // BRCA1 associated protein-1 (ubiquitin carboxy-terminal hydr	BAP1	NM_004656	0.000222668
2402861	NM_022078 // GPATCH3 // G patch domain containing 3 // 1p35.3-p35.1 // 63906	GPATCH3	NM_022078	0.000225247
3044072	NM_006092 // NOD1 // nucleotide-binding oligomerization domain containing 1 // 7	NOD1	NM_006092	0.000226109
3482274	NM_016529 // ATP8A2 // ATPase, aminophospholipid transporter-like, class I, type	ATP8A2	NM_016529	0.000227054
2853055	NM_031900 // AGXT2 // alanine-glyoxylate aminotransferase 2 // 5p13 // 64902 ///	AGXT2	NM_031900	0.00022769
3849549	BC109062 // ZNF562 // zinc finger protein 562 // 19p13.2 // 54811 /// NM_198535	ZNF562	BC109062	0.000227991
2678116	NM_152678 // FAM116A // family with sequence similarity 116, member A // 3p14.3	FAM116A	NM_152678	0.000228582
3781429	NM_002894 // RBBP8 // retinoblastoma binding protein 8 // 18q11.2 // 5932 /// NM	RBBP8	NM_002894	0.000229194
3959631	NM_003753 // EIF3D // eukaryotic translation initiation factor 3, subunit D // 2	EIF3D	NM_003753	0.000230109
3771712	NM_018414 // ST6GALNAC1 // ST6 (alpha-N-acetyl-neuraminyl-2,3-beta-galactosyl-1,	ST6GALNAC1	NM_018414	0.000230721
2546008	AF224759 // SUPT7L // suppressor of Ty 7 (S. cerevisiae)-like // 2pter-p25.1 //	SUPT7L	AF224759	0.000230869
2727913	NM_001024924 // EXOC1 // exocyst complex component 1 // 4q12 // 55763 /// NM_018	EXOC1	NM_001024924	0.00023087
2427981	NM_020683 // ADORA3 // adenosine A3 receptor // 1p13.2 // 140 /// NM_001081976 /	ADORA3	NM_020683	0.000231531
2527814	NM_007127 // VIL1 // villin 1 // 2q35-q36 // 7429 /// BC017303 // VIL1 // villin	VIL1	NM_007127	0.000232008
3047660	NM_000168 // GLI3 // GLI-Kruppel family member GLI3 (Greig cephalopolysyndactyly	GLI3	NM_000168	0.000232123
2421000	NM_152890 // COL24A1 // collagen, type XXIV, alpha 1 // 1p22.3 // 255631 /// ENS	COL24A1	NM_152890	0.000232424
3976609	NM_177439 // FTSJ1 // FtsJ homolog 1 (E. coli) // Xp11.23 // 24140 /// NM_012280	FTSJ1	NM_177439	0.000233795
3204833	NM_020944 // GBA2 // glucosidase, beta (bile acid) 2 // 9p13.3 // 57704 /// AF25	GBA2	NM_020944	0.000234218
3856554	NM_173531 // ZNF100 // zinc finger protein 100 // 19p12 // 163227 /// ENST000003	ZNF100	NM_173531	0.000234294
4027532	NM_001081573 // GAB3 // GRB2-associated binding protein 3 // Xq28 // 139716 ///	GAB3	NM_001081573	0.000235727
3655986	NM_007074 // CORO1A // coronin, actin binding protein, 1A // 16p11.2 // 11151 //	CORO1A	NM_007074	0.000235932
2927873	NM_015439 // CCDC28A // coiled-coil domain containing 28A // 6q23.1-q24.1 // 259	CCDC28A	NM_015439	0.000236572
3347615	NM_000019 // ACAT1 // acetyl-Coenzyme A acetyltransferase 1 (acetoacetyl Coenzym	ACAT1	NM_000019	0.000236759
3013178	NM_022900 // CASD1 // CAS1 domain containing 1 // 7q21.3 // 64921 /// AK024866 /	CASD1	NM_022900	0.000236833
2343473	AL832618 // IFI44L // interferon-induced protein 44-like // 1p31.1 // 10964 ///	IFI44L	AL832618	0.000237104
2992243	NM_003777 // DNAH11 // dynein, axonemal, heavy chain 11 // 7p21 // 8701 /// ENST	DNAH11	NM_003777	0.000237216
2530733	NM_178821 // WDR69 // WD repeat domain 69 // 2q36.3 // 164781 /// BC036377 // WD	WDR69	NM_178821	0.000238931
2585236	NM_024753 // TTC21B // tetratricopeptide repeat domain 21B // 2q24.3 // 79809 //	TTC21B	NM_024753	0.000239182
3422326	NM_022771 // TBC1D15 // TBC1 domain family, member 15 // 12q21.1 // 64786	TBC1D15	NM_022771	0.000240416
2693654	AK097841 // C3orf22 // chromosome 3 open reading frame 22 // 3q21.3 // 152065 //	C3orf22	AK097841	0.00024044
2364016	NM_014697 // NOS1AP // nitric oxide synthase 1 (neuronal) adaptor protein // 1q2	NOS1AP	NM_014697	0.000240758
3143970	NM_002485 // NBN // nibrin // 8q21 // 4683 /// NM_001024688 // NBN // nibrin //	NBN	NM_002485	0.000241809
2738378	NM_001033047 // NPNT // nephronectin // 4q24 // 255743	NPNT	NM_001033047	0.000242461
2481271	NM_002158 // FOXN2 // forkhead box N2 // 2p22-p16 // 3344	FOXN2	NM_002158	0.000243265
3340449	NM_007256 // SLCO2B1 // solute carrier organic anion transporter family, member	SLCO2B1	NM_007256	0.000243877
2700780	NM_152394 // C3orf44 // chromosome 3 open reading frame 44 // 3q25.1 // 131831	C3orf44	NM_152394	0.000243887
3236958	NM_003380 // VIM // vimentin // 10p13 // 7431 /// AK056766 // VIM // vimentin //	VIM	NM_003380	0.000244906
3614901	NM_004667 // HERC2 // hect domain and RLD 2 // 15q13 // 8924 /// NM_001024682 //	HERC2	NM_004667	0.00024607
3250146	NM_002727 // SRGN // serglycin // 10q22.1 // 5552 /// BC022313 // SRGN // sergly	SRGN	NM_002727	0.000246213
3023060	NM_001219 // CALU // calumenin // 7q32 // 813 /// BC013383 // CALU // calumenin	CALU	NM_001219	0.000247205
3684548	BC104660 // RRN3 // RRN3 RNA polymerase I transcription factor homolog (S. cerev	RRN3	BC104660	0.000247328
3702547	NM_021149 // COTL1 // coactosin-like 1 (Dictyostelium) // 16q24.1 // 23406 /// A	COTL1	NM_021149	0.000247793
3081862	NM_002847 // PTPRN2 // protein tyrosine phosphatase, receptor type, N polypeptid	PTPRN2	NM_002847	0.000248835
2482316	NM_138448 // ACYP2 // acylphosphatase 2, muscle type // 2p16.2 // 98 /// X84195	ACYP2	NM_138448	0.000249389
2716124	NM_001528 // HGFAC // HGF activator // 4p16 // 3083	HGFAC	NM_001528	0.000249871
3669171	NM_033401 // CNTNAP4 // contactin associated protein-like 4 // 16q23.1 // 85445	CNTNAP4	NM_033401	0.000252303
2410158	NM_007170 // TESK2 // testis-specific kinase 2 // 1p32 // 10420 /// ENST00000372	TESK2	NM_007170	0.0002524
2363784	NM_002155 // HSPA6 // heat shock 70kDa protein 6 (HSP70B') // 1q23 // 3310	HSPA6	NM_002155	0.000252836
3025500	NM_001724 // BPGM // 2,3-bisphosphoglycerate mutase // 7q31-q34 // 669 /// NM_19	BPGM	NM_001724	0.000253112
2771170	NM_001010874 // SRD5A2L2 // steroid 5 alpha-reductase 2-like 2 // 4q13.1 // 2530	SRD5A2L2	NM_001010874	0.000253597
2672774	NM_001031703 // TMEM103 // transmembrane protein 103 // 3p21.31 // 54859 /// ENS	TMEM103	NM_001031703	0.000254358
2937144	NM_022138 // SMOC2 // SPARC related modular calcium binding 2 // 6q27 // 64094	SMOC2	NM_022138	0.000254447
3868472	NM_138411 // FAM71E1 // family with sequence similarity 71, member E1 // 19q13.3	FAM71E1	NM_138411	0.00025666
2580304	NM_002552 // ORC4L // origin recognition complex, subunit 4-like (yeast) // 2q22	ORC4L	NM_002552	0.000256964
3628498	NM_001218 // CA12 // carbonic anhydrase XII // 15q22 // 771 /// NM_206925 // CA1	CA12	NM_001218	0.000257983
3768880	NM_080282 // ABCA10 // ATP-binding cassette, sub-family A (ABC1), member 10 // 1	ABCA10	NM_080282	0.000259959
2832081	NM_144723 // ZMAT2 // zinc finger, matrin type 2 // 5q31.3 // 153527	ZMAT2	NM_144723	0.000259988
2950668	NM_001350 // DAXX // death-associated protein 6 // 6p21.3 // 1616 /// AB015051 /	DAXX	NM_001350	0.000260627
3259503	NM_004088 // DNTT // deoxynucleotidyltransferase, terminal // 10q23-q24 // 1791	DNTT	NM_004088	0.000260971
2482440	NM_001100396 // FLJ40298 // hypothetical protein FLJ40298 // 2p16.2 // 129852 //	FLJ40298	NM_001100396	0.000261624
2606658	NM_148961 // OTOS // otospiralin // 2q37.3 // 150677	OTOS	NM_148961	0.000261788
3414969	NM_014191 // SCN8A // sodium channel, voltage gated, type VIII, alpha subunit //	SCN8A	NM_014191	0.000262864
2536298	NM_001008491 // SEPT2 // septin 2 // 2q37 // 4735 /// NM_001008492 // SEPT2 // s	2011-09-02	NM_001008491	0.000263255
2845043	NM_033549 // TRIM41 // tripartite motif-containing 41 // 5q35.3 // 90933 /// NM_	TRIM41	NM_033549	0.000264139
3154263	NM_001045556 // SLA // Src-like-adaptor // 8q22.3-qter|8q24 // 6503 /// ENST0000	SLA	NM_001045556	0.000265282
3672368	NM_014615 // KIAA0182 // KIAA0182 // 16q24.1 // 23199 /// BC037556 // KIAA0182 /	KIAA0182	NM_014615	0.000266153
3417075	NM_201444 // DGKA // diacylglycerol kinase, alpha 80kDa // 12q13.3 // 1606 /// N	DGKA	NM_201444	0.000266846
2434862	NM_212551 // LYSMD1 // LysM, putative peptidoglycan-binding, domain containing 1	LYSMD1	NM_212551	0.00026698
3845439	NM_138813 // ATP8B3 // ATPase, class I, type 8B, member 3 // 19p13.3 // 148229 /	ATP8B3	NM_138813	0.000267187
3778772	NM_153000 // APCDD1 // adenomatosis polyposis coli down-regulated 1 // 18p11.22	APCDD1	NM_153000	0.000267746
3868330	NM_152358 // C19orf41 // chromosome 19 open reading frame 41 // 19q13.33 // 1261	C19orf41	NM_152358	0.000268258
3388785	NM_002425 // MMP10 // matrix metallopeptidase 10 (stromelysin 2) // 11q22.3 // 4	MMP10	NM_002425	0.000268578
2435044	NM_015100 // POGZ // pogo transposable element with ZNF domain // 1q21.3 // 2312	POGZ	NM_015100	0.000268698
3862785	NM_198476 // C19orf54 // chromosome 19 open reading frame 54 // 19q13.2 // 28432	C19orf54	NM_198476	0.000269087
3755820	NM_033419 // PERLD1 // per1-like domain containing 1 // 17q12 // 93210 /// AB088	PERLD1	NM_033419	0.000270405
3635578	NM_001080532 // TMC3 // transmembrane channel-like 3 // 15q25.1 // 342125 /// AY	TMC3	NM_001080532	0.000272043
2830946	NM_001903 // CTNNA1 // catenin (cadherin-associated protein), alpha 1, 102kDa //	CTNNA1	NM_001903	0.000273979
3183238	NM_207647 // FSD1L // fibronectin type III and SPRY domain containing 1-like //	FSD1L	NM_207647	0.000276179
2532510	NM_001103147 // TNRC15 // trinucleotide repeat containing 15 // 2q37.1 // 26058	TNRC15	NM_001103147	0.000276314
2975287	NM_006620 // HBS1L // HBS1-like (S. cerevisiae) // 6q23-q24 // 10767 /// BX64803	HBS1L	NM_006620	0.000277635
2518272	NM_000885 // ITGA4 // integrin, alpha 4 (antigen CD49D, alpha 4 subunit of VLA-4	ITGA4	NM_000885	0.000277857
3406229	NM_006205 // PDE6H // phosphodiesterase 6H, cGMP-specific, cone, gamma // 12p13	PDE6H	NM_006205	0.000279296
3347549	NM_003478 // CUL5 // cullin 5 // 11q22-q23 // 8065	CUL5	NM_003478	0.000279337
2844082	NM_025158 // RUFY1 // RUN and FYVE domain containing 1 // 5q35.3 // 80230 /// NM	RUFY1	NM_025158	0.000279685
2349043	NM_133496 // SLC30A7 // solute carrier family 30 (zinc transporter), member 7 //	SLC30A7	NM_133496	0.000280035
3696057	AF054505 // SLC12A4 // solute carrier family 12 (potassium/chloride transporters	SLC12A4	AF054505	0.000282226
3882413	NM_033197 // C20orf114 // chromosome 20 open reading frame 114 // 20q11.21 // 92	C20orf114	NM_033197	0.000282264
3098935	NM_024831 // TGS1 // trimethylguanosine synthase homolog (S. cerevisiae) // 8q11	TGS1	NM_024831	0.000283232
2724377	XR_017898 // LOC401127 // hypothetical LOC401127 // 4p14 // 401127 /// XR_017812	LOC401127	XR_017898	0.000284807
3049522	NM_022748 // TNS3 // tensin 3 // 7p12.3 // 64759 /// BC071791 // TNS3 // tensin	TNS3	NM_022748	0.000285615
3907111	NM_006809 // TOMM34 // translocase of outer mitochondrial membrane 34 // --- //	TOMM34	NM_006809	0.000285799
3875908	NM_000933 // PLCB4 // phospholipase C, beta 4 // 20p12 // 5332 /// NM_182797 //	PLCB4	NM_000933	0.000287916
2670481	NM_017886 // ULK4 // unc-51-like kinase 4 (C. elegans) // 3p22.1 // 54986 /// BC	ULK4	NM_017886	0.000288997
2678468	NM_138805 // FAM3D // family with sequence similarity 3, member D // 3p14.2 // 1	FAM3D	NM_138805	0.000289048
2362746	NM_020125 // SLAMF8 // SLAM family member 8 // 1q23.2 // 56833	SLAMF8	NM_020125	0.000289062
2463227	NM_002924 // RGS7 // regulator of G-protein signaling 7 // 1q43|1q23.1 // 6000 /	RGS7	NM_002924	0.000289169
3407096	NM_019012 // PLEKHA5 // pleckstrin homology domain containing, family A member 5	PLEKHA5	NM_019012	0.000289442
3401119	NM_018463 // ITFG2 // integrin alpha FG-GAP repeat containing 2 // 12p13.33 // 5	ITFG2	NM_018463	0.000290144
3046556	M16768 // TRGV9 // T cell receptor gamma variable 9 // 7p14 // 6983 /// BC105589	TRGV9	M16768	0.000291424
2655511	NM_018358 // ABCF3 // ATP-binding cassette, sub-family F (GCN20), member 3 // 3q	ABCF3	NM_018358	0.000291437
3724782	NM_002265 // KPNB1 // karyopherin (importin) beta 1 // 17q21.32 // 3837	KPNB1	NM_002265	0.000291473
2966636	NM_006828 // ASCC3 // activating signal cointegrator 1 complex subunit 3 // 6q16	ASCC3	NM_006828	0.000291841
2488584	NM_003124 // SPR // sepiapterin reductase (7,8-dihydrobiopterin:NADP+ oxidoreduc	SPR	NM_003124	0.000291959
3996467	NM_017514 // PLXNA3 // plexin A3 // Xq28 // 55558	PLXNA3	NM_017514	0.000292044
2952323	NM_153487 // MDGA1 // MAM domain containing glycosylphosphatidylinositol anchor	MDGA1	NM_153487	0.000293353
2348757	NM_033055 // HIAT1 // hippocampus abundant transcript 1 // 1p21.2 // 64645 /// A	HIAT1	NM_033055	0.000294511
3334087	NM_024771 // NAT11 // N-acetyltransferase 11 // 11q13.1 // 79829	NAT11	NM_024771	0.000295401
2443235	NM_013330 // NME7 // non-metastatic cells 7, protein expressed in (nucleoside-di	NME7	NM_013330	0.000296585
3096007	NM_006803 // AP3M2 // adaptor-related protein complex 3, mu 2 subunit // 8p11.2	AP3M2	NM_006803	0.000297895
3343202	NM_152991 // EED // embryonic ectoderm development // 11q14.2-q22.3 // 8726 ///	EED	NM_152991	0.00029807
3204534	NM_013442 // STOML2 // stomatin (EPB72)-like 2 // 9p13.1 // 30968 /// AK130546 /	STOML2	NM_013442	0.000298203
3650802	NM_016138 // COQ7 // coenzyme Q7 homolog, ubiquinone (yeast) // 16p13.11-p12.3 /	COQ7	NM_016138	0.000299849
3442514	NM_016546 // C1RL // complement component 1, r subcomponent-like // 12p13.31 //	C1RL	NM_016546	0.000300108
2399765	NM_004930 // CAPZB // capping protein (actin filament) muscle Z-line, beta // 1p	CAPZB	NM_004930	0.000300189
2758043	NM_001120 // TETRAN // tetracycline transporter-like protein // 4p16.3 // 10227	TETRAN	NM_001120	0.000301325
3850189	NM_001103167 // GLP-1 // GATA like protein-1 // 19p13.2 // 100125288 /// NM_0010	GLP-1	NM_001103167	0.000302
2948713	NM_002904 // RDBP // RD RNA binding protein // 6p21.3 // 7936 /// BC050617 // RD	RDBP	NM_002904	0.000302005
3331487	NM_001085458 // CTNND1 // catenin (cadherin-associated protein), delta 1 // 11q1	CTNND1	NM_001085458	0.000302853
3195102	NM_207511 // C9orf139 // chromosome 9 open reading frame 139 // 9q34.3 // 401563	C9orf139	NM_207511	0.000303278
3368054	NM_001604 // PAX6 // paired box 6 // 11p13 // 5080 /// NM_000280 // PAX6 // pair	PAX6	NM_001604	0.0003033
3361494	NM_153444 // OR5P2 // olfactory receptor, family 5, subfamily P, member 2 // 11p	OR5P2	NM_153444	0.00030486
3189080	NM_005833 // RABEPK // Rab9 effector protein with kelch motifs // 9q33.3 // 1024	RABEPK	NM_005833	0.000306575
3862704	NM_004756 // NUMBL // numb homolog (Drosophila)-like // 19q13.13-q13.2 // 9253 /	NUMBL	NM_004756	0.000307749
3037944	NM_002947 // RPA3 // replication protein A3, 14kDa // 7p22 // 6119 /// L07493 //	RPA3	NM_002947	0.000308806
2364438	NM_145697 // NUF2 // NUF2, NDC80 kinetochore complex component, homolog (S. cere	NUF2	NM_145697	0.000308922
3557968	NM_138476 // MDP-1 // magnesium-dependent phosphatase 1 // 14q12 // 145553 /// B	MDP-1	NM_138476	0.000310336
3024275	NM_013255 // MKLN1 // muskelin 1, intracellular mediator containing kelch motifs	MKLN1	NM_013255	0.000310757
2540477	NM_004850 // ROCK2 // Rho-associated, coiled-coil containing protein kinase 2 //	ROCK2	NM_004850	0.000311577
2709778	NM_001706 // BCL6 // B-cell CLL/lymphoma 6 (zinc finger protein 51) // 3q27 // 6	BCL6	NM_001706	0.000311677
3804358	BC022199 // C18orf10 // chromosome 18 open reading frame 10 // 18q12.2 // 25941	C18orf10	BC022199	0.000312554
3897505	NM_000214 // JAG1 // jagged 1 (Alagille syndrome) // 20p12.1-p11.23 // 182	JAG1	NM_000214	0.000312901
3455692	NM_000423 // KRT2 // keratin 2 (epidermal ichthyosis bullosa of Siemens) // 12q1	KRT2	NM_000423	0.00031356
3778504	NM_006868 // RAB31 // RAB31, member RAS oncogene family // 18p11.3 // 11031 ///	RAB31	NM_006868	0.000313694
3291682	NM_032776 // JMJD1C // jumonji domain containing 1C // 10q21.2 // 221037 /// NM_	JMJD1C	NM_032776	0.00031408
3549477	AK097741 // C14orf48 // chromosome 14 open reading frame 48 // 14q32.13 // 25636	C14orf48	AK097741	0.000314191
3431143	NM_130466 // UBE3B // ubiquitin protein ligase E3B // 12q24.11 // 89910 /// NM_1	UBE3B	NM_130466	0.000316147
3869097	NM_001245 // SIGLEC6 // sialic acid binding Ig-like lectin 6 // 19q13.3 // 946 /	SIGLEC6	NM_001245	0.00031722
3201277	NM_018847 // KLHL9 // kelch-like 9 (Drosophila) // 9p22 // 55958 /// AY172949 //	KLHL9	NM_018847	0.000321275
3507282	NM_002019 // FLT1 // fms-related tyrosine kinase 1 (vascular endothelial growth	FLT1	NM_002019	0.000321278
3995071	NM_024082 // PRRG3 // proline rich Gla (G-carboxyglutamic acid) 3 (transmembrane	PRRG3	NM_024082	0.000322212
4014029	NM_014496 // RPS6KA6 // ribosomal protein S6 kinase, 90kDa, polypeptide 6 // Xq2	RPS6KA6	NM_014496	0.000322399
3896200	NM_002592 // PCNA // proliferating cell nuclear antigen // 20pter-p12 // 5111 //	PCNA	NM_002592	0.000322603
3996667	NM_001363 // DKC1 // dyskeratosis congenita 1, dyskerin // Xq28 // 1736 /// NR_0	DKC1	NM_001363	0.0003252
3381540	D87470 // KIAA0280 // KIAA0280 // 11q13.4 // 23201 /// NM_015159 // KIAA0280 //	KIAA0280	D87470	0.000327861
3333116	NM_006133 // DAGLA // diacylglycerol lipase, alpha // 11q12.2 // 747	DAGLA	NM_006133	0.000330154
3119572	NM_052924 // RHPN1 // rhophilin, Rho GTPase binding protein 1 // 8q24.3 // 11482	RHPN1	NM_052924	0.000331896
3214582	NM_006415 // SPTLC1 // serine palmitoyltransferase, long chain base subunit 1 //	SPTLC1	NM_006415	0.000332767
3621623	NM_025165 // ELL3 // elongation factor RNA polymerase II-like 3 // 15q15.3 // 80	ELL3	NM_025165	0.000334749
2881672	NM_006058 // TNIP1 // TNFAIP3 interacting protein 1 // 5q32-q33.1 // 10318 /// B	TNIP1	NM_006058	0.000336897
2950515	NM_022553 // VPS52 // vacuolar protein sorting 52 homolog (S. cerevisiae) // 6p2	VPS52	NM_022553	0.00033814
2650357	NM_025047 // ARL14 // ADP-ribosylation factor-like 14 // 3q26.1 // 80117	ARL14	NM_025047	0.000339583
2928461	NM_020455 // GPR126 // G protein-coupled receptor 126 // 6q24.1 // 57211 /// NM_	GPR126	NM_020455	0.000339967
3836614	NM_001002915 // IGFL2 // IGF-like family member 2 // 19q13.32 // 147920 /// AY35	IGFL2	NM_001002915	0.000340316
3947863	NM_001003828 // PARVB // parvin, beta // 22q13.2-q13.33 // 29780 /// NM_013327 /	PARVB	NM_001003828	0.000341266
3071878	AK122706 // CRIM2 // cysteine rich BMP regulator 2 (chordin-like) // 7q32.1 // 3	CRIM2	AK122706	0.000342383
2644619	NM_031913 // FAM62C // family with sequence similarity 62 (C2 domain containing)	FAM62C	NM_031913	0.000342629
3258910	NM_018063 // HELLS // helicase, lymphoid-specific // 10q24.2 // 3070 /// AB10272	HELLS	NM_018063	0.000343274
2442800	NM_018417 // SAC // testicular soluble adenylyl cyclase // 1q24 // 55811 /// AL0	SAC	NM_018417	0.000343656
2364189	NM_003115 // UAP1 // UDP-N-acteylglucosamine pyrophosphorylase 1 // 1q23.3 // 66	UAP1	NM_003115	0.000343843
3119289	NM_002066 // GML // GPI anchored molecule like protein // 8q24.3 // 2765	GML	NM_002066	0.000344332
2545549	NM_021095 // SLC5A6 // solute carrier family 5 (sodium-dependent vitamin transpo	SLC5A6	NM_021095	0.000344739
3673684	NM_030928 // CDT1 // chromatin licensing and DNA replication factor 1 // 16q24.3	CDT1	NM_030928	0.000345022
3332615	NM_024092 // TMEM109 // transmembrane protein 109 // 11q12.2 // 79073	TMEM109	NM_024092	0.000347365
3841621	NM_006847 // LILRB4 // leukocyte immunoglobulin-like receptor, subfamily B (with	LILRB4	NM_006847	0.000347923
3443226	NM_003480 // MFAP5 // microfibrillar associated protein 5 // 12p13.1-p12.3 // 80	MFAP5	NM_003480	0.000348254
3825260	NM_018316 // KLHL26 // kelch-like 26 (Drosophila) // 19p13.11 // 55295	KLHL26	NM_018316	0.000348411
3067592	NM_015723 // PNPLA8 // patatin-like phospholipase domain containing 8 // 7q31 //	PNPLA8	NM_015723	0.000349144
2889848	NM_000843 // GRM6 // glutamate receptor, metabotropic 6 // 5q35 // 2916	GRM6	NM_000843	0.000349355
3157901	NM_201384 // PLEC1 // plectin 1, intermediate filament binding protein 500kDa //	PLEC1	NM_201384	0.000349741
2599345	NM_001087 // AAMP // angio-associated, migratory cell protein // 2q35 // 14 ///	AAMP	NM_001087	0.00035036
2605480	NM_022449 // RAB17 // RAB17, member RAS oncogene family // 2q37.3 // 64284 /// B	RAB17	NM_022449	0.000351413
2919873	NM_018292 // QRSL1 // glutaminyl-tRNA synthase (glutamine-hydrolyzing)-like 1 //	QRSL1	NM_018292	0.00035182
2769182	NM_152540 // SCFD2 // sec1 family domain containing 2 // 4q12 // 152579	SCFD2	NM_152540	0.000355942
2484358	NM_002908 // REL // v-rel reticuloendotheliosis viral oncogene homolog (avian) /	REL	NM_002908	0.000355969
2489228	NM_032118 // WDR54 // WD repeat domain 54 // 2p13.1 // 84058	WDR54	NM_032118	0.000357071
3852133	NM_000068 // CACNA1A // calcium channel, voltage-dependent, P/Q type, alpha 1A s	CACNA1A	NM_000068	0.000358729
2366581	NM_018186 // C1orf112 // chromosome 1 open reading frame 112 // 1q24.2 // 55732	C1orf112	NM_018186	0.000361571
3662774	NM_153837 // GPR114 // G protein-coupled receptor 114 // 16q13 // 221188 /// AY1	GPR114	NM_153837	0.000361901
3447694	NM_005504 // BCAT1 // branched chain aminotransferase 1, cytosolic // 12pter-q12	BCAT1	NM_005504	0.000362386
3082181	NM_017760 // NCAPG2 // non-SMC condensin II complex, subunit G2 // 7q36.3 // 548	NCAPG2	NM_017760	0.000363878
3605884	NM_020778 // ALPK3 // alpha-kinase 3 // 15q25.2 // 57538 /// AL109725 // ALPK3 /	ALPK3	NM_020778	0.000364302
3634529	NM_015162 // ACSBG1 // acyl-CoA synthetase bubblegum family member 1 // 15q23-q2	ACSBG1	NM_015162	0.000364895
3351300	NM_000073 // CD3G // CD3g molecule, gamma (CD3-TCR complex) // 11q23 // 917	CD3G	NM_000073	0.000366935
2324084	NM_001785 // CDA // cytidine deaminase // 1p36.2-p35 // 978 /// L27943 // CDA //	CDA	NM_001785	0.000366983
3742627	NM_207103 // C17orf87 // chromosome 17 open reading frame 87 // 17p13.2 // 38832	C17orf87	NM_207103	0.000367067
3848689	NM_001419 // ELAVL1 // ELAV (embryonic lethal, abnormal vision, Drosophila)-like	ELAVL1	NM_001419	0.000370875
3695867	NM_020850 // RANBP10 // RAN binding protein 10 // 16q22.1 // 57610 /// AK055727	RANBP10	NM_020850	0.000371205
4006326	NM_025184 // EFHC2 // EF-hand domain (C-terminal) containing 2 // Xp11.3 // 8025	EFHC2	NM_025184	0.000371637
2585322	NM_006920 // SCN1A // sodium channel, voltage-gated, type I, alpha subunit // 2q	SCN1A	NM_006920	0.000371921
3865696	NM_030785 // RSHL1 // radial spokehead-like 1 // 19q13.3 // 81492 /// AK093068 /	RSHL1	NM_030785	0.000372421
3867708	NM_002152 // HRC // histidine rich calcium binding protein // 19q13.3 // 3270	HRC	NM_002152	0.000372699
3416577	NM_005337 // NCKAP1L // NCK-associated protein 1-like // 12q13.1 // 3071	NCKAP1L	NM_005337	0.00037284
4009506	NM_015107 // PHF8 // PHD finger protein 8 // Xp11.22 // 23133 /// BC042108 // PH	PHF8	NM_015107	0.00037306
3108665	NM_015029 // POP1 // processing of precursor 1, ribonuclease P/MRP subunit (S. c	POP1	NM_015029	0.000373074
2340819	NM_152665 // TCTEX1D1 // Tctex1 domain containing 1 // 1p31.3 // 200132	TCTEX1D1	NM_152665	0.000373321
2462693	NM_021186 // ZP4 // zona pellucida glycoprotein 4 // 1q43 // 57829	ZP4	NM_021186	0.000375711
3631794	NM_006901 // MYO9A // myosin IXA // 15q22-q23 // 4649 /// BC060886 // MYO9A // m	MYO9A	NM_006901	0.000377772
2822407	NM_015216 // HISPPD1 // histidine acid phosphatase domain containing 1 // 5q21.1	HISPPD1	NM_015216	0.000377874
2736322	NM_006457 // PDLIM5 // PDZ and LIM domain 5 // 4q22 // 10611 /// NR_003257 // PD	PDLIM5	NM_006457	0.000378066
3215570	NM_000507 // FBP1 // fructose-1,6-bisphosphatase 1 // 9q22.3 // 2203 /// AK29219	FBP1	NM_000507	0.000378691
2683763	NM_133631 // ROBO1 // roundabout, axon guidance receptor, homolog 1 (Drosophila)	ROBO1	NM_133631	0.000379276
3666409	NM_004360 // CDH1 // cadherin 1, type 1, E-cadherin (epithelial) // 16q22.1 // 9	CDH1	NM_004360	0.000380091
3109201	NM_003114 // SPAG1 // sperm associated antigen 1 // 8q22.2 // 6674 /// NM_172218	SPAG1	NM_003114	0.000382019
2850071	NM_012334 // MYO10 // myosin X // 5p15.1-p14.3 // 4651 /// NR_002225 // RPS26L /	MYO10	NM_012334	0.000382355
3629494	AK292316 // CLPX // ClpX caseinolytic peptidase X homolog (E. coli) // 15q22.2-q	CLPX	AK292316	0.00038366
3040175	NM_175886 // PRPS1L1 // phosphoribosyl pyrophosphate synthetase 1-like 1 // 7p21	PRPS1L1	NM_175886	0.000384186
3674303	NM_052988 // CDK10 // cyclin-dependent kinase 10 // 16q24 // 8558 /// NM_0010985	CDK10	NM_052988	0.00038468
3374402	NM_004811 // LPXN // leupaxin // 11q12.1 // 9404 /// BC034230 // LPXN // leupaxi	LPXN	NM_004811	0.00038536
3840372	NM_018260 // ZNF701 // zinc finger protein 701 // 19q13.41 // 55762 /// BC067346	ZNF701	NM_018260	0.000387931
3333899	NM_004585 // RARRES3 // retinoic acid receptor responder (tazarotene induced) 3	RARRES3	NM_004585	0.000389412
3188014	NM_198469 // C9orf18 // chromosome 9 open reading frame 18 // 9q33.2 // 254956	C9orf18	NM_198469	0.000389585
3334633	NM_018484 // SLC22A11 // solute carrier family 22 (organic anion/cation transpor	SLC22A11	NM_018484	0.000390126
3566304	NM_006544 // EXOC5 // exocyst complex component 5 // 14q23.1 // 10640 /// ENST00	EXOC5	NM_006544	0.000390878
3377044	NM_004630 // SF1 // splicing factor 1 // 11q13 // 7536 /// NM_201995 // SF1 // s	SF1	NM_004630	0.000391182
3076076	NM_207113 // SLC37A3 // solute carrier family 37 (glycerol-3-phosphate transport	SLC37A3	NM_207113	0.000391959
3579114	NM_138576 // BCL11B // B-cell CLL/lymphoma 11B (zinc finger protein) // 14q32.2	BCL11B	NM_138576	0.000392483
2732942	NM_198892 // BMP2K // BMP2 inducible kinase // 4q21.21 // 55589 /// NM_017593 //	BMP2K	NM_198892	0.000394275
3053691	NM_000181 // GUSB // glucuronidase, beta // 7q21.11 // 2990 /// AK096764 // GUSB	GUSB	NM_000181	0.000395272
2784131	NM_176824 // BBS7 // Bardet-Biedl syndrome 7 // 4q27 // 55212 /// ENST0000026449	BBS7	NM_176824	0.000396529
3378433	NM_006946 // SPTBN2 // spectrin, beta, non-erythrocytic 2 // 11q13 // 6712 /// A	SPTBN2	NM_006946	0.000396941
3254609	NM_207372 // SH2D4B // SH2 domain containing 4B // 10q23.1 // 387694 /// AK12397	SH2D4B	NM_207372	0.000397047
3529877	NM_019839 // LTB4R2 // leukotriene B4 receptor 2 // 14q11.2-q12 // 56413 /// D89	LTB4R2	NM_019839	0.000397245
3182781	NM_001042550 // SMC2 // structural maintenance of chromosomes 2 // 9q31.1 // 105	SMC2	NM_001042550	0.000397342
3251619	NM_015901 // NUDT13 // nudix (nucleoside diphosphate linked moiety X)-type motif	NUDT13	NM_015901	0.00040258
3775038	NM_001100407 // C17orf62 // chromosome 17 open reading frame 62 // 17q25.3 // 79	C17orf62	NM_001100407	0.000403366
2595443	NM_018256 // WDR12 // WD repeat domain 12 // 2q33.1 // 55759	WDR12	NM_018256	0.000403404
3864551	NM_002659 // PLAUR // plasminogen activator, urokinase receptor // 19q13 // 5329	PLAUR	NM_002659	0.000403424
2511820	NM_003628 // PKP4 // plakophilin 4 // 2q23-q31 // 8502 /// NM_001005476 // PKP4	PKP4	NM_003628	0.000405394
3824316	NM_138401 // FAM125A // family with sequence similarity 125, member A // 19p13.1	FAM125A	NM_138401	0.000406238
3766153	NM_001915 // CYB561 // cytochrome b-561 // 17q11-qter // 1534 /// NM_001017916 /	CYB561	NM_001915	0.000410239
3125342	NM_139167 // SGCZ // sarcoglycan zeta // 8p22 // 137868	SGCZ	NM_139167	0.000411202
2829488	NM_014829 // DDX46 // DEAD (Asp-Glu-Ala-Asp) box polypeptide 46 // 5q31.1 // 987	DDX46	NM_014829	0.000411764
2322103	NM_015001 // SPEN // spen homolog, transcriptional regulator (Drosophila) // 1p3	SPEN	NM_015001	0.000412711
3482219	NM_014089 // NUPL1 // nucleoporin like 1 // 13q12.13 // 9818 /// NM_001008564 //	NUPL1	NM_014089	0.000413719
3475838	NM_024667 // VPS37B // vacuolar protein sorting 37 homolog B (S. cerevisiae) //	VPS37B	NM_024667	0.000414516
4005859	NM_003688 // CASK // calcium/calmodulin-dependent serine protein kinase (MAGUK f	CASK	NM_003688	0.000414805
3823019	NM_033025 // SYDE1 // synapse defective 1, Rho GTPase, homolog 1 (C. elegans) //	SYDE1	NM_033025	0.000415387
3629948	BC126313 // MEGF11 // multiple EGF-like-domains 11 // 15q22.31 // 84465 /// NM_0	MEGF11	BC126313	0.000416409
2772968	NM_173827 // COX18 // COX18 cytochrome c oxidase assembly homolog (S. cerevisiae	COX18	NM_173827	0.000416613
3846667	NM_016539 // SIRT6 // sirtuin (silent mating type information regulation 2 homol	SIRT6	NM_016539	0.000417867
3881651	NM_002110 // HCK // hemopoietic cell kinase // 20q11-q12 // 3055 /// M16592 // H	HCK	NM_002110	0.00042326
2728189	NM_001079525 // PAICS // phosphoribosylaminoimidazole carboxylase, phosphoribosy	PAICS	NM_001079525	0.000423524
2336439	NM_015696 // GPX7 // glutathione peroxidase 7 // 1p32 // 2882 /// BC032788 // GP	GPX7	NM_015696	0.000423728
3294816	NM_003635 // NDST2 // N-deacetylase/N-sulfotransferase (heparan glucosaminyl) 2	NDST2	NM_003635	0.000424159
2442587	NM_198053 // CD247 // CD247 molecule // 1q22-q23 // 919 /// NM_000734 // CD247 /	CD247	NM_198053	0.000425317
3048749	NM_019082 // DDX56 // DEAD (Asp-Glu-Ala-Asp) box polypeptide 56 // 7p13 // 54606	DDX56	NM_019082	0.000425573
2434971	NM_000449 // RFX5 // regulatory factor X, 5 (influences HLA class II expression)	RFX5	NM_000449	0.0004268
3732373	NM_015462 // NOL11 // nucleolar protein 11 // 17q24.2 // 25926 /// NR_003706 //	NOL11	NM_015462	0.000427112
3832256	NM_021102 // SPINT2 // serine peptidase inhibitor, Kunitz type, 2 // 19q13.1 //	SPINT2	NM_021102	0.000427521
2761259	NM_001189 // NKX3-2 // NK3 homeobox 2 // 4p16.1 // 579	NKX3-2	NM_001189	0.000428661
3486883	NM_024561 // NARG1L // NMDA receptor regulated 1-like // 13q14.11 // 79612 /// N	NARG1L	NM_024561	0.000430673
2742985	NM_014264 // PLK4 // polo-like kinase 4 (Drosophila) // 4q28 // 10733	PLK4	NM_014264	0.000431019
2830742	NM_016604 // JMJD1B // jumonji domain containing 1B // 5q31 // 51780 /// BC07386	JMJD1B	NM_016604	0.000431638
2843163	NM_001004106 // GRK6 // G protein-coupled receptor kinase 6 // 5q35 // 2870 ///	GRK6	NM_001004106	0.000432288
3535186	NM_015915 // SPG3A // spastic paraplegia 3A (autosomal dominant) // 14q22.1 // 5	SPG3A	NM_015915	0.000433809
2647742	NM_032025 // EIF2A // eukaryotic translation initiation factor 2A, 65kDa // 3q25	EIF2A	NM_032025	0.000434756
2360498	NM_018655 // LENEP // lens epithelial protein // 1q22 // 55891 /// BC096714 // L	LENEP	NM_018655	0.000435078
2558876	NM_015717 // CD207 // CD207 molecule, langerin // 2p13 // 50489 /// ENST00000234	CD207	NM_015717	0.000435657
2374746	NM_020443 // NAV1 // neuron navigator 1 // 1q32.3 // 89796 /// AB032977 // NAV1	NAV1	NM_020443	0.000436212
3642060	NM_014918 // CHSY1 // carbohydrate (chondroitin) synthase 1 // 15q26.3 // 22856	CHSY1	NM_014918	0.000436627
3598430	NM_004727 // SLC24A1 // solute carrier family 24 (sodium/potassium/calcium excha	SLC24A1	NM_004727	0.00043667
2353669	NM_001767 // CD2 // CD2 molecule // 1p13 // 914	CD2	NM_001767	0.000442662
2380991	NM_018060 // IARS2 // isoleucyl-tRNA synthetase 2, mitochondrial // 1q41 // 5569	IARS2	NM_018060	0.000443892
2353021	NM_003176 // SYCP1 // synaptonemal complex protein 1 // 1p13-p12 // 6847 /// D67	SYCP1	NM_003176	0.000447195
2771718	NM_018227 // UBA6 // ubiquitin-like modifier activating enzyme 6 // 4q13.2 // 55	UBA6	NM_018227	0.000447656
2717253	NM_020777 // SORCS2 // sortilin-related VPS10 domain containing receptor 2 // 4p	SORCS2	NM_020777	0.000447725
3454092	NM_020941 // KIAA1602 // KIAA1602 // 12q13.13 // 57701 /// AB046822 // KIAA1602	KIAA1602	NM_020941	0.000449
2488038	NM_017567 // NAGK // N-acetylglucosamine kinase // 2p13.3 // 55577 /// AL832837	NAGK	NM_017567	0.00044945
3152220	NM_014846 // KIAA0196 // KIAA0196 // 8q24.13 // 9897	KIAA0196	NM_014846	0.000449611
3155937	NM_031466 // NIBP // NIK and IKK{beta} binding protein // 8q24.3 // 83696 /// AK	NIBP	NM_031466	0.000452994
3424030	NM_173591 // C12orf64 // chromosome 12 open reading frame 64 // 12q21.31 // 2833	C12orf64	NM_173591	0.000453428
3694657	NM_001797 // CDH11 // cadherin 11, type 2, OB-cadherin (osteoblast) // 16q22.1 /	CDH11	NM_001797	0.000453686
2588889	AL833088 // DKFZp451M2119 // hypothetical protein DKFZp451M2119 // 2q31.2 // 285	DKFZp451M2119	AL833088	0.000454418
3702382	NM_005679 // TAF1C // TATA box binding protein (TBP)-associated factor, RNA poly	TAF1C	NM_005679	0.000457976
3821937	NM_014975 // MAST1 // microtubule associated serine/threonine kinase 1 // 19p13.	MAST1	NM_014975	0.000458058
2702154	NM_007107 // SSR3 // signal sequence receptor, gamma (translocon-associated prot	SSR3	NM_007107	0.000458172
3202171	NM_001031689 // PLAA // phospholipase A2-activating protein // 9p21 // 9373 ///	PLAA	NM_001031689	0.000459577
2943808	NM_005124 // NUP153 // nucleoporin 153kDa // 6p22.3 // 9972 /// Z25535 // NUP153	NUP153	NM_005124	0.000460356
3075566	NM_020119 // ZC3HAV1 // zinc finger CCCH-type, antiviral 1 // 7q34 // 56829 ///	ZC3HAV1	NM_020119	0.000461783
3087947	NM_000662 // NAT1 // N-acetyltransferase 1 (arylamine N-acetyltransferase) // 8p	NAT1	NM_000662	0.000463549
3907786	NM_173179 // SLC35C2 // solute carrier family 35, member C2 // 20q13.12 // 51006	SLC35C2	NM_173179	0.000463854
4027176	NM_001456 // FLNA // filamin A, alpha (actin binding protein 280) // Xq28 // 231	FLNA	NM_001456	0.000463874
3942259	NM_152510 // HORMAD2 // HORMA domain containing 2 // 22q12.2 // 150280 /// AK098	HORMAD2	NM_152510	0.00046443
3060450	NM_152706 // MGC26647 // hypothetical protein MGC26647 // 7q21.13 // 219557	MGC26647	NM_152706	0.000465089
2694644	BC000288 // CNBP // CCHC-type zinc finger, nucleic acid binding protein // 3q21	CNBP	BC000288	0.000466071
3557350	NM_016609 // SLC22A17 // solute carrier family 22 (organic cation transporter),	SLC22A17	NM_016609	0.000466445
3334257	NM_178443 // FERMT3 // fermitin family homolog 3 (Drosophila) // 11q13.1 // 8370	FERMT3	NM_178443	0.000467209
3907561	NM_022095 // ZNF335 // zinc finger protein 335 // 20q11.21-q13.12 // 63925 /// A	ZNF335	NM_022095	0.000470162
2676352	NM_003157 // NEK4 // NIMA (never in mitosis gene a)-related kinase 4 // 3p21.1 /	NEK4	NM_003157	0.000470484
2394817	NM_014851 // KLHL21 // kelch-like 21 (Drosophila) // 1p36.31 // 9903 /// BC11176	KLHL21	NM_014851	0.000471445
2700828	NM_005067 // SIAH2 // seven in absentia homolog 2 (Drosophila) // 3q25 // 6478 /	SIAH2	NM_005067	0.000473262
3641871	NM_018148 // LINS1 // lines homolog 1 (Drosophila) // 15q26.3 // 55180 /// NM_00	LINS1	NM_018148	0.000474772
3824838	ENST00000222254 // IFI30 // interferon, gamma-inducible protein 30 (IFI30), mRNA	IFI30	ENST00000222254	0.0004758
3094447	NM_004674 // ASH2L // ash2 (absent, small, or homeotic)-like (Drosophila) // 8p1	ASH2L	NM_004674	0.000476282
2324884	NM_000491 // C1QB // complement component 1, q subcomponent, B chain // 1p36.12	C1QB	NM_000491	0.00047748
3106559	NM_052832 // SLC26A7 // solute carrier family 26, member 7 // 8q23 // 115111 ///	SLC26A7	NM_052832	0.00048101
2894790	NM_001040274 // SYCP2L // synaptonemal complex protein 2-like // 6p24.2 // 22171	SYCP2L	NM_001040274	0.000482357
3337329	NM_000694 // ALDH3B1 // aldehyde dehydrogenase 3 family, member B1 // 11q13 // 2	ALDH3B1	NM_000694	0.00048309
2704188	NM_007217 // PDCD10 // programmed cell death 10 // 3q26.1 // 11235 /// NM_145859	PDCD10	NM_007217	0.00048461
2620160	NM_006991 // ZNF197 // zinc finger protein 197 // 3p21 // 10168 /// NM_001024855	ZNF197	NM_006991	0.000485448
2902736	NM_001040437 // C6orf48 // chromosome 6 open reading frame 48 // 6p21.3 // 50854	C6orf48	NM_001040437	0.000485986
3392091	NM_001077639 // FAM55D // family with sequence similarity 55, member D // 11q23.	FAM55D	NM_001077639	0.000486378
3944147	NM_006739 // MCM5 // minichromosome maintenance complex component 5 // 22q13.1 /	MCM5	NM_006739	0.000487032
2603987	NM_019850 // NGEF // neuronal guanine nucleotide exchange factor // 2q37 // 2579	NGEF	NM_019850	0.0004879
2638728	NM_021082 // SLC15A2 // solute carrier family 15 (H+/peptide transporter), membe	SLC15A2	NM_021082	0.000488072
3661766	NM_001043 // SLC6A2 // solute carrier family 6 (neurotransmitter transporter, no	SLC6A2	NM_001043	0.000491532
2362702	AB164404 // DUSP23 // dual specificity phosphatase 23 // 1q23.2 // 54935 /// NM_	DUSP23	AB164404	0.000492728
2435949	NM_052891 // PGLYRP3 // peptidoglycan recognition protein 3 // 1q21 // 114771	PGLYRP3	NM_052891	0.000493404
3903889	NM_018244 // UQCC // ubiquinol-cytochrome c reductase complex chaperone, CBP3 ho	UQCC	NM_018244	0.000494391
4019160	NM_033495 // KLHL13 // kelch-like 13 (Drosophila) // Xq23-q24 // 90293 /// BC064	KLHL13	NM_033495	0.000495211
2795628	AK094166 // LOC285431 // hypothetical protein LOC285431 // 4q35.1 // 285431	LOC285431	AK094166	0.000497758
3332886	NM_016464 // TMEM138 // transmembrane protein 138 // 11q12.2 // 51524	TMEM138	NM_016464	0.000498131
3756193	NM_001067 // TOP2A // topoisomerase (DNA) II alpha 170kDa // 17q21-q22 // 7153 /	TOP2A	NM_001067	0.000498634
2379863	NM_016343 // CENPF // centromere protein F, 350/400ka (mitosin) // 1q32-q41 // 1	CENPF	NM_016343	0.000498699
3352485	AK128040 // TMEM136 // transmembrane protein 136 // 11q23.3 // 219902 /// NM_174	TMEM136	AK128040	0.000501176
3676649	NM_001919 // DCI // dodecenoyl-Coenzyme A delta isomerase (3,2 trans-enoyl-Coenz	DCI	NM_001919	0.000502623
3271910	NM_006426 // DPYSL4 // dihydropyrimidinase-like 4 // 10q26 // 10570	DPYSL4	NM_006426	0.000503176
3948640	NM_006486 // FBLN1 // fibulin 1 // 22q13.31 // 2192 /// NM_006485 // FBLN1 // fi	FBLN1	NM_006486	0.000505851
2776670	NM_138980 // MAPK10 // mitogen-activated protein kinase 10 // 4q22.1-q23 // 5602	MAPK10	NM_138980	0.000506309
2759582	NM_198595 // AFAP1 // actin filament associated protein 1 // 4p16 // 60312 /// N	AFAP1	NM_198595	0.000507188
3434760	NM_002560 // P2RX4 // purinergic receptor P2X, ligand-gated ion channel, 4 // 12	P2RX4	NM_002560	0.000508586
3720343	NM_006804 // STARD3 // StAR-related lipid transfer (START) domain containing 3 /	STARD3	NM_006804	0.000508675
2740507	NM_003360 // UGT8 // UDP glycosyltransferase 8 (UDP-galactose ceramide galactosy	UGT8	NM_003360	0.00051053
2948587	NM_005803 // FLOT1 // flotillin 1 // 6p21.3 // 10211	FLOT1	NM_005803	0.000513172
3933566	NM_024022 // TMPRSS3 // transmembrane protease, serine 3 // 21q22.3 // 64699 ///	TMPRSS3	NM_024022	0.000515027
3704270	NM_000101 // CYBA // cytochrome b-245, alpha polypeptide // 16q24 // 1535 /// AK	CYBA	NM_000101	0.000515289
2699145	NM_173653 // SLC9A9 // solute carrier family 9 (sodium/hydrogen exchanger), memb	SLC9A9	NM_173653	0.000521908
3779817	NM_032142 // CEP192 // centrosomal protein 192kDa // 18p11.21 // 55125 /// AL833	CEP192	NM_032142	0.00052279
3947986	NM_015380 // SAMM50 // sorting and assembly machinery component 50 homolog (S. c	SAMM50	NM_015380	0.000524022
2691982	NM_002264 // KPNA1 // karyopherin alpha 1 (importin alpha 5) // 3q21 // 3836 ///	KPNA1	NM_002264	0.000525432
3480657	NM_005870 // SAP18 // Sin3A-associated protein, 18kDa // 13q12.11 // 10284	SAP18	NM_005870	0.000525502
3312490	NM_002417 // MKI67 // antigen identified by monoclonal antibody Ki-67 // 10q25-q	MKI67	NM_002417	0.000528213
2502762	NM_182915 // STEAP3 // STEAP family member 3 // 2q14.2 // 55240 /// NM_018234 //	STEAP3	NM_182915	0.000528295
3013255	NM_001040152 // PEG10 // paternally expressed 10 // 7q21 // 23089 /// NM_015068	PEG10	NM_001040152	0.00052908
3089469	NM_005775 // SORBS3 // sorbin and SH3 domain containing 3 // 8p21.3 // 10174 ///	SORBS3	NM_005775	0.000529674
3435192	NM_014938 // MLXIP // MLX interacting protein // 12q24.31 // 22877 /// ENST00000	MLXIP	NM_014938	0.0005299
3096368	NM_032410 // HOOK3 // hook homolog 3 (Drosophila) // 8p11.21 // 84376	HOOK3	NM_032410	0.000530205
3255972	NM_007078 // LDB3 // LIM domain binding 3 // 10q22.3-q23.2 // 11155 /// ENST0000	LDB3	NM_007078	0.000531325
3365203	NM_004179 // TPH1 // tryptophan hydroxylase 1 (tryptophan 5-monooxygenase) // 11	TPH1	NM_004179	0.000532166
3164086	NM_001040272 // ADAMTSL1 // ADAMTS-like 1 // 9p22.2-p22.1 // 92949 /// BC100788	ADAMTSL1	NM_001040272	0.000534813
3743611	NM_032442 // KIAA1787 // KIAA1787 protein // 17p13 // 84461 /// NM_001005408 //	KIAA1787	NM_032442	0.000535999
4001654	NM_001079858 // GPR64 // G protein-coupled receptor 64 // Xp22.13 // 10149 /// N	GPR64	NM_001079858	0.000536137
3852034	AK292377 // TRMT1 // TRM1 tRNA methyltransferase 1 homolog (S. cerevisiae) // 19	TRMT1	AK292377	0.000536323
3662612	NM_133368 // RSPRY1 // ring finger and SPRY domain containing 1 // 16q13 // 8997	RSPRY1	NM_133368	0.000536589
2807949	NM_000163 // GHR // growth hormone receptor // 5p13-p12 // 2690	GHR	NM_000163	0.000536735
3456049	NM_000889 // ITGB7 // integrin, beta 7 // 12q13.13 // 3695	ITGB7	NM_000889	0.000537084
2351817	NM_001688 // ATP5F1 // ATP synthase, H+ transporting, mitochondrial F0 complex,	ATP5F1	NM_001688	0.000537806
2839671	NM_002887 // RARS // arginyl-tRNA synthetase // 5q35.1 // 5917 /// S80343 // RAR	RARS	NM_002887	0.000538337
3416344	NM_006897 // HOXC9 // homeobox C9 // 12q13.3 // 3225	HOXC9	NM_006897	0.000543338
3400413	NM_178037 // ERC1 // ELKS/RAB6-interacting/CAST family member 1 // 12p13.3 // 23	ERC1	NM_178037	0.000543359
2400793	NM_005529 // HSPG2 // heparan sulfate proteoglycan 2 // 1p36.1-p34 // 3339 /// A	HSPG2	NM_005529	0.000545668
3523978	NM_000452 // SLC10A2 // solute carrier family 10 (sodium/bile acid cotransporter	SLC10A2	NM_000452	0.00054567
3426215	NM_014050 // MRPL42 // mitochondrial ribosomal protein L42 // 12q22 // 28977 ///	MRPL42	NM_014050	0.000546265
3893760	NM_199360 // TPD52L2 // tumor protein D52-like 2 // 20q13.2-q13.3 // 7165 /// NM	TPD52L2	NM_199360	0.000547007
3497340	NM_153456 // HS6ST3 // heparan sulfate 6-O-sulfotransferase 3 // 13q32.1 // 2667	HS6ST3	NM_153456	0.000547358
2617276	NM_001008392 // CTDSPL // CTD (carboxy-terminal domain, RNA polymerase II, polyp	CTDSPL	NM_001008392	0.000548563
2525272	NM_015040 // PIP5K3 // phosphatidylinositol-3-phosphate/phosphatidylinositol 5-k	PIP5K3	NM_015040	0.000549353
2549260	NM_003618 // MAP4K3 // mitogen-activated protein kinase kinase kinase kinase 3 /	MAP4K3	NM_003618	0.000550875
2830010	NM_001001419 // SMAD5 // SMAD family member 5 // 5q31 // 4090 /// NM_005903 // S	SMAD5	NM_001001419	0.000550949
3844897	NM_001033026 // C19orf6 // chromosome 19 open reading frame 6 // 19p13.3 // 9130	C19orf6	NM_001033026	0.000554882
3821479	NM_152262 // ZNF439 // zinc finger protein 439 // 19p13.2 // 90594 /// BC032857	ZNF439	NM_152262	0.000555835
2327219	NM_177424 // STX12 // syntaxin 12 // 1p35-p34.1 // 23673 /// AK095898 // STX12 /	STX12	NM_177424	0.000557107
2417390	NM_024911 // GPR177 // G protein-coupled receptor 177 // 1p31.3 // 79971 /// NM_	GPR177	NM_024911	0.000557373
3095057	NM_145004 // ADAM32 // ADAM metallopeptidase domain 32 // 8p11.23 // 203102 ///	ADAM32	NM_145004	0.000557486
3673892	NM_004933 // CDH15 // cadherin 15, M-cadherin (myotubule) // 16q24.3 // 1013	CDH15	NM_004933	0.00056033
3903836	NM_002212 // EIF6 // eukaryotic translation initiation factor 6 // 20q12 // 3692	EIF6	NM_002212	0.000560955
2603844	NM_004826 // ECEL1 // endothelin converting enzyme-like 1 // 2q36-q37 // 9427	ECEL1	NM_004826	0.000561063
3706071	NM_001383 // DPH1 // DPH1 homolog (S. cerevisiae) // 17p13.3 // 1801 /// NM_0808	DPH1	NM_001383	0.000561747
3227098	NM_000113 // TOR1A // torsin family 1, member A (torsin A) // 9q34 // 1861 /// B	TOR1A	NM_000113	0.000563497
3579458	NM_206918 // DEGS2 // degenerative spermatocyte homolog 2, lipid desaturase (Dro	DEGS2	NM_206918	0.000566216
2831436	NM_032289 // PSD2 // pleckstrin and Sec7 domain containing 2 // 5q31.3 // 84249	PSD2	NM_032289	0.000566816
3613300	NM_030922 // NIPA2 // non imprinted in Prader-Willi/Angelman syndrome 2 // 15q11	NIPA2	NM_030922	0.000567919
3028011	NM_004668 // MGAM // maltase-glucoamylase (alpha-glucosidase) // 7q34 // 8972 //	MGAM	NM_004668	0.000570932
2772805	NM_000583 // GC // group-specific component (vitamin D binding protein) // 4q12-	GC	NM_000583	0.000570945
3476457	NM_006312 // NCOR2 // nuclear receptor co-repressor 2 // 12q24 // 9612 /// NM_00	NCOR2	NM_006312	0.000571275
3008164	NM_032464 // LAT2 // linker for activation of T cells family, member 2 // 7q11.2	LAT2	NM_032464	0.000571441
3095257	NM_194294 // INDOL1 // indoleamine-pyrrole 2,3 dioxygenase-like 1 // 8p11.21 //	INDOL1	NM_194294	0.000574658
2943434	NM_000332 // ATXN1 // ataxin 1 // 6p23 // 6310 /// BC047894 // ATXN1 // ataxin 1	ATXN1	NM_000332	0.000577912
3307580	NM_198060 // NRAP // nebulin-related anchoring protein // 10q24-q26 // 4892 ///	NRAP	NM_198060	0.000578689
3078520	NM_152557 // ZNF746 // zinc finger protein 746 // 7q36.1 // 155061 /// AK128244	ZNF746	NM_152557	0.000578994
4009238	NM_006306 // SMC1A // structural maintenance of chromosomes 1A // Xp11.22-p11.21	SMC1A	NM_006306	0.000579065
2582979	NM_152528 // WDSUB1 // WD repeat, sterile alpha motif and U-box domain containin	WDSUB1	NM_152528	0.000580097
3757690	NM_012285 // KCNH4 // potassium voltage-gated channel, subfamily H (eag-related)	KCNH4	NM_012285	0.000581237
3294242	NM_007265 // ECD // ecdysoneless homolog (Drosophila) // 10q22.1 // 11319 /// AK	ECD	NM_007265	0.000581542
2905512	NM_015050 // KIAA0082 // KIAA0082 // 6p21.2 // 23070	KIAA0082	NM_015050	0.000581577
3677702	NM_032444 // BTBD12 // BTB (POZ) domain containing 12 // 16p13.3 // 84464 /// AB	BTBD12	NM_032444	0.000582004
3629811	NM_005848 // DENND4A // DENN/MADD domain containing 4A // 15q22.31 // 10260 ///	DENND4A	NM_005848	0.000583038
2767932	NM_173536 // GABRG1 // gamma-aminobutyric acid (GABA) A receptor, gamma 1 // 4p1	GABRG1	NM_173536	0.000584375
3458735	AY128689 // CENTG1 // centaurin, gamma 1 // 12q14.1 // 116986 /// NM_014770 // C	CENTG1	AY128689	0.000584528
3669059	NM_007285 // GABARAPL2 // GABA(A) receptor-associated protein-like 2 // 16q22.3-	GABARAPL2	NM_007285	0.000584655
3457947	NM_013449 // BAZ2A // bromodomain adjacent to zinc finger domain, 2A // 12q24.3-	BAZ2A	NM_013449	0.000586065
2947889	NM_001470 // GABBR1 // gamma-aminobutyric acid (GABA) B receptor, 1 // 6p21.31 /	GABBR1	NM_001470	0.000587358
2522094	NM_001100422 // LOC26010 // viral DNA polymerase-transactivated protein 6 // 2q3	LOC26010	NM_001100422	0.000587869
3965102	AK126430 // C22orf34 // chromosome 22 open reading frame 34 // 22q13.33 // 34864	C22orf34	AK126430	0.000588799
3225952	BC067366 // FAM129B // family with sequence similarity 129, member B // 9q34.11	FAM129B	BC067366	0.000590109
2617188	NM_002207 // ITGA9 // integrin, alpha 9 // 3p21.3 // 3680 /// BC030198 // ITGA9	ITGA9	NM_002207	0.000591795
3311269	NM_014661 // FAM53B // family with sequence similarity 53, member B // 10q26.13	FAM53B	NM_014661	0.000593209
2866225	NM_002397 // MEF2C // myocyte enhancer factor 2C // 5q14 // 4208 /// ENST0000034	MEF2C	NM_002397	0.000594016
4007588	NM_001042498 // SLC35A2 // solute carrier family 35 (UDP-galactose transporter),	SLC35A2	NM_001042498	0.000594494
3056838	NM_030798 // WBSCR16 // Williams-Beuren syndrome chromosome region 16 // 7q11.23	WBSCR16	NM_030798	0.000595143
2768197	NM_006587 // CORIN // corin, serine peptidase // 4p13-p12 // 10699 /// BX648285	CORIN	NM_006587	0.000595434
2783596	NM_001083 // PDE5A // phosphodiesterase 5A, cGMP-specific // 4q25-q27 // 8654 //	PDE5A	NM_001083	0.00059569
3675116	NM_021259 // TMEM8 // transmembrane protein 8 (five membrane-spanning domains) /	TMEM8	NM_021259	0.000595699
3207241	AK000451 // FLJ20444 // hypothetical protein FLJ20444 // 9q21 // 403323	FLJ20444	AK000451	0.000596655
3479181	NM_006231 // POLE // polymerase (DNA directed), epsilon // 12q24.3 // 5426 /// B	POLE	NM_006231	0.000598891
3759410	NM_002055 // GFAP // glial fibrillary acidic protein // 17q21 // 2670	GFAP	NM_002055	0.000599226
2501238	NM_012455 // PSD4 // pleckstrin and Sec7 domain containing 4 // 2q13 // 23550 //	PSD4	NM_012455	0.000599235
2978050	NM_001042683 // SHPRH // SNF2 histone linker PHD RING helicase // 6q24.3 // 2572	SHPRH	NM_001042683	0.00059992
3564790	NM_014584 // ERO1L // ERO1-like (S. cerevisiae) // 14q22.1 // 30001	ERO1L	NM_014584	0.000600263
4009560	NM_017848 // FAM120C // family with sequence similarity 120C // Xp11.22 // 54954	FAM120C	NM_017848	0.000600409
2611779	NM_024334 // TMEM43 // transmembrane protein 43 // 3p25.1 // 79188 /// AK074073	TMEM43	NM_024334	0.000600416
3638760	NM_002168 // IDH2 // isocitrate dehydrogenase 2 (NADP+), mitochondrial // 15q26.	IDH2	NM_002168	0.000607355
3063532	NM_001005276 // OR2AE1 // olfactory receptor, family 2, subfamily AE, member 1 /	OR2AE1	NM_001005276	0.000608516
3241316	NM_030751 // ZEB1 // zinc finger E-box binding homeobox 1 // 10p11.2 // 6935	ZEB1	NM_030751	0.000608563
2453006	NM_002644 // PIGR // polymeric immunoglobulin receptor // 1q31-q41 // 5284 /// X	PIGR	NM_002644	0.000613838
3645565	NM_024339 // THOC6 // THO complex 6 homolog (Drosophila) // 16p13.3 // 79228	THOC6	NM_024339	0.00061412
2654023	NM_178042 // ACTL6A // actin-like 6A // 3q26.33 // 86 /// NM_004301 // ACTL6A //	ACTL6A	NM_178042	0.000614166
3907652	NM_020967 // NCOA5 // nuclear receptor coactivator 5 // 20q12-q13.12 // 57727 //	NCOA5	NM_020967	0.000616743
3607275	BC016341 // ISG20 // interferon stimulated exonuclease gene 20kDa // 15q26 // 36	ISG20	BC016341	0.00061676
3772581	NM_025090 // USP36 // ubiquitin specific peptidase 36 // 17q25.3 // 57602 /// BC	USP36	NM_025090	0.000617591
2859494	NM_173829 // SFRS12IP1 // SFRS12-interacting protein 1 // 5q12.3 // 285672 /// B	SFRS12IP1	NM_173829	0.000619217
2473571	NM_016131 // RAB10 // RAB10, member RAS oncogene family // 2p23.3 // 10890 /// B	RAB10	NM_016131	0.000620049
2971801	NM_005907 // MAN1A1 // mannosidase, alpha, class 1A, member 1 // 6q22 // 4121 //	MAN1A1	NM_005907	0.000622213
2998638	BC098318 // C7orf10 // chromosome 7 open reading frame 10 // 7p14.1 // 79783 ///	C7orf10	BC098318	0.000622671
2383176	NM_001003665 // C1orf95 // chromosome 1 open reading frame 95 // 1q42.12 // 3750	C1orf95	NM_001003665	0.000624672
2474161	NM_021831 // AGBL5 // ATP/GTP binding protein-like 5 // 2p23.3 // 60509 /// NM_0	AGBL5	NM_021831	0.00062648
2605321	NM_004369 // COL6A3 // collagen, type VI, alpha 3 // 2q37 // 1293 /// NM_057164	COL6A3	NM_004369	0.0006269
2383312	NM_000447 // PSEN2 // presenilin 2 (Alzheimer disease 4) // 1q31-q42 // 5664 ///	PSEN2	NM_000447	0.000627465
4030063	NM_004654 // USP9Y // ubiquitin specific peptidase 9, Y-linked (fat facets-like,	USP9Y	NM_004654	0.000627678
3623424	NM_004236 // COPS2 // COP9 constitutive photomorphogenic homolog subunit 2 (Arab	COPS2	NM_004236	0.000628707
2573641	NM_015282 // CLASP1 // cytoplasmic linker associated protein 1 // 2q14.2-q14.3 /	CLASP1	NM_015282	0.000631735
2320581	NM_000302 // PLOD1 // procollagen-lysine 1, 2-oxoglutarate 5-dioxygenase 1 // 1p	PLOD1	NM_000302	0.000634052
3269065	BC113629 // LHPP // phospholysine phosphohistidine inorganic pyrophosphate phosp	LHPP	BC113629	0.000634199
2328674	NM_012316 // KPNA6 // karyopherin alpha 6 (importin alpha 7) // 1p35.1-p34.3 //	KPNA6	NM_012316	0.000634442
3497270	NM_006260 // DNAJC3 // DnaJ (Hsp40) homolog, subfamily C, member 3 // 13q32 // 5	DNAJC3	NM_006260	0.000636596
3487824	NM_001010897 // SERP2 // stress-associated endoplasmic reticulum protein family	SERP2	NM_001010897	0.00063863
3847503	AK291087 // FUT5 // fucosyltransferase 5 (alpha (1,3) fucosyltransferase) // 19p	FUT5	AK291087	0.000638794
3693673	NM_016284 // CNOT1 // CCR4-NOT transcription complex, subunit 1 // 16q21 // 2301	CNOT1	NM_016284	0.000639388
3128954	NM_171982 // TRIM35 // tripartite motif-containing 35 // 8p21.2 // 23087 /// BC0	TRIM35	NM_171982	0.000641134
2390135	NM_001001915 // OR2G2 // olfactory receptor, family 2, subfamily G, member 2 //	OR2G2	NM_001001915	0.000642222
2662491	NM_018447 // TMEM111 // transmembrane protein 111 // 3p25.3 // 55831 /// AK22295	TMEM111	NM_018447	0.000643093
3321150	NM_001178 // ARNTL // aryl hydrocarbon receptor nuclear translocator-like // 11p	ARNTL	NM_001178	0.000643685
3094157	NM_025069 // ZNF703 // zinc finger protein 703 // 8p12 // 80139 /// BC084581 //	ZNF703	NM_025069	0.000643857
3484005	NM_005800 // USPL1 // ubiquitin specific peptidase like 1 // 13q12-q14 // 10208	USPL1	NM_005800	0.000644259
3363923	NM_016451 // COPB1 // coatomer protein complex, subunit beta 1 // 11p15.2 // 131	COPB1	NM_016451	0.000644646
2888648	NM_001031677 // RAB24 // RAB24, member RAS oncogene family // 5q35.3 // 53917 //	RAB24	NM_001031677	0.000644981
2905404	NM_002648 // PIM1 // pim-1 oncogene // 6p21.2 // 5292	PIM1	NM_002648	0.000646425
2949859	NM_002586 // PBX2 // pre-B-cell leukemia homeobox 2 // 6p21.3 // 5089	PBX2	NM_002586	0.000647023
3347658	NM_000051 // ATM // ataxia telangiectasia mutated // 11q22-q23 // 472 /// NM_138	ATM	NM_000051	0.00064725
3980455	NM_001551 // IGBP1 // immunoglobulin (CD79A) binding protein 1 // Xq13.1-q13.3 /	IGBP1	NM_001551	0.000648479
2398736	NM_022089 // ATP13A2 // ATPase type 13A2 // 1p36 // 23400 /// AK290210 // ATP13A	ATP13A2	NM_022089	0.000648552
3264948	NM_033338 // CASP7 // caspase 7, apoptosis-related cysteine peptidase // 10q25 /	CASP7	NM_033338	0.000648591
2941784	NM_006403 // NEDD9 // neural precursor cell expressed, developmentally down-regu	NEDD9	NM_006403	0.000649199
3319937	NM_003390 // WEE1 // WEE1 homolog (S. pombe) // 11p15.3-p15.1 // 7465 /// BC0518	WEE1	NM_003390	0.000650377
2420832	NM_012137 // DDAH1 // dimethylarginine dimethylaminohydrolase 1 // 1p22 // 23576	DDAH1	NM_012137	0.000651671
3764245	NM_000250 // MPO // myeloperoxidase // 17q23.1 // 4353	MPO	NM_000250	0.000652019
2559449	NM_015470 // RAB11FIP5 // RAB11 family interacting protein 5 (class I) // 2p13-p	RAB11FIP5	NM_015470	0.000654511
3267678	NM_018117 // BRWD2 // bromodomain and WD repeat domain containing 2 // 10q26 //	BRWD2	NM_018117	0.00065892
3764471	NM_004687 // MTMR4 // myotubularin related protein 4 // 17q22-q23 // 9110	MTMR4	NM_004687	0.000661708
3650953	NM_001105248 // TMC5 // transmembrane channel-like 5 // 16p12.3 // 79838 /// NM_	TMC5	NM_001105248	0.000670469
2566764	BC037734 // REV1 // REV1 homolog (S. cerevisiae) // 2q11.1-q11.2 // 51455 /// NM	REV1	BC037734	0.000670584
3343059	NM_173556 // CCDC83 // coiled-coil domain containing 83 // 11q14.1-q14.2 // 2200	CCDC83	NM_173556	0.000670922
2421925	NM_207398 // GBP7 // guanylate binding protein 7 // 1p22.2 // 388646 /// NM_0041	GBP7	NM_207398	0.000671741
2614142	NM_005126 // NR1D2 // nuclear receptor subfamily 1, group D, member 2 // 3p24.2	NR1D2	NM_005126	0.000672502
3806211	NM_024430 // PSTPIP2 // proline-serine-threonine phosphatase interacting protein	PSTPIP2	NM_024430	0.000673787
2643530	NM_025180 // CEP63 // centrosomal protein 63kDa // 3q22.1-q22.2 // 80254 /// NM_	CEP63	NM_025180	0.000681778
2655168	NM_018023 // YEATS2 // YEATS domain containing 2 // 3q27.1 // 55689 /// ENST0000	YEATS2	NM_018023	0.000685141
2773407	L10403 // PPBPL2 // pro-platelet basic protein-like 2 // 4q13.3 // 10895	PPBPL2	L10403	0.000688392
2363876	NM_001002901 // FCRLB // Fc receptor-like B // 1q23.3 // 127943 /// BC067080 //	FCRLB	NM_001002901	0.000691164
3921442	NM_007341 // SH3BGR // SH3 domain binding glutamic acid-rich protein // 21q22.3	SH3BGR	NM_007341	0.000692498
3022409	NM_001662 // ARF5 // ADP-ribosylation factor 5 // 7q31.3 // 381	ARF5	NM_001662	0.000693183
3537264	NM_017799 // C14orf101 // chromosome 14 open reading frame 101 // 14q23.1 // 549	C14orf101	NM_017799	0.000693305
3651509	NM_030941 // LOC81691 // exonuclease NEF-sp // 16p12.2 // 81691 /// BC068503 //	LOC81691	NM_030941	0.00069432
2402914	AK122816 // FAM46B // family with sequence similarity 46, member B // 1p36.11 //	FAM46B	AK122816	0.00069614
3384270	NM_199418 // PRCP // prolylcarboxypeptidase (angiotensinase C) // 11q14 // 5547	PRCP	NM_199418	0.000697239
2384956	NM_007357 // COG2 // component of oligomeric golgi complex 2 // 1q42.2 // 22796	COG2	NM_007357	0.00069774
3442475	NM_001733 // C1R // complement component 1, r subcomponent // 12p13 // 715 /// A	C1R	NM_001733	0.000698647
2559494	NM_032319 // C2orf7 // chromosome 2 open reading frame 7 // 2p13.2 // 84279	C2orf7	NM_032319	0.000698732
4021341	NM_016032 // ZDHHC9 // zinc finger, DHHC-type containing 9 // Xq26.1 // 51114 //	ZDHHC9	NM_016032	0.000700106
2522212	NM_152524 // SGOL2 // shugoshin-like 2 (S. pombe) // 2q33.1 // 151246 /// BC0483	SGOL2	NM_152524	0.000700358
3882343	AY180924 // RP11-49G10.8 // breast cancer and salivary gland expression gene //	RP11-49G10.8	AY180924	0.000703648
3957790	NM_052880 // PIK3IP1 // phosphoinositide-3-kinase interacting protein 1 // 22q12	PIK3IP1	NM_052880	0.000707984
3415668	NM_170754 // TENC1 // tensin like C1 domain containing phosphatase (tensin 2) //	TENC1	NM_170754	0.000708143
2500615	NM_032824 // TMEM87B // transmembrane protein 87B // 2q13 // 84910 /// AK074243	TMEM87B	NM_032824	0.000708591
2491168	BC015442 // LOC200383 // similar to Dynein heavy chain at 16F // 2p11.2 // 20038	LOC200383	BC015442	0.000709471
2858668	NM_001007233 // ERCC8 // excision repair cross-complementing rodent repair defic	ERCC8	NM_001007233	0.000711265
3855910	NM_020410 // ATP13A1 // ATPase type 13A1 // 19p13.11 // 57130 /// AK074159 // AT	ATP13A1	NM_020410	0.000711353
2676397	NM_002218 // ITIH4 // inter-alpha (globulin) inhibitor H4 (plasma Kallikrein-sen	ITIH4	NM_002218	0.000712934
3335697	NM_001335 // CTSW // cathepsin W // 11q13.1 // 1521	CTSW	NM_001335	0.000715871
3498589	NM_206808 // CLYBL // citrate lyase beta like // 13q32 // 171425 /// AK095506 //	CLYBL	NM_206808	0.000716827
2844709	NM_015455 // CNOT6 // CCR4-NOT transcription complex, subunit 6 // 5q35.3 // 574	CNOT6	NM_015455	0.00071719
3120567	NM_145754 // KIFC2 // kinesin family member C2 // 8q24.3 // 90990 /// AK055045 /	KIFC2	NM_145754	0.000718071
3759356	NM_004247 // EFTUD2 // elongation factor Tu GTP binding domain containing 2 // 1	EFTUD2	NM_004247	0.000718591
3597476	NM_016530 // RAB8B // RAB8B, member RAS oncogene family // 15q22.2 // 51762	RAB8B	NM_016530	0.000719276
2390180	NM_001001957 // OR2W3 // olfactory receptor, family 2, subfamily W, member 3 //	OR2W3	NM_001001957	0.00072058
2717808	AK092387 // C4orf23 // chromosome 4 open reading frame 23 // 4p16.1 // 152992	C4orf23	AK092387	0.00072101
2922215	NM_002356 // MARCKS // myristoylated alanine-rich protein kinase C substrate //	MARCKS	NM_002356	0.000723188
2711034	NM_178496 // C3orf59 // chromosome 3 open reading frame 59 // 3q29 // 151963	C3orf59	NM_178496	0.000725435
2403793	NM_001024732 // MECR // mitochondrial trans-2-enoyl-CoA reductase // 1p36.1-p35.	MECR	NM_001024732	0.000725628
3710823	AY764180 // MYOCD // myocardin // 17p11.2 // 93649 /// NM_153604 // MYOCD // myo	MYOCD	AY764180	0.000725871
2824354	NM_152624 // DCP2 // DCP2 decapping enzyme homolog (S. cerevisiae) // 5q22.2 //	DCP2	NM_152624	0.000726361
2776026	NM_133636 // HEL308 // DNA helicase HEL308 // 4q21.23 // 113510 /// BC015428 //	HEL308	NM_133636	0.000727286
3360375	NM_012375 // OR52A1 // olfactory receptor, family 52, subfamily A, member 1 // 1	OR52A1	NM_012375	0.000729288
2464005	NM_181690 // AKT3 // v-akt murine thymoma viral oncogene homolog 3 (protein kina	AKT3	NM_181690	0.000731095
3824395	NM_012088 // PGLS // 6-phosphogluconolactonase // 19p13.2 // 25796 /// AF091091	PGLS	NM_012088	0.000732699
2896545	NM_006877 // GMPR // guanosine monophosphate reductase // 6p23 // 2766	GMPR	NM_006877	0.000732816
2580699	AK057517 // FLJ32955 // hypothetical protein FLJ32955 // 2q23.3 // 150596	FLJ32955	AK057517	0.000734441
2320619	NM_014874 // MFN2 // mitofusin 2 // 1p36.22 // 9927	MFN2	NM_014874	0.000737635
2736853	NM_001100426 // RAP1GDS1 // RAP1, GTP-GDP dissociation stimulator 1 // 4q23-q25	RAP1GDS1	NM_001100426	0.000738736
2447148	NM_002928 // RGS16 // regulator of G-protein signaling 16 // 1q25-q31 // 6004	RGS16	NM_002928	0.00073903
3160658	NM_004170 // SLC1A1 // solute carrier family 1 (neuronal/epithelial high affinit	SLC1A1	NM_004170	0.000742444
3339812	NM_014786 // ARHGEF17 // Rho guanine nucleotide exchange factor (GEF) 17 // 11q1	ARHGEF17	NM_014786	0.00074273
2835300	NM_000112 // SLC26A2 // solute carrier family 26 (sulfate transporter), member 2	SLC26A2	NM_000112	0.000742829
2740005	BC066945 // LARP7 // La ribonucleoprotein domain family, member 7 // 4q25 // 515	LARP7	BC066945	0.000742906
3950629	NM_025204 // TRABD // TraB domain containing // 22q13.33 // 80305 /// AK024447 /	TRABD	NM_025204	0.000744674
2330253	NM_017825 // ADPRHL2 // ADP-ribosylhydrolase like 2 // 1p34.3 // 54936	ADPRHL2	NM_017825	0.00074524
2477598	BC024243 // FAM82A // family with sequence similarity 82, member A // 2p22.2 //	FAM82A	BC024243	0.000745263
2621881	NM_177938 // PH-4 // hypoxia-inducible factor prolyl 4-hydroxylase // 3p21.31 //	PH-4	NM_177938	0.000745879
2692319	NM_183357 // ADCY5 // adenylate cyclase 5 // 3q13.2-q21 // 111 /// AK124691 // A	ADCY5	NM_183357	0.000747402
3167731	NM_006377 // UNC13B // unc-13 homolog B (C. elegans) // 9p12-p11 // 10497	UNC13B	NM_006377	0.000747781
2324856	NM_015991 // C1QA // complement component 1, q subcomponent, A chain // 1p36.12	C1QA	NM_015991	0.000754037
2452069	NM_002646 // PIK3C2B // phosphoinositide-3-kinase, class 2, beta polypeptide //	PIK3C2B	NM_002646	0.000756112
3903670	NM_000178 // GSS // glutathione synthetase // 20q11.2 // 2937	GSS	NM_000178	0.000756296
3825609	NM_004386 // NCAN // neurocan // 19p12 // 1463 /// AK126639 // NCAN // neurocan	NCAN	NM_004386	0.000758073
3184710	NM_005592 // MUSK // muscle, skeletal, receptor tyrosine kinase // 9q31.3-q32 //	MUSK	NM_005592	0.000762766
3591281	NM_024956 // TMEM62 // transmembrane protein 62 // 15q15.2 // 80021 /// NM_01475	TMEM62	NM_024956	0.000762788
2712632	BC001188 // TFRC // transferrin receptor (p90, CD71) // 3q29 // 7037 /// NM_0032	TFRC	BC001188	0.000766608
3095815	NM_178819 // AGPAT6 // 1-acylglycerol-3-phosphate O-acyltransferase 6 (lysophosp	AGPAT6	NM_178819	0.000767385
3111530	NM_020189 // ENY2 // enhancer of yellow 2 homolog (Drosophila) // 8q23.1 // 5694	ENY2	NM_020189	0.000769459
2532894	NM_152879 // DGKD // diacylglycerol kinase, delta 130kDa // 2q37.1 // 8527 /// E	DGKD	NM_152879	0.00076999
2685034	NM_001008390 // CGGBP1 // CGG triplet repeat binding protein 1 // 3p12-p11.1 //	CGGBP1	NM_001008390	0.000775414
3558418	BC009499 // STXBP6 // syntaxin binding protein 6 (amisyn) // 14q12 // 29091 ///	STXBP6	BC009499	0.000778547
3751830	NM_000386 // BLMH // bleomycin hydrolase // 17q11.2 // 642	BLMH	NM_000386	0.00078304
3163200	BX537933 // C9orf93 // chromosome 9 open reading frame 93 // 9p22.3 // 203238 //	C9orf93	BX537933	0.000784422
2852333	NM_016107 // ZFR // zinc finger RNA binding protein // 5p13.3 // 51663 /// BC017	ZFR	NM_016107	0.000785946
2939298	NM_021945 // C6orf85 // chromosome 6 open reading frame 85 // 6p25.2 // 63027 //	C6orf85	NM_021945	0.000788194
2805232	NM_178140 // PDZD2 // PDZ domain containing 2 // 5p13.3 // 23037 /// BX648242 //	PDZD2	NM_178140	0.000789492
3250278	NM_033500 // HK1 // hexokinase 1 // 10q22 // 3098 /// NM_033498 // HK1 // hexoki	HK1	NM_033500	0.000792925
2531522	NM_016289 // CAB39 // calcium binding protein 39 // 2q37.1 // 51719 /// AK292382	CAB39	NM_016289	0.000794731
2830698	BC052993 // FAM53C // family with sequence similarity 53, member C // 5q31 // 51	FAM53C	BC052993	0.000797278
2561201	NR_002714 // REGL // regenerating islet-derived-like, pancreatic stone protein-l	REGL	NR_002714	0.000799678
3967018	NM_004042 // ARSF // arylsulfatase F // Xp22.3 // 416 /// BC022389 // ARSF // ar	ARSF	NM_004042	0.000802636
2500875	NM_032309 // CHCHD5 // coiled-coil-helix-coiled-coil-helix domain containing 5 /	CHCHD5	NM_032309	0.000805062
2372103	NM_005807 // PRG4 // proteoglycan 4 // 1q25-q31 // 10216	PRG4	NM_005807	0.000805329
3662710	NM_002987 // CCL17 // chemokine (C-C motif) ligand 17 // 16q13 // 6361	CCL17	NM_002987	0.000805902
3891163	NM_080425 // GNAS // GNAS complex locus // 20q13.3 // 2778 /// NM_001077490 // G	GNAS	NM_080425	0.000806436
2522693	NM_032977 // CASP10 // caspase 10, apoptosis-related cysteine peptidase // 2q33-	CASP10	NM_032977	0.000806524
3937814	NM_001018060 // AIFM3 // apoptosis-inducing factor, mitochondrion-associated, 3	AIFM3	NM_001018060	0.000808445
3674434	NM_014972 // TCF25 // transcription factor 25 (basic helix-loop-helix) // 16q24.	TCF25	NM_014972	0.000808751
3624273	NM_153374 // LYSMD2 // LysM, putative peptidoglycan-binding, domain containing 2	LYSMD2	NM_153374	0.000811957
2838462	NM_198904 // GABRG2 // gamma-aminobutyric acid (GABA) A receptor, gamma 2 // 5q3	GABRG2	NM_198904	0.000812711
3429406	NM_013320 // HCFC2 // host cell factor C2 // 12q23.3 // 29915	HCFC2	NM_013320	0.000817537
3620323	NM_001080490 // PLA2G4E // phospholipase A2, group IVE // 15q15.1 // 123745 ///	PLA2G4E	NM_001080490	0.000820626
2487063	NM_019617 // GKN1 // gastrokine 1 // 2p14 // 56287 /// BC059778 // GKN1 // gastr	GKN1	NM_019617	0.000825305
2370823	BC121033 // RGSL1 // regulator of G-protein signaling like 1 // 1q25 // 353299 /	RGSL1	BC121033	0.000830262
3265224	AY572972 // VWA2 // von Willebrand factor A domain containing 2 // 10q25.3 // 34	VWA2	AY572972	0.00083138
3504617	NM_145061 // C13orf3 // chromosome 13 open reading frame 3 // 13q12.11 // 221150	C13orf3	NM_145061	0.000832085
3462816	NM_007350 // PHLDA1 // pleckstrin homology-like domain, family A, member 1 // 12	PHLDA1	NM_007350	0.000835239
2899372	NM_007048 // BTN3A1 // butyrophilin, subfamily 3, member A1 // 6p22.1 // 11119 /	BTN3A1	NM_007048	0.000835902
2694817	NM_015103 // PLXND1 // plexin D1 // 3q21.3 // 23129 /// BC062465 // PLXND1 // pl	PLXND1	NM_015103	0.000835937
3561440	NM_014360 // NKX2-8 // NK2 homeobox 8 // 14q13.3 // 26257	NKX2-8	NM_014360	0.000836552
2430422	NM_206996 // SPAG17 // sperm associated antigen 17 // 1p12 // 200162 /// AK12632	SPAG17	NM_206996	0.000837674
3309755	NM_024834 // C10orf119 // chromosome 10 open reading frame 119 // 10q26.11 // 79	C10orf119	NM_024834	0.000840448
2908572	NM_001253 // CDC5L // CDC5 cell division cycle 5-like (S. pombe) // 6p21 // 988	CDC5L	NM_001253	0.000841243
3119765	NM_173831 // ZNF707 // zinc finger protein 707 // 8q24.3 // 286075 /// NM_001100	ZNF707	NM_173831	0.000841248
2473149	NM_147223 // NCOA1 // nuclear receptor coactivator 1 // 2p23 // 8648 /// NM_0037	NCOA1	NM_147223	0.000842441
2544238	NM_006277 // ITSN2 // intersectin 2 // 2pter-p25.1 // 50618 /// ENST00000355123	ITSN2	NM_006277	0.000846726
2476671	NM_170672 // RASGRP3 // RAS guanyl releasing protein 3 (calcium and DAG-regulate	RASGRP3	NM_170672	0.000847683
2949038	NM_004640 // BAT1 // HLA-B associated transcript 1 // 6p21.3 // 7919 /// NM_0805	BAT1	NM_004640	0.000847834
3011250	AF202145 // DMTF1 // cyclin D binding myb-like transcription factor 1 // 7q21 //	DMTF1	AF202145	0.000847954
2689516	NM_015642 // ZBTB20 // zinc finger and BTB domain containing 20 // 3q13.2 // 261	ZBTB20	NM_015642	0.0008496
3269280	NM_032182 // KIAA0157 // KIAA0157 // 10q26.13 // 23172	KIAA0157	NM_032182	0.000859487
2720145	NM_015907 // LAP3 // leucine aminopeptidase 3 // 4p15.32 // 51056 /// AK130293 /	LAP3	NM_015907	0.000860498
2463425	NM_000143 // FH // fumarate hydratase // 1q42.1 // 2271	FH	NM_000143	0.000861038
3784602	NM_020474 // GALNT1 // UDP-N-acetyl-alpha-D-galactosamine:polypeptide N-acetylga	GALNT1	NM_020474	0.000864492
2697792	NM_004766 // COPB2 // coatomer protein complex, subunit beta 2 (beta prime) // 3	COPB2	NM_004766	0.000867583
2455933	NM_206594 // ESRRG // estrogen-related receptor gamma // 1q41 // 2104 /// NM_001	ESRRG	NM_206594	0.000869107
3770743	NM_002086 // GRB2 // growth factor receptor-bound protein 2 // 17q24-q25 // 2885	GRB2	NM_002086	0.000869296
2777639	NM_198281 // GPRIN3 // GPRIN family member 3 // 4q22.1 // 285513 /// AB095947 //	GPRIN3	NM_198281	0.000870777
2666566	NM_018297 // NGLY1 // N-glycanase 1 // 3p24.2 // 55768 /// BC000963 // NGLY1 //	NGLY1	NM_018297	0.000870999
2488732	NM_006429 // CCT7 // chaperonin containing TCP1, subunit 7 (eta) // 2p13.2 // 10	CCT7	NM_006429	0.000871425
2589868	NM_173648 // CCDC141 // coiled-coil domain containing 141 // 2q31.2 // 285025 //	CCDC141	NM_173648	0.000877994
3071063	AK290197 // GRM8 // glutamate receptor, metabotropic 8 // 7q31.3-q32.1 // 2918 /	GRM8	AK290197	0.000878572
3065740	NM_005045 // RELN // reelin // 7q22 // 5649 /// NM_173054 // RELN // reelin // 7	RELN	NM_005045	0.000879351
2453370	NM_025179 // PLXNA2 // plexin A2 // 1q32.2 // 5362 /// AY358496 // PLXNA2 // ple	PLXNA2	NM_025179	0.000881379
3957003	NM_032204 // ASCC2 // activating signal cointegrator 1 complex subunit 2 // 22q1	ASCC2	NM_032204	0.000882506
3333309	AF057170 // BEST1 // bestrophin 1 // 11q13 // 7439 /// NM_004183 // BEST1 // bes	BEST1	AF057170	0.000885159
2810395	NM_153706 // C5orf35 // chromosome 5 open reading frame 35 // 5q11.2 // 133383	C5orf35	NM_153706	0.000886087
2674047	NM_002292 // LAMB2 // laminin, beta 2 (laminin S) // 3p21 // 3913	LAMB2	NM_002292	0.00089033
3334484	NM_004451 // ESRRA // estrogen-related receptor alpha // 11q13 // 2101 /// BC092	ESRRA	NM_004451	0.000891521
3126087	NM_177924 // ASAH1 // N-acylsphingosine amidohydrolase (acid ceramidase) 1 // 8p	ASAH1	NM_177924	0.000892113
3242425	NM_181698 // CCNY // cyclin Y // 10p11.21 // 219771 /// NM_145012 // CCNY // cyc	CCNY	NM_181698	0.00089265
2786657	NM_030648 // SETD7 // SET domain containing (lysine methyltransferase) 7 // 4q28	SETD7	NM_030648	0.000893013
3893287	NM_175609 // ARFGAP1 // ADP-ribosylation factor GTPase activating protein 1 // 2	ARFGAP1	NM_175609	0.000893191
2559807	NM_018221 // MOBKL1B // MOB1, Mps One Binder kinase activator-like 1B (yeast) //	MOBKL1B	NM_018221	0.000893954
3840058	NM_014225 // PPP2R1A // protein phosphatase 2 (formerly 2A), regulatory subunit	PPP2R1A	NM_014225	0.0008954
3824178	NM_152363 // ANKRD41 // ankyrin repeat domain 41 // 19p13.11 // 126549 /// BC119	ANKRD41	NM_152363	0.000897811
3277662	NM_080599 // UPF2 // UPF2 regulator of nonsense transcripts homolog (yeast) // 1	UPF2	NM_080599	0.000899492
2609904	NM_016819 // OGG1 // 8-oxoguanine DNA glycosylase // 3p26.2 // 4968 /// NM_00254	OGG1	NM_016819	0.000900012
3204243	NM_005866 // OPRS1 // opioid receptor, sigma 1 // 9p13.3 // 10280 /// NM_147157	OPRS1	NM_005866	0.000902307
2432607	NR_002328 // GNRHR2 // gonadotropin-releasing hormone (type 2) receptor 2 // 1q1	GNRHR2	NR_002328	0.000903375
2898371	NM_080723 // NRSN1 // neurensin 1 // 6p22.2 // 140767 /// BC067291 // NRSN1 // n	NRSN1	NM_080723	0.000904112
2931569	NM_005100 // AKAP12 // A kinase (PRKA) anchor protein (gravin) 12 // 6q24-q25 //	AKAP12	NM_005100	0.000904191
3643703	NM_194259 // UBE2I // ubiquitin-conjugating enzyme E2I (UBC9 homolog, yeast) //	UBE2I	NM_194259	0.0009067
3189110	NM_015635 // GAPVD1 // GTPase activating protein and VPS9 domains 1 // 9q33.3 //	GAPVD1	NM_015635	0.000909088
2853768	NM_153485 // NUP155 // nucleoporin 155kDa // 5p13.1 // 9631 /// NM_004298 // NUP	NUP155	NM_153485	0.000909822
2526419	NM_024532 // SPAG16 // sperm associated antigen 16 // 2q34 // 79582 /// ENST0000	SPAG16	NM_024532	0.000911694
3302056	NM_003061 // SLIT1 // slit homolog 1 (Drosophila) // 10q23.3-q24 // 6585 /// AY3	SLIT1	NM_003061	0.000913621
3220977	NM_005156 // ROD1 // ROD1 regulator of differentiation 1 (S. pombe) // 9q32 // 9	ROD1	NM_005156	0.000914934
3075431	NM_020910 // KIAA1549 // KIAA1549 protein // 7q34 // 57670 /// ENST00000242365 /	KIAA1549	NM_020910	0.000918245
2435686	NM_016190 // CRNN // cornulin // 1q21 // 49860	CRNN	NM_016190	0.00091968
3190683	NM_013355 // PKN3 // protein kinase N3 // 9q34.11 // 29941	PKN3	NM_013355	0.000921029
2743315	NM_199320 // PHF17 // PHD finger protein 17 // 4q26-q27 // 79960 /// ENST0000022	PHF17	NM_199320	0.000921491
3227645	NM_031432 // UCK1 // uridine-cytidine kinase 1 // 9q34.13 // 83549	UCK1	NM_031432	0.000923132
2410330	NM_021639 // GPBP1L1 // GC-rich promoter binding protein 1-like 1 // 1p34.1 // 6	GPBP1L1	NM_021639	0.00092403
2342220	NM_015978 // TNNI3K // TNNI3 interacting kinase // 1p31.1 // 51086 /// BC032865	TNNI3K	NM_015978	0.000924475
3924573	NM_006031 // PCNT // pericentrin (kendrin) // 21q22.3 // 5116 /// AB007862 // PC	PCNT	NM_006031	0.000925564
3508898	NM_178006 // STARD13 // StAR-related lipid transfer (START) domain containing 13	STARD13	NM_178006	0.000925696
3881786	NM_015352 // POFUT1 // protein O-fucosyltransferase 1 // 20q11 // 23509 /// NM_1	POFUT1	NM_015352	0.000925997
2619120	NM_001042646 // TRAK1 // trafficking protein, kinesin binding 1 // 3p25.3-p24.1	TRAK1	NM_001042646	0.000930086
3191176	NM_006676 // USP20 // ubiquitin specific peptidase 20 // 9q34.11 // 10868 /// NM	USP20	NM_006676	0.000930411
3549092	NM_001275 // CHGA // chromogranin A (parathyroid secretory protein 1) // 14q32 /	CHGA	NM_001275	0.000931283
2842911	NM_213647 // FGFR4 // fibroblast growth factor receptor 4 // 5q35.1-qter // 2264	FGFR4	NM_213647	0.000931381
3104323	NM_016010 // C8orf70 // chromosome 8 open reading frame 70 // 8q21.12 // 51101 /	C8orf70	NM_016010	0.00093306
3553141	NM_014844 // KIAA0329 // KIAA0329 // 14q32.31 // 9895 /// BC142715 // KIAA0329 /	KIAA0329	NM_014844	0.000941048
3293762	NM_002778 // PSAP // prosaposin (variant Gaucher disease and variant metachromat	PSAP	NM_002778	0.000942467
3214668	NM_013417 // IARS // isoleucyl-tRNA synthetase // 9q21 // 3376 /// NM_002161 //	IARS	NM_013417	0.000942683
3867865	NM_017916 // PIH1D1 // PIH1 domain containing 1 // 19q13.33 // 55011	PIH1D1	NM_017916	0.000943315
3868064	NM_025129 // FUZ // fuzzy homolog (Drosophila) // 19q13.33 // 80199	FUZ	NM_025129	0.000946041
2985129	BC063451 // TCP10 // t-complex 10 (mouse) // 6q27 // 6953 /// BC068592 // TCP10	TCP10	BC063451	0.000951024
2452754	NM_052934 // SLC26A9 // solute carrier family 26, member 9 // 1q31-q32 // 115019	SLC26A9	NM_052934	0.000959713
2800711	NM_020546 // ADCY2 // adenylate cyclase 2 (brain) // 5p15.3 // 108 /// AK123013	ADCY2	NM_020546	0.000959783
2835960	NM_005754 // G3BP1 // GTPase activating protein (SH3 domain) binding protein 1 /	G3BP1	NM_005754	0.000960299
3671695	NM_021197 // WFDC1 // WAP four-disulfide core domain 1 // 16q24.3 // 58189 /// A	WFDC1	NM_021197	0.00096117
2423017	NM_005665 // EVI5 // ecotropic viral integration site 5 // 1p22.1 // 7813 /// AB	EVI5	NM_005665	0.00096547
2632225	NM_005233 // EPHA3 // EPH receptor A3 // 3p11.2 // 2042 /// ENST00000336596 // E	EPHA3	NM_005233	0.000968713
3695315	NM_004062 // CDH16 // cadherin 16, KSP-cadherin // 16q22.1 // 1014	CDH16	NM_004062	0.000970681
2369796	NM_015602 // TOR1AIP1 // torsin A interacting protein 1 // 1q24.2 // 26092 /// A	TOR1AIP1	NM_015602	0.000971532
2437307	NM_005698 // SCAMP3 // secretory carrier membrane protein 3 // 1q21 // 10067 ///	SCAMP3	NM_005698	0.000971726
3834674	NM_015125 // CIC // capicua homolog (Drosophila) // 19q13.2 // 23152	CIC	NM_015125	0.000972346
2842707	NM_012171 // TSPAN17 // tetraspanin 17 // 5q35.3 // 26262 /// NM_130465 // TSPAN	TSPAN17	NM_012171	0.000972882
3822723	NM_002741 // PKN1 // protein kinase N1 // 19p13.1-p12 // 5585 /// NM_213560 // P	PKN1	NM_002741	0.000973638
2607055	NM_015148 // PASK // PAS domain containing serine/threonine kinase // 2q37.3 //	PASK	NM_015148	0.000973827
2835368	NM_001804 // CDX1 // caudal type homeobox 1 // 5q31-q33 // 1044	CDX1	NM_001804	0.000974423
2735362	NM_017912 // HERC6 // hect domain and RLD 6 // 4q22.1 // 55008 /// ENST000002643	HERC6	NM_017912	0.000975842
3088213	BC082982 // SH2D4A // SH2 domain containing 4A // 8p21.2 // 63898 /// NM_022071	SH2D4A	BC082982	0.000985762
3682445	NM_022166 // XYLT1 // xylosyltransferase I // 16p12.3 // 64131	XYLT1	NM_022166	0.000990159
3685131	NM_153603 // COG7 // component of oligomeric golgi complex 7 // 16p12.1 // 91949	COG7	NM_153603	0.000996591
2320762	NM_015378 // VPS13D // vacuolar protein sorting 13 homolog D (S. cerevisiae) //	VPS13D	NM_015378	0.000999668
2973995	NM_001431 // EPB41L2 // erythrocyte membrane protein band 4.1-like 2 // 6q23 //	EPB41L2	NM_001431	0.00100099
2726072	NM_020453 // ATP10D // ATPase, class V, type 10D // 4p12 // 57205 /// BC057839 /	ATP10D	NM_020453	0.00100113
2648041	NM_207365 // AADACL2 // arylacetamide deacetylase-like 2 // 3q25.1 // 344752	AADACL2	NM_207365	0.00100125
3191900	NM_005085 // NUP214 // nucleoporin 214kDa // 9q34.1 // 8021	NUP214	NM_005085	0.00100494
3599709	NM_015554 // GLCE // glucuronic acid epimerase // 15q23 // 26035	GLCE	NM_015554	0.00100661
3490741	NM_006704 // SUGT1 // SGT1, suppressor of G2 allele of SKP1 (S. cerevisiae) // 1	SUGT1	NM_006704	0.00100699
2702307	BC038394 // CCNL1 // cyclin L1 // 3q25.32 // 57018 /// NM_020307 // CCNL1 // cyc	CCNL1	BC038394	0.00101053
3336043	NM_022822 // KLC2 // kinesin light chain 2 // 11q13.1 // 64837 /// AK126489 // K	KLC2	NM_022822	0.00101114
2924330	NM_001003395 // TPD52L1 // tumor protein D52-like 1 // 6q22-q23 // 7164 /// NM_0	TPD52L1	NM_001003395	0.00101157
2437801	BC020567 // ARHGEF2 // rho/rac guanine nucleotide exchange factor (GEF) 2 // 1q2	ARHGEF2	BC020567	0.0010126
2638824	NM_000388 // CASR // calcium-sensing receptor (hypocalciuric hypercalcemia 1, se	CASR	NM_000388	0.00101382
3741668	NM_018553 // C17orf85 // chromosome 17 open reading frame 85 // 17p13.2 // 55421	C17orf85	NM_018553	0.00101388
2896484	NM_013262 // MYLIP // myosin regulatory light chain interacting protein // 6p23-	MYLIP	NM_013262	0.00101522
2644155	NM_006153 // NCK1 // NCK adaptor protein 1 // 3q21 // 4690	NCK1	NM_006153	0.00101743
2545144	NM_153835 // GPR113 // G protein-coupled receptor 113 // 2p23.3 // 165082 /// AY	GPR113	NM_153835	0.00101761
2367793	NM_014458 // KLHL20 // kelch-like 20 (Drosophila) // 1q24.1-q24.3 // 27252 /// B	KLHL20	NM_014458	0.00101764
3369442	NM_015430 // DKFZP586H2123 // regeneration associated muscle protease // 11p13 /	DKFZP586H2123	NM_015430	0.00101793
3063685	NM_005916 // MCM7 // minichromosome maintenance complex component 7 // 7q21.3-q2	MCM7	NM_005916	0.00101811
2329920	NM_178548 // TFAP2E // transcription factor AP-2 epsilon (activating enhancer bi	TFAP2E	NM_178548	0.00101845
2621032	NM_000316 // PTHR1 // parathyroid hormone receptor 1 // 3p22-p21.1 // 5745 /// B	PTHR1	NM_000316	0.00101924
3203855	NM_015397 // WDR40A // WD repeat domain 40A // 9p13.3 // 25853	WDR40A	NM_015397	0.00102116
3599059	NM_001031715 // IQCH // IQ motif containing H // 15q23 // 64799 /// NM_022784 //	IQCH	NM_001031715	0.00102152
3329404	NM_014741 // KIAA0652 // KIAA0652 // 11p11.2 // 9776 /// AK023867 // KIAA0652 //	KIAA0652	NM_014741	0.00102247
3735679	NM_144677 // MGAT5B // mannosyl (alpha-1,6-)-glycoprotein beta-1,6-N-acetyl-gluc	MGAT5B	NM_144677	0.00102946
3355145	NM_006278 // ST3GAL4 // ST3 beta-galactoside alpha-2,3-sialyltransferase 4 // 11	ST3GAL4	NM_006278	0.00102997
3040967	NM_012294 // RAPGEF5 // Rap guanine nucleotide exchange factor (GEF) 5 // 7p15.3	RAPGEF5	NM_012294	0.0010347
3175494	NM_001097634 // GCNT1 // glucosaminyl (N-acetyl) transferase 1, core 2 (beta-1,6	GCNT1	NM_001097634	0.00103744
2851965	NM_013235 // RNASEN // ribonuclease III, nuclear // 5p13.3 // 29102 /// NM_00110	RNASEN	NM_013235	0.00103866
2430126	NM_025188 // TRIM45 // tripartite motif-containing 45 // 1p13.1 // 80263	TRIM45	NM_025188	0.00103961
3470927	NM_021625 // TRPV4 // transient receptor potential cation channel, subfamily V,	TRPV4	NM_021625	0.0010405
3619773	NM_017553 // INOC1 // INO80 complex homolog 1 (S. cerevisiae) // 15q15.1 // 5461	INOC1	NM_017553	0.00104189
3531355	NM_025152 // NUBPL // nucleotide binding protein-like // 14q12 // 80224 /// ENST	NUBPL	NM_025152	0.0010433
3190514	NM_001003722 // GLE1 // GLE1 RNA export mediator homolog (yeast) // 9q34.11 // 2	GLE1	NM_001003722	0.00104365
3414723	NM_182559 // TMPRSS12 // transmembrane protease, serine 12 // 12q13.13 // 283471	TMPRSS12	NM_182559	0.00104779
3909247	NM_080829 // C20orf175 // chromosome 20 open reading frame 175 // 20q13.13 // 14	C20orf175	NM_080829	0.00104869
2358761	NM_003557 // PIP5K1A // phosphatidylinositol-4-phosphate 5-kinase, type I, alpha	PIP5K1A	NM_003557	0.00105272
3015740	NM_005273 // GNB2 // guanine nucleotide binding protein (G protein), beta polype	GNB2	NM_005273	0.00105502
3725035	NM_003204 // NFE2L1 // nuclear factor (erythroid-derived 2)-like 1 // 17q21.3 //	NFE2L1	NM_003204	0.00105626
3708858	NM_001251 // CD68 // CD68 molecule // 17p13 // 968 /// ENST00000250092 // CD68 /	CD68	NM_001251	0.00106127
2886977	NM_033644 // FBXW11 // F-box and WD repeat domain containing 11 // 5q35.1 // 232	FBXW11	NM_033644	0.0010613
3553337	NM_145725 // TRAF3 // TNF receptor-associated factor 3 // 14q32.32 // 7187 /// N	TRAF3	NM_145725	0.00106142
3372253	NM_006560 // CUGBP1 // CUG triplet repeat, RNA binding protein 1 // 11p11 // 106	CUGBP1	NM_006560	0.001062
3719883	NM_005937 // MLLT6 // myeloid/lymphoid or mixed-lineage leukemia (trithorax homo	MLLT6	NM_005937	0.00106379
3338293	NM_018043 // TMEM16A // transmembrane protein 16A // 11q13.3 // 55107 /// BC0330	TMEM16A	NM_018043	0.00106572
2949993	NM_019602 // BTNL2 // butyrophilin-like 2 (MHC class II associated) // 6p21.3 //	BTNL2	NM_019602	0.00106636
2573570	NM_014553 // TFCP2L1 // transcription factor CP2-like 1 // 2q14 // 29842	TFCP2L1	NM_014553	0.00107216
2998404	NM_005402 // RALA // v-ral simian leukemia viral oncogene homolog A (ras related	RALA	NM_005402	0.00107243
2964200	NM_016021 // UBE2J1 // ubiquitin-conjugating enzyme E2, J1 (UBC6 homolog, yeast)	UBE2J1	NM_016021	0.0010734
3666897	ENST00000359154 // WWP2 // WW domain containing E3 ubiquitin protein ligase 2 (W	WWP2	ENST00000359154	0.00107752
3064158	NM_003227 // TFR2 // transferrin receptor 2 // 7q22 // 7036 /// BC150192 // TFR2	TFR2	NM_003227	0.00108364
3954375	NM_206953 // PRAME // preferentially expressed antigen in melanoma // 22q11.22 /	PRAME	NM_206953	0.00108458
2328465	NM_006559 // KHDRBS1 // KH domain containing, RNA binding, signal transduction a	KHDRBS1	NM_006559	0.00108566
3623031	NM_000138 // FBN1 // fibrillin 1 // 15q21.1 // 2200 /// BC094721 // FBN1 // fibr	FBN1	NM_000138	0.0010864
2405312	NM_153341 // RNF19B // ring finger protein 19B // 1p35.1 // 127544 /// BC020595	RNF19B	NM_153341	0.00108771
2400518	NM_001397 // ECE1 // endothelin converting enzyme 1 // 1p36.1 // 1889 /// BX6483	ECE1	NM_001397	0.00109141
3138204	NM_004820 // CYP7B1 // cytochrome P450, family 7, subfamily B, polypeptide 1 //	CYP7B1	NM_004820	0.00109343
2422517	NM_201269 // ZNF644 // zinc finger protein 644 // 1p22.2 // 84146 /// NM_016620	ZNF644	NM_201269	0.00109612
3534128	NM_015091 // KIAA0423 // KIAA0423 // 14q21.3 // 23116 /// BC057255 // KIAA0423 /	KIAA0423	NM_015091	0.00109787
2407478	NM_004468 // FHL3 // four and a half LIM domains 3 // 1p34 // 2275	FHL3	NM_004468	0.00109938
3757630	NM_021078 // GCN5L2 // GCN5 general control of amino-acid synthesis 5-like 2 (ye	GCN5L2	NM_021078	0.00110016
3168136	NM_001080496 // RGP1 // RGP1 retrograde golgi transport homolog (S. cerevisiae)	RGP1	NM_001080496	0.00110159
2593670	NM_012433 // SF3B1 // splicing factor 3b, subunit 1, 155kDa // 2q33.1 // 23451 /	SF3B1	NM_012433	0.00110321
3092663	NM_000553 // WRN // Werner syndrome // 8p12-p11.2 // 7486 /// AL833572 // WRN //	WRN	NM_000553	0.00110458
3792776	NM_152721 // DOK6 // docking protein 6 // 18q22.2 // 220164	DOK6	NM_152721	0.00110495
2909540	NM_181744 // OPN5 // opsin 5 // 6p12.3 // 221391 /// NM_001030051 // OPN5 // ops	OPN5	NM_181744	0.00110822
2527786	ENST00000273062 // CTDSP1 // CTD (carboxy-terminal domain, RNA polymerase II, po	CTDSP1	ENST00000273062	0.00111093
3598959	NM_005902 // SMAD3 // SMAD family member 3 // 15q22.33 // 4088 /// AK026690 // S	SMAD3	NM_005902	0.00111272
2842255	NM_006650 // CPLX2 // complexin 2 // 5q35.2 // 10814 /// NM_001008220 // CPLX2 /	CPLX2	NM_006650	0.00111499
2840393	NM_014211 // GABRP // gamma-aminobutyric acid (GABA) A receptor, pi // 5q33-q34	GABRP	NM_014211	0.00111605
3784344	NM_014268 // MAPRE2 // microtubule-associated protein, RP/EB family, member 2 //	MAPRE2	NM_014268	0.00111618
3494137	NM_005358 // LMO7 // LIM domain 7 // 13q22.2 // 4008 /// AB020665 // LMO7 // LIM	LMO7	NM_005358	0.00111642
2674526	NM_032316 // NICN1 // nicolin 1 // 3p21.31 // 84276 /// AF538150 // NICN1 // nic	NICN1	NM_032316	0.00111859
3706736	NM_001014764 // TMEM93 // transmembrane protein 93 // 17p13.3 // 83460 /// NM_03	TMEM93	NM_001014764	0.00112056
2867145	NM_032042 // C5orf21 // chromosome 5 open reading frame 21 // 5q15 // 83989	C5orf21	NM_032042	0.00112277
2888741	NM_000505 // F12 // coagulation factor XII (Hageman factor) // 5q33-qter // 2161	F12	NM_000505	0.00112289
2360310	NM_001098475 // TDRD10 // tudor domain containing 10 // 1q21.3 // 126668 /// NM_	TDRD10	NM_001098475	0.00112339
3403015	NM_001975 // ENO2 // enolase 2 (gamma, neuronal) // 12p13 // 2026 /// AK290525 /	ENO2	NM_001975	0.00112477
3959203	NM_001082578 // RBM9 // RNA binding motif protein 9 // 22q13.1 // 23543 /// NM_0	RBM9	NM_001082578	0.0011263
2323603	NM_001040125 // PQLC2 // PQ loop repeat containing 2 // 1p36.13 // 54896 /// NM_	PQLC2	NM_001040125	0.00112831
2462456	NM_018072 // HEATR1 // HEAT repeat containing 1 // 1q43 // 55127 /// BC065205 //	HEATR1	NM_018072	0.00113281
3788560	NM_005215 // DCC // deleted in colorectal carcinoma // 18q21.3 // 1630 /// BC036	DCC	NM_005215	0.00113381
2824902	NM_173800 // FLJ90650 // laeverin // 5q23.1 // 206338 /// BC068560 // FLJ90650 /	FLJ90650	NM_173800	0.00113732
3294476	NM_001024593 // ZMYND17 // zinc finger, MYND-type containing 17 // 10q22.2 // 11	ZMYND17	NM_001024593	0.00113798
3326635	NM_000610 // CD44 // CD44 molecule (Indian blood group) // 11p13 // 960 /// NM_0	CD44	NM_000610	0.00113999
3526151	NM_006322 // TUBGCP3 // tubulin, gamma complex associated protein 3 // 13q34 //	TUBGCP3	NM_006322	0.00114078
3227159	NM_015033 // FNBP1 // formin binding protein 1 // 9q34 // 23048 /// ENST00000372	FNBP1	NM_015033	0.0011436
2697372	NM_178130 // TXNDC6 // thioredoxin domain containing 6 // 3q22.3 // 347736 /// A	TXNDC6	NM_178130	0.00114406
3166718	NM_001539 // DNAJA1 // DnaJ (Hsp40) homolog, subfamily A, member 1 // 9p13-p12 /	DNAJA1	NM_001539	0.00114472
2515369	BC045673 // HAT1 // histone acetyltransferase 1 // 2q31.2-q33.1 // 8520 /// NM_0	HAT1	BC045673	0.00114508
3361672	NM_002315 // LMO1 // LIM domain only 1 (rhombotin 1) // 11p15 // 4004 /// BC0960	LMO1	NM_002315	0.00114588
3540068	M90359 // AKAP5 // A kinase (PRKA) anchor protein 5 // 14q21-q24 // 9495 /// NM_	AKAP5	M90359	0.00114646
3607698	NM_152259 // C15orf42 // chromosome 15 open reading frame 42 // 15q26.1 // 90381	C15orf42	NM_152259	0.00114671
3417161	NM_002868 // RAB5B // RAB5B, member RAS oncogene family // 12q13 // 5869	RAB5B	NM_002868	0.00114954
3709244	NM_001005273 // CHD3 // chromodomain helicase DNA binding protein 3 // 17p13.1 /	CHD3	NM_001005273	0.00114995
3061319	NM_001259 // CDK6 // cyclin-dependent kinase 6 // 7q21-q22 // 1021	CDK6	NM_001259	0.00115088
3978579	NM_001039705 // TRO // trophinin // Xp11.22-p11.21 // 7216 /// NM_177556 // TRO	TRO	NM_001039705	0.00115235
3183305	NM_001079802 // FKTN // fukutin // 9q31-q33 // 2218 /// NM_006731 // FKTN // fuk	FKTN	NM_001079802	0.00115701
3988435	NM_144658 // DOCK11 // dedicator of cytokinesis 11 // Xq24 // 139818 /// BC03559	DOCK11	NM_144658	0.00115999
3231389	NM_006624 // ZMYND11 // zinc finger, MYND domain containing 11 // 10p14 // 10771	ZMYND11	NM_006624	0.00116216
2757427	NM_012318 // LETM1 // leucine zipper-EF-hand containing transmembrane protein 1	LETM1	NM_012318	0.0011623
2324743	NM_001083621 // ZBTB40 // zinc finger and BTB domain containing 40 // 1pter-q31.	ZBTB40	NM_001083621	0.00116329
2432714	NM_007053 // CD160 // CD160 molecule // 1q21.1 // 11126 /// AK128370 // CD160 //	CD160	NM_007053	0.00116502
3908901	NM_004975 // KCNB1 // potassium voltage-gated channel, Shab-related subfamily, m	KCNB1	NM_004975	0.00117477
2621917	NM_018031 // WDR6 // WD repeat domain 6 // 3p21.31 // 11180 /// BC002826 // WDR6	WDR6	NM_018031	0.0011817
2715016	NM_000142 // FGFR3 // fibroblast growth factor receptor 3 (achondroplasia, thana	FGFR3	NM_000142	0.001182
2408855	BC152441 // FOXJ3 // forkhead box J3 // 1pter-q31.3 // 22887 /// NM_014947 // FO	FOXJ3	BC152441	0.00119046
3259367	NM_001001732 // CC2D2B // coiled-coil and C2 domain containing 2B // 10q23.33 //	CC2D2B	NM_001001732	0.00119156
3161379	NM_033516 // TPD52L3 // tumor protein D52-like 3 // 9p24.1 // 89882 /// BC017589	TPD52L3	NM_033516	0.00119189
3377826	NM_032193 // RNASEH2C // ribonuclease H2, subunit C // 11q13.1 // 84153 /// BC02	RNASEH2C	NM_032193	0.00119258
2766456	NM_003359 // UGDH // UDP-glucose dehydrogenase // 4p15.1 // 7358	UGDH	NM_003359	0.00119535
3984840	BC036206 // ARMCX4 // armadillo repeat containing, X-linked 4 // Xq22.1 // 15894	ARMCX4	BC036206	0.00119547
2553730	NM_002453 // MTIF2 // mitochondrial translational initiation factor 2 // 2p14-p1	MTIF2	NM_002453	0.00119641
3252071	BX537994 // VCL // vinculin // 10q22.1-q23 // 7414 /// NM_014000 // VCL // vincu	VCL	BX537994	0.00119731
3870361	NM_144687 // NLRP12 // NLR family, pyrin domain containing 12 // 19q13.41 // 916	NLRP12	NM_144687	0.00119741
3644375	NM_000548 // TSC2 // tuberous sclerosis 2 // 16p13.3 // 7249 /// NM_001077183 //	TSC2	NM_000548	0.00119853
3460467	BC107865 // LOC204010 // similar to 40S ribosomal protein SA (P40) (34/67 kDa la	LOC204010	BC107865	0.00119862
2737840	NM_001008388 // CISD2 // CDGSH iron sulfur domain 2 // 4q24 // 493856	CISD2	NM_001008388	0.00119981
2826118	NM_207317 // ZNF474 // zinc finger protein 474 // 5q23.1-q23.2 // 133923	ZNF474	NM_207317	0.00120149
3025005	NM_021807 // EXOC4 // exocyst complex component 4 // 7q31 // 60412 /// NM_001037	EXOC4	NM_021807	0.00120237
3837276	NM_014681 // DHX34 // DEAH (Asp-Glu-Ala-His) box polypeptide 34 // 19q13.3 // 97	DHX34	NM_014681	0.00120543
2686458	NM_015429 // ABI3BP // ABI gene family, member 3 (NESH) binding protein // 3q12	ABI3BP	NM_015429	0.00120691
2952497	NM_052893 // BTBD9 // BTB (POZ) domain containing 9 // 6p21 // 114781 /// NM_001	BTBD9	NM_052893	0.00120775
2474341	NM_004341 // CAD // carbamoyl-phosphate synthetase 2, aspartate transcarbamylase	CAD	NM_004341	0.00120797
3250863	NM_003901 // SGPL1 // sphingosine-1-phosphate lyase 1 // 10q21 // 8879 /// BC051	SGPL1	NM_003901	0.00120841
3887479	NM_172111 // EYA2 // eyes absent homolog 2 (Drosophila) // 20q13.1 // 2139 /// N	EYA2	NM_172111	0.00120851
2745220	BC004421 // ZNF330 // zinc finger protein 330 // 4q31.1-q31.2 // 27309 /// NM_01	ZNF330	BC004421	0.00121027
2335922	NM_001262 // CDKN2C // cyclin-dependent kinase inhibitor 2C (p18, inhibits CDK4)	CDKN2C	NM_001262	0.00121325
3959593	NM_012473 // TXN2 // thioredoxin 2 // 22q13.1 // 25828 /// CR456601 // TXN2 // t	TXN2	NM_012473	0.00121519
2608801	NM_014674 // EDEM1 // ER degradation enhancer, mannosidase alpha-like 1 // 3p26.	EDEM1	NM_014674	0.00121718
2520533	NM_001031716 // OBFC2A // oligonucleotide/oligosaccharide-binding fold containin	OBFC2A	NM_001031716	0.00122129
2369252	AK093269 // C1orf49 // chromosome 1 open reading frame 49 // 1q25.2 // 84066 ///	C1orf49	AK093269	0.00122563
3775808	NM_014410 // CLUL1 // clusterin-like 1 (retinal) // 18p11.32 // 27098 /// NM_199	CLUL1	NM_014410	0.00122705
2845829	NM_198253 // TERT // telomerase reverse transcriptase // 5p15.33 // 7015 /// NM_	TERT	NM_198253	0.0012283
3732145	NM_000727 // CACNG1 // calcium channel, voltage-dependent, gamma subunit 1 // 17	CACNG1	NM_000727	0.00122899
3591674	NM_016400 // HYPK // Huntingtin interacting protein K // 15q15.3 // 25764 /// AK	HYPK	NM_016400	0.00123003
2798538	NM_004168 // SDHA // succinate dehydrogenase complex, subunit A, flavoprotein (F	SDHA	NM_004168	0.00123085
2348896	NM_003672 // CDC14A // CDC14 cell division cycle 14 homolog A (S. cerevisiae) //	CDC14A	NM_003672	0.00123488
2352743	NM_022836 // DCLRE1B // DNA cross-link repair 1B (PSO2 homolog, S. cerevisiae) /	DCLRE1B	NM_022836	0.00123523
2610732	NM_006395 // ATG7 // ATG7 autophagy related 7 homolog (S. cerevisiae) // 3p25.3-	ATG7	NM_006395	0.00123553
3980758	NM_005120 // MED12 // mediator complex subunit 12 // Xq13 // 9968 /// ENST000003	MED12	NM_005120	0.00123607
2542795	NM_001006946 // SDC1 // syndecan 1 // 2p24.1 // 6382 /// NM_002997 // SDC1 // sy	SDC1	NM_001006946	0.00123794
2924081	NM_001040214 // NKAIN2 // Na+/K+ transporting ATPase interacting 2 // 6q21 // 15	NKAIN2	NM_001040214	0.00123884
3895022	NM_024325 // ZNF343 // zinc finger protein 343 // 20p13 // 79175 /// BC065009 //	ZNF343	NM_024325	0.00124848
2635983	NM_018394 // ABHD10 // abhydrolase domain containing 10 // 3q13.2 // 55347 /// B	ABHD10	NM_018394	0.00125191
3383164	NM_024079 // ALG8 // asparagine-linked glycosylation 8 homolog (S. cerevisiae, a	ALG8	NM_024079	0.00125313
3008376	NM_032999 // GTF2I // general transcription factor II, i // 7q11.23 // 2969 ///	GTF2I	NM_032999	0.00125387
3831006	NM_024509 // LRFN3 // leucine rich repeat and fibronectin type III domain contai	LRFN3	NM_024509	0.00125687
3571667	NM_001249 // ENTPD5 // ectonucleoside triphosphate diphosphohydrolase 5 // 14q24	ENTPD5	NM_001249	0.0012593
3320301	NM_014633 // CTR9 // Ctr9, Paf1/RNA polymerase II complex component, homolog (S.	CTR9	NM_014633	0.00126633
3111561	NM_177531 // PKHD1L1 // polycystic kidney and hepatic disease 1 (autosomal reces	PKHD1L1	NM_177531	0.00126792
3589458	NM_003246 // THBS1 // thrombospondin 1 // 15q15 // 7057	THBS1	NM_003246	0.00126979
3577612	NM_001002236 // SERPINA1 // serpin peptidase inhibitor, clade A (alpha-1 antipro	SERPINA1	NM_001002236	0.00127576
3887017	NM_052951 // DNTTIP1 // deoxynucleotidyltransferase, terminal, interacting prote	DNTTIP1	NM_052951	0.00127602
3823681	NM_016270 // KLF2 // Kruppel-like factor 2 (lung) // 19p13.13-p13.11 // 10365	KLF2	NM_016270	0.00128045
2692573	NM_022757 // CCDC14 // coiled-coil domain containing 14 // 3q21.1 // 64770 /// B	CCDC14	NM_022757	0.00128047
3251566	NM_152635 // OIT3 // oncoprotein induced transcript 3 // 10q22.1 // 170392	OIT3	NM_152635	0.00128625
3063727	NM_005641 // TAF6 // TAF6 RNA polymerase II, TATA box binding protein (TBP)-asso	TAF6	NM_005641	0.0012868
3268274	BC042458 // PLEKHA1 // pleckstrin homology domain containing, family A (phosphoi	PLEKHA1	BC042458	0.0012898
3621029	NM_000119 // EPB42 // erythrocyte membrane protein band 4.2 // 15q15-q21 // 2038	EPB42	NM_000119	0.00129321
2819779	NM_032119 // GPR98 // G protein-coupled receptor 98 // 5q13 // 84059 /// NR_0031	GPR98	NM_032119	0.00129609
2555630	NM_006430 // CCT4 // chaperonin containing TCP1, subunit 4 (delta) // 2p15 // 10	CCT4	NM_006430	0.00129698
2399718	NM_003689 // AKR7A2 // aldo-keto reductase family 7, member A2 (aflatoxin aldehy	AKR7A2	NM_003689	0.00130178
3228884	NM_003371 // VAV2 // vav 2 guanine nucleotide exchange factor // 9q34.1 // 7410	VAV2	NM_003371	0.00130259
3413344	NM_000289 // PFKM // phosphofructokinase, muscle // 12q13.3 // 5213 /// AK126229	PFKM	NM_000289	0.00130301
2886174	NM_003062 // SLIT3 // slit homolog 3 (Drosophila) // 5q35 // 6586 /// AL122074 /	SLIT3	NM_003062	0.0013062
3950452	DQ470680 // CRELD2 // cysteine-rich with EGF-like domains 2 // 22q13.33 // 79174	CRELD2	DQ470680	0.00130764
2436973	NM_138300 // PYGO2 // pygopus homolog 2 (Drosophila) // 1q21.3 // 90780	PYGO2	NM_138300	0.00130908
3644932	NM_015944 // AMDHD2 // amidohydrolase domain containing 2 // 16p13.3 // 51005 //	AMDHD2	NM_015944	0.00130928
2928690	NM_016108 // AIG1 // androgen-induced 1 // 6q24.2 // 51390 /// AF151861 // AIG1	AIG1	NM_016108	0.00131267
2425212	NM_001918 // DBT // dihydrolipoamide branched chain transacylase E2 // 1p31 // 1	DBT	NM_001918	0.00131418
3641777	NM_178842 // LASS3 // LAG1 homolog, ceramide synthase 3 // 15q26.3 // 204219 ///	LASS3	NM_178842	0.00131514
3818376	NM_006012 // CLPP // ClpP caseinolytic peptidase, ATP-dependent, proteolytic sub	CLPP	NM_006012	0.00131964
3347939	NM_207645 // LOC399947 // similar to expressed sequence AI593442 // 11q22.3 // 3	LOC399947	NM_207645	0.00132274
2386867	NM_006499 // LGALS8 // lectin, galactoside-binding, soluble, 8 (galectin 8) // 1	LGALS8	NM_006499	0.0013248
2964092	NM_002042 // GABRR1 // gamma-aminobutyric acid (GABA) receptor, rho 1 // 6q14-q2	GABRR1	NM_002042	0.00132581
3973839	NM_000397 // CYBB // cytochrome b-245, beta polypeptide (chronic granulomatous d	CYBB	NM_000397	0.00132714
2877028	NM_017415 // KLHL3 // kelch-like 3 (Drosophila) // 5q31 // 26249 /// AF208069 //	KLHL3	NM_017415	0.00132838
3034987	NM_006869 // CENTA1 // centaurin, alpha 1 // 7p22.3 // 11033 /// AK092471 // CEN	CENTA1	NM_006869	0.00132868
2620894	NM_031440 // RTP3 // receptor (chemosensory) transporter protein 3 // 3p21.3 //	RTP3	NM_031440	0.00132924
3465274	NM_001920 // DCN // decorin // 12q21.33 // 1634 /// NM_133503 // DCN // decorin	DCN	NM_001920	0.00133347
3750369	NM_000625 // NOS2A // nitric oxide synthase 2A (inducible, hepatocytes) // 17q11	NOS2A	NM_000625	0.00133573
2924514	NM_181782 // NCOA7 // nuclear receptor coactivator 7 // 6q22.31-q22.32 // 135112	NCOA7	NM_181782	0.00133839
3899404	NM_021220 // OVOL2 // ovo-like 2 (Drosophila) // 20pter-q11.23 // 58495	OVOL2	NM_021220	0.00134574
2339511	NM_032852 // ATG4C // ATG4 autophagy related 4 homolog C (S. cerevisiae) // 1p31	ATG4C	NM_032852	0.00134752
2482505	NM_003128 // SPTBN1 // spectrin, beta, non-erythrocytic 1 // 2p21 // 6711 /// NM	SPTBN1	NM_003128	0.00134962
2711139	NM_198505 // ATP13A5 // ATPase type 13A5 // 3q29 // 344905 /// AY358667 // ATP13	ATP13A5	NM_198505	0.0013527
3802129	NM_001007559 // SS18 // synovial sarcoma translocation, chromosome 18 // 18q11.2	SS18	NM_001007559	0.00135309
2397025	NM_004753 // DHRS3 // dehydrogenase/reductase (SDR family) member 3 // 1p36.1 //	DHRS3	NM_004753	0.00135531
3836317	NM_003370 // VASP // vasodilator-stimulated phosphoprotein // 19q13.2-q13.3 // 7	VASP	NM_003370	0.00135593
3878836	NM_018993 // RIN2 // Ras and Rab interactor 2 // 20p11.22 // 54453 /// AK094884	RIN2	NM_018993	0.00135616
3721989	NM_003632 // CNTNAP1 // contactin associated protein 1 // 17q21 // 8506	CNTNAP1	NM_003632	0.00136091
3655109	NM_001770 // CD19 // CD19 molecule // 16p11.2 // 930	CD19	NM_001770	0.00136123
2610094	ENST00000295981 // IL17RC // interleukin 17 receptor C (IL17RC), transcript vari	IL17RC	ENST00000295981	0.00136523
3038065	NM_004968 // ICA1 // islet cell autoantigen 1, 69kDa // 7p22 // 3382 /// NM_0223	ICA1	NM_004968	0.00136645
3389273	NM_033306 // CASP4 // caspase 4, apoptosis-related cysteine peptidase // 11q22.2	CASP4	NM_033306	0.00136932
3089285	NM_001722 // POLR3D // polymerase (RNA) III (DNA directed) polypeptide D, 44kDa	POLR3D	NM_001722	0.00137026
2407755	NM_030772 // GJA9 // gap junction protein, alpha 9, 59kDa // 1p34 // 81025 /// N	GJA9	NM_030772	0.00137181
2597273	NM_152519 // FLJ23861 // hypothetical protein FLJ23861 // 2q34 // 151050 /// AK0	FLJ23861	NM_152519	0.001372
2491386	NM_031283 // TCF7L1 // transcription factor 7-like 1 (T-cell specific, HMG-box)	TCF7L1	NM_031283	0.00137451
2599704	NM_194302 // CCDC108 // coiled-coil domain containing 108 // 2q35 // 255101 ///	CCDC108	NM_194302	0.0013753
3119236	NM_016647 // C8orf55 // chromosome 8 open reading frame 55 // 8q24.3 // 51337 //	C8orf55	NM_016647	0.00138099
3576441	NM_001080414 // CCDC88C // coiled-coil domain containing 88C // 14q32.12 // 4401	CCDC88C	NM_001080414	0.00138123
3233605	NM_004566 // PFKFB3 // 6-phosphofructo-2-kinase/fructose-2,6-biphosphatase 3 //	PFKFB3	NM_004566	0.00138349
2907887	NM_006672 // SLC22A7 // solute carrier family 22 (organic anion transporter), me	SLC22A7	NM_006672	0.00138689
3332424	NM_017716 // MS4A12 // membrane-spanning 4-domains, subfamily A, member 12 // 11	MS4A12	NM_017716	0.00138705
2666147	NM_000461 // THRB // thyroid hormone receptor, beta (erythroblastic leukemia vir	THRB	NM_000461	0.00138887
2640916	NM_172027 // ABTB1 // ankyrin repeat and BTB (POZ) domain containing 1 // 3q21 /	ABTB1	NM_172027	0.00139024
2954678	NM_020750 // XPO5 // exportin 5 // 6p21.1 // 57510 /// ENST00000265351 // XPO5 /	XPO5	NM_020750	0.00139371
3090006	AY032628 // SLC25A37 // solute carrier family 25, member 37 // 8p21.2 // 51312 /	SLC25A37	AY032628	0.00140107
3806366	BC041860 // LOXHD1 // lipoxygenase homology domains 1 // 18q21.1 // 125336 /// B	LOXHD1	BC041860	0.00140861
3768103	NM_002816 // PSMD12 // proteasome (prosome, macropain) 26S subunit, non-ATPase,	PSMD12	NM_002816	0.001412
3007894	NM_017528 // WBSCR22 // Williams Beuren syndrome chromosome region 22 // --- //	WBSCR22	NM_017528	0.00141252
3631498	NM_018357 // LARP6 // La ribonucleoprotein domain family, member 6 // 15q23 // 5	LARP6	NM_018357	0.00141363
3430776	NM_014301 // ISCU // iron-sulfur cluster scaffold homolog (E. coli) // 12q24.1 /	ISCU	NM_014301	0.00141393
2669803	NM_014139 // SCN11A // sodium channel, voltage-gated, type XI, alpha subunit //	SCN11A	NM_014139	0.00141553
[truncated: 522 more rows]

## Sheet: AA NP vs. EA NP
Supplmentary Data 1b. Differentially spliced genes in AA NP vs. EA NP
Transcript Cluster ID	gene_assignment	Gene Symbol	RefSeq	Differential splicing, p-value (AA NP vs. EA NP)
2905946	NM_001206927 // DNAH8 // dynein, axonemal, heavy chain 8 // 6p21.2 // 1769 /// ENST0000	DNAH8	NM_001206927	2.79515e-27
2979871	NM_182961 // SYNE1 // spectrin repeat containing, nuclear envelope 1 // 6q25 // 23345 /	SYNE1	NM_182961	8.28998e-21
2956904	NM_138694 // PKHD1 // polycystic kidney and hepatic disease 1 (autosomal recessive) //	PKHD1	NM_138694	5.02189e-20
2642720	NM_001099 // ACPP // acid phosphatase, prostate // 3q22.1 // 55 /// NM_001134194 // ACP	ACPP	NM_001099	9.57797e-18
3058759	ENST00000265361 // SEMA3C // sema domain, immunoglobulin domain (Ig), short basic domai	SEMA3C	ENST00000265361	5.09701e-17
3018605	NM_000441 // SLC26A4 // solute carrier family 26, member 4 // 7q31 // 5172 /// ENST0000	SLC26A4	NM_000441	1.35143e-14
3132393	NR_024107 // ADAM3A // ADAM metallopeptidase domain 3A (pseudogene) // 8p11.23 // 1587	ADAM3A	NR_024107	1.57777e-14
3904119	ENST00000317619 // CPNE1 // copine I // 20q11.22 // 8904 /// ENST00000352393 // CPNE1 /	CPNE1	ENST00000317619	2.5068e-14
2371873	NM_031935 // HMCN1 // hemicentin 1 // 1q25.3-q31.1 // 83872 /// ENST00000271588 // HMCN	HMCN1	NM_031935	7.10866e-14
2581000	NM_001164507 // NEB // nebulin // 2q22 // 4703 /// NM_001164508 // NEB // nebulin // 2q	NEB	NM_001164507	2.56314e-13
2806799	ENST00000282516 // NIPBL // Nipped-B homolog (Drosophila) // 5p13.2 // 25836 /// NM_133	NIPBL	ENST00000282516	2.69309e-13
3358538	NM_001142675 // CHID1 // chitinase domain containing 1 // 11p15.5 // 66005 /// NM_00114	CHID1	NM_001142675	6.01991e-13
2405469	NM_198040 // PHC2 // polyhomeotic homolog 2 (Drosophila) // 1p34.3 // 1912 /// ENST0000	PHC2	NM_198040	6.21481e-13
2958325	NM_001723 // DST // dystonin // 6p12.1 // 667 /// NM_015548 // DST // dystonin // 6p12.	DST	NM_001723	1.20911e-12
2695453	ENST00000512055 // CPNE4 // copine IV // 3q22.1 // 131034 /// ENST00000511604 // CPNE4	CPNE4	ENST00000512055	1.47174e-12
3121751	NM_033225 // CSMD1 // CUB and Sushi multiple domains 1 // 8p23.2 // 64478 /// ENST00000	CSMD1	NM_033225	1.65073e-12
2851274	NM_006727 // CDH10 // cadherin 10, type 2 (T2-cadherin) // 5p14.2 // 1008 /// ENST00000	CDH10	NM_006727	2.01066e-12
3149161	ENST00000297405 // CSMD3 // CUB and Sushi multiple domains 3 // 8q23.3 // 114788 /// NM	CSMD3	ENST00000297405	2.07096e-12
3986087	NM_198465 // NRK // Nik related kinase // Xq22.3 // 203447 /// ENST00000243300 // NRK /	NRK	NM_198465	5.29873e-12
3020646	NM_000492 // CFTR // cystic fibrosis transmembrane conductance regulator (ATP-binding c	CFTR	NM_000492	7.11947e-12
3334518	NM_032251 // CCDC88B // coiled-coil domain containing 88B // 11q12.3 // 283234 /// ENST	CCDC88B	NM_032251	7.42392e-12
2721959	NM_001177999 // SLC34A2 // solute carrier family 34 (sodium phosphate), member 2 // 4p1	SLC34A2	NM_001177999	7.54418e-12
3087813	NM_006197 // PCM1 // pericentriolar material 1 // 8p22-p21.3 // 5108 /// ENST0000032508	PCM1	NM_006197	1.41869e-11
2835386	NM_014228 // SLC6A7 // solute carrier family 6 (neurotransmitter transporter, L-proline	SLC6A7	NM_014228	1.5127e-11
2578790	NM_018557 // LRP1B // low density lipoprotein receptor-related protein 1B // 2q21.2 //	LRP1B	NM_018557	1.82797e-11
3771800	NM_003016 // SRSF2 // serine/arginine-rich splicing factor 2 // 17q25.1 // 6427 /// ENS	SRSF2	NM_003016	1.909e-11
3104013	ENST00000521891 // ZFHX4 // zinc finger homeobox 4 // 8q21.11 // 79776 /// NM_024721 //	ZFHX4	ENST00000521891	2.66776e-11
2586038	NM_004525 // LRP2 // low density lipoprotein receptor-related protein 2 // 2q24-q31 //	LRP2	NM_004525	2.89796e-11
2969467	ENST00000368911 // CDK19 // cyclin-dependent kinase 19 // 6q21 // 23097 /// NM_015076 /	CDK19	ENST00000368911	2.90473e-11
2555277	NM_014709 // USP34 // ubiquitin specific peptidase 34 // 2p15 // 9736 /// ENST000003985	USP34	NM_014709	3.64378e-11
3192653	NM_001122823 // GTF3C5 // general transcription factor IIIC, polypeptide 5, 63kDa // 9q	GTF3C5	NM_001122823	4.42639e-11
2625793	NM_007159 // SLMAP // sarcolemma associated protein // 3p21.2-p14.3 // 7871 /// BC11570	SLMAP	NM_007159	4.56109e-11
3539724	NM_182914 // SYNE2 // spectrin repeat containing, nuclear envelope 2 // 14q23.2 // 2322	SYNE2	NM_182914	6.86775e-11
2427208	NM_000849 // GSTM3 // glutathione S-transferase mu 3 (brain) // 1p13.3 // 2947 /// NR_0	GSTM3	NM_000849	7.01799e-11
3527418	NM_005484 // PARP2 // poly (ADP-ribose) polymerase 2 // 14q11.2-q12 // 10038 /// ENST00	PARP2	NM_005484	8.87723e-11
2858134	NM_001104631 // PDE4D // phosphodiesterase 4D, cAMP-specific // 5q12 // 5144 /// NM_006	PDE4D	NM_001104631	9.53062e-11
3952880	AF201385 // TXNRD2 // thioredoxin reductase 2 // 22q11.21 // 10587 /// AF166126 // TXNR	TXNRD2	AF201385	1.08407e-10
4027176	NM_001456 // FLNA // filamin A, alpha // Xq28 // 2316 /// NM_001110556 // FLNA // filam	FLNA	NM_001456	1.31407e-10
2950329	ENST00000443117 // HLA-DPA1 // major histocompatibility complex, class II, DP alpha 1 /	HLA-DPA1	ENST00000443117	1.63348e-10
3581637	AK128301 // IGHG1 // immunoglobulin heavy constant gamma 1 (G1m marker) // 14q32.33 //	IGHG1	AK128301	1.71652e-10
2715820	NM_002111 // HTT // huntingtin // 4p16.3 // 3064 /// ENST00000355072 // HTT // huntingt	HTT	NM_002111	2.16764e-10
3893673	NM_025224 // ZBTB46 // zinc finger and BTB domain containing 46 // 20q13.33 // 140685 /	ZBTB46	NM_025224	2.44184e-10
3999568	NM_013427 // ARHGAP6 // Rho GTPase activating protein 6 // Xp22.3 // 395 /// ENST000003	ARHGAP6	NM_013427	2.52256e-10
3521484	NM_020121 // UGGT2 // UDP-glucose glycoprotein glucosyltransferase 2 // 13q32.1 // 5575	UGGT2	NM_020121	2.85668e-10
2360677	NM_004428 // EFNA1 // ephrin-A1 // 1q21-q22 // 1942 /// ENST00000368407 // EFNA1 // eph	EFNA1	NM_004428	2.9114e-10
3090512	ENST00000276440 // DOCK5 // dedicator of cytokinesis 5 // 8p21.2 // 80005 /// NM_024940	DOCK5	ENST00000276440	3.09349e-10
3452417	NM_018018 // SLC38A4 // solute carrier family 38, member 4 // 12q13 // 55089 /// ENST00	SLC38A4	NM_018018	3.11681e-10
3276337	NM_030569 // ITIH5 // inter-alpha-trypsin inhibitor heavy chain family, member 5 // 10p	ITIH5	NM_030569	3.82426e-10
2366581	ENST00000367772 // SCYL3 // SCY1-like 3 (S. cerevisiae) // 1q24.2 // 57147 /// NM_02042	SCYL3	ENST00000367772	4.6631e-10
3688197	NM_024006 // VKORC1 // vitamin K epoxide reductase complex, subunit 1 // 16p11.2 // 790	VKORC1	NM_024006	5.60115e-10
3399545	NM_015261 // NCAPD3 // non-SMC condensin II complex, subunit D3 // 11q25 // 23310 /// E	NCAPD3	NM_015261	6.0682e-10
3883309	NM_007186 // CEP250 // centrosomal protein 250kDa // 20q11.22 // 11190 /// ENST00000397	CEP250	NM_007186	6.21658e-10
3468473	NM_000277 // PAH // phenylalanine hydroxylase // 12q22-q24.2 // 5053 /// ENST0000055310	PAH	NM_000277	7.72438e-10
2619120	NM_001042646 // TRAK1 // trafficking protein, kinesin binding 1 // 3p22.1 // 22906 ///	TRAK1	NM_001042646	8.27601e-10
3336801	NM_001619 // ADRBK1 // adrenergic, beta, receptor kinase 1 // 11q13.1 // 156 /// ENST00	ADRBK1	NM_001619	8.59585e-10
2331213	ENST00000545844 // MACF1 // microtubule-actin crosslinking factor 1 // 1p32-p31 // 2349	MACF1	ENST00000545844	9.06313e-10
3986230	NM_018015 // CXorf57 // chromosome X open reading frame 57 // Xq22.3 // 55086 /// ENST0	CXorf57	NM_018015	9.22365e-10
3728509	NM_080677 // DYNLL2 // dynein, light chain, LC8-type 2 // 17q22 // 140735 /// ENST00000	DYNLL2	NM_080677	9.93906e-10
2528620	NM_205847 // GMPPA // GDP-mannose pyrophosphorylase A // 2q35 // 29926 /// ENST00000358	GMPPA	NM_205847	1.01191e-09
3740201	ENST00000359786 // MYO1C // myosin IC // 17p13.3 // 4641 /// NM_001080779 // MYO1C // m	MYO1C	ENST00000359786	1.10883e-09
3251068	NM_022124 // CDH23 // cadherin-related 23 // 10q22.1 // 64072 /// NM_001171933 // CDH23	CDH23	NM_022124	1.17335e-09
4015709	NM_000061 // BTK // Bruton agammaglobulinemia tyrosine kinase // Xq21.33-q22 // 695 ///	BTK	NM_000061	1.22851e-09
2610094	ENST00000295981 // IL17RC // interleukin 17 receptor C // 3p25.3|3p25.3-p24.1 // 84818	IL17RC	ENST00000295981	1.34484e-09
3461883	ENST00000342084 // PTPRR // protein tyrosine phosphatase, receptor type, R // 12q15 //	PTPRR	ENST00000342084	1.45951e-09
2399409	ENST00000375254 // UBR4 // ubiquitin protein ligase E3 component n-recognin 4 // 1p36.1	UBR4	ENST00000375254	1.57351e-09
2732655	NM_025074 // FRAS1 // Fraser syndrome 1 // 4q21.21 // 80144 /// ENST00000264895 // FRAS	FRAS1	NM_025074	1.58479e-09
4009506	NM_015107 // PHF8 // PHD finger protein 8 // Xp11.22 // 23133 /// ENST00000338154 // PH	PHF8	NM_015107	1.75138e-09
3482219	NM_014089 // NUPL1 // nucleoporin like 1 // 13q12.13 // 9818 /// NM_001008564 // NUPL1	NUPL1	NM_014089	1.85158e-09
3768703	NM_080283 // ABCA9 // ATP-binding cassette, sub-family A (ABC1), member 9 // 17q24.2 //	ABCA9	NM_080283	2.02093e-09
2621705	NM_016381 // TREX1 // three prime repair exonuclease 1 // 3p21.31 // 11277 /// ENST0000	TREX1	NM_016381	2.07174e-09
3755820	NM_033419 // PGAP3 // post-GPI attachment to proteins 3 // 17q12 // 93210 /// ENST00000	PGAP3	NM_033419	2.41927e-09
3307939	NM_002313 // ABLIM1 // actin binding LIM protein 1 // 10q25 // 3983 /// ENST00000336585	ABLIM1	NM_002313	2.45656e-09
3230530	NM_018998 // FBXW5 // F-box and WD repeat domain containing 5 // 9q34.3 // 54461 /// EN	FBXW5	NM_018998	3.57912e-09
2920906	NM_003080 // SMPD2 // sphingomyelin phosphodiesterase 2, neutral membrane (neutral sphi	SMPD2	NM_003080	3.74114e-09
3804195	NM_012319 // SLC39A6 // solute carrier family 39 (zinc transporter), member 6 // 18q12.	SLC39A6	NM_012319	3.83141e-09
3200040	NM_017637 // BNC2 // basonuclin 2 // 9p22.2 // 54796 /// AK092247 // BNC2 // basonuclin	BNC2	NM_017637	4.13287e-09
3376155	NM_001081491 // NXF1 // nuclear RNA export factor 1 // 11q12-q13 // 10482 /// ENST00000	NXF1	NM_001081491	4.26445e-09
2461531	NM_182972 // IRF2BP2 // interferon regulatory factor 2 binding protein 2 // 1q42.3 // 3	IRF2BP2	NM_182972	4.40621e-09
2950590	AK294442 // RGL2 // ral guanine nucleotide dissociation stimulator-like 2 // 6p21.3 //	RGL2	AK294442	4.47051e-09
3875642	AL137267 // PLCB1 // phospholipase C, beta 1 (phosphoinositide-specific) // 20p12 // 23	PLCB1	AL137267	4.66336e-09
4000538	NR_037859 // PIR-FIGF // PIR-FIGF readthrough // Xp22 // 100532742 /// NM_004469 // FIG	PIR-FIGF	NR_037859	4.74687e-09
3224650	NM_020946 // DENND1A // DENN/MADD domain containing 1A // 9q33.3 // 57706 /// ENST00000	DENND1A	NM_020946	4.7636e-09
2802398	NM_007118 // TRIO // triple functional domain (PTPRF interacting) // 5p15.2 // 7204 ///	TRIO	NM_007118	5.79958e-09
3624513	NM_018728 // MYO5C // myosin VC // 15q21 // 55930 /// ENST00000261839 // MYO5C // myosi	MYO5C	NM_018728	5.89793e-09
3976124	NM_006201 // CDK16 // cyclin-dependent kinase 16 // Xp11 // 5127 /// ENST00000357227 //	CDK16	NM_006201	6.35162e-09
2584018	NM_001935 // DPP4 // dipeptidyl-peptidase 4 // 2q24.3 // 1803 /// ENST00000360534 // DP	DPP4	NM_001935	6.54238e-09
3915087	ENST00000285679 // USP25 // ubiquitin specific peptidase 25 // 21q11.2 // 29761 /// NM_	USP25	ENST00000285679	7.35608e-09
3948640	ENST00000348697 // FBLN1 // fibulin 1 // 22q13.31 // 2192 /// NM_006486 // FBLN1 // fib	FBLN1	ENST00000348697	7.84934e-09
2648535	NM_001251962 // ARHGEF26 // Rho guanine nucleotide exchange factor (GEF) 26 // 3q25.2 /	ARHGEF26	NM_001251962	9.32815e-09
2669533	NM_001607 // ACAA1 // acetyl-CoA acyltransferase 1 // 3p22.2 // 30 /// NR_024024 // ACA	ACAA1	NM_001607	9.40986e-09
2607110	ENST00000391975 // HDLBP // high density lipoprotein binding protein // 2q37.3 // 3069	HDLBP	ENST00000391975	9.42036e-09
3909843	NM_199427 // ZFP64 // zinc finger protein 64 homolog (mouse) // 20q13.2 // 55734 /// EN	ZFP64	NM_199427	9.76594e-09
2642791	NM_015268 // DNAJC13 // DnaJ (Hsp40) homolog, subfamily C, member 13 // 3q22.1 // 23317	DNAJC13	NM_015268	9.80159e-09
2383557	NM_053052 // SNAP47 // synaptosomal-associated protein, 47kDa // 1q42.13 // 116841 ///	SNAP47	NM_053052	1.00669e-08
3959166	ENST00000397326 // MB // myoglobin // 22q13.1 // 4151 /// NM_203377 // MB // myoglobin	MB	ENST00000397326	1.03392e-08
2476219	NM_016252 // BIRC6 // baculoviral IAP repeat containing 6 // 2p22.3 // 57448 /// ENST00	BIRC6	NM_016252	1.0457e-08
3253683	NM_020338 // ZMIZ1 // zinc finger, MIZ-type containing 1 // 10q22.3 // 57178 /// ENST00	ZMIZ1	NM_020338	1.11157e-08
2902958	ENST00000411583 // C4B // complement component 4B (Chido blood group) // 6p21.3 // 721	C4B	ENST00000411583	1.1453e-08
3321150	NM_001178 // ARNTL // aryl hydrocarbon receptor nuclear translocator-like // 11p15 // 4	ARNTL	NM_001178	1.16408e-08
3978453	NM_001184819 // GNL3L // guanine nucleotide binding protein-like 3 (nucleolar)-like //	GNL3L	NM_001184819	1.21174e-08
2894790	NM_001040274 // SYCP2L // synaptonemal complex protein 2-like // 6p24.2 // 221711 /// E	SYCP2L	NM_001040274	1.22889e-08
2365675	NM_001198783 // POU2F1 // POU class 2 homeobox 1 // 1q24.2 // 5451 /// ENST00000367862	POU2F1	NM_001198783	1.27916e-08
3381150	NM_001243784 // PDE2A // phosphodiesterase 2A, cGMP-stimulated // 11q13.4 // 5138 /// N	PDE2A	NM_001243784	1.41216e-08
2612278	NM_014296 // CAPN7 // calpain 7 // 3p24 // 23473 /// ENST00000253693 // CAPN7 // calpai	CAPN7	NM_014296	1.54612e-08
3239760	NM_019043 // APBB1IP // amyloid beta (A4) precursor protein-binding, family B, member 1	APBB1IP	NM_019043	1.59357e-08
4009990	NM_201286 // USP51 // ubiquitin specific peptidase 51 // Xp11.21 // 158880 /// ENST0000	USP51	NM_201286	1.82127e-08
2595560	ENST00000319170 // RAPH1 // Ras association (RalGDS/AF-6) and pleckstrin homology domai	RAPH1	ENST00000319170	1.8481e-08
2503109	NM_020909 // EPB41L5 // erythrocyte membrane protein band 4.1 like 5 // 2q14.2 // 57669	EPB41L5	NM_020909	1.87572e-08
2938196	NM_018303 // EXOC2 // exocyst complex component 2 // 6p25.3 // 55770 /// ENST0000023044	EXOC2	NM_018303	2.03551e-08
3800619	NM_005406 // ROCK1 // Rho-associated, coiled-coil containing protein kinase 1 // 18q11.	ROCK1	NM_005406	2.14125e-08
3484497	NM_023037 // FRY // furry homolog (Drosophila) // 13q13.1 // 10129 /// ENST00000380250	FRY	NM_023037	2.26207e-08
3966057	NR_027928 // CHKB-CPT1B // CHKB-CPT1B readthrough (non-protein coding) // 22q13.33 // 3	CHKB-CPT1B	NR_027928	2.26421e-08
3729569	ENST00000390652 // BCAS3 // breast carcinoma amplified sequence 3 // 17q23 // 54828 ///	BCAS3	ENST00000390652	2.26997e-08
2594812	NM_015049 // TRAK2 // trafficking protein, kinesin binding 2 // 2q33 // 66008 /// ENST0	TRAK2	NM_015049	2.33511e-08
2988536	NM_015610 // WIPI2 // WD repeat domain, phosphoinositide interacting 2 // 7p22.1 // 261	WIPI2	NM_015610	2.49281e-08
2870397	NM_014819 // PJA2 // praja ring finger 2, E3 ubiquitin protein ligase // 5q21.3 // 9867	PJA2	NM_014819	2.74914e-08
2464005	NM_005465 // AKT3 // v-akt murine thymoma viral oncogene homolog 3 (protein kinase B, g	AKT3	NM_005465	2.77358e-08
3094334	NM_032777 // GPR124 // G protein-coupled receptor 124 // 8p11.23 // 25960 /// ENST00000	GPR124	NM_032777	2.78435e-08
2812359	NM_020726 // NLN // neurolysin (metallopeptidase M3 family) // 5q12.3 // 57486 /// ENST	NLN	NM_020726	2.93324e-08
2672712	NM_012235 // SCAP // SREBF chaperone // 3p21.31 // 22937 /// ENST00000265565 // SCAP //	SCAP	NM_012235	2.94255e-08
3628650	NM_003922 // HERC1 // HECT and RLD domain containing E3 ubiquitin protein ligase family	HERC1	NM_003922	3.01761e-08
3456630	NM_001127322 // CBX5 // chromobox homolog 5 // 12q13.13 // 23468 /// NM_012117 // CBX5	CBX5	NM_001127322	3.15805e-08
3633347	ENST00000267978 // MAN2C1 // mannosidase, alpha, class 2C, member 1 // 15q11-q13 // 412	MAN2C1	ENST00000267978	3.20651e-08
2415910	NM_033407 // DOCK7 // dedicator of cytokinesis 7 // 1p31.3 // 85440 /// ENST00000340370	DOCK7	NM_033407	3.31176e-08
3559570	ENST00000553700 // HECTD1 // HECT domain containing E3 ubiquitin protein ligase 1 // 14	HECTD1	ENST00000553700	3.40653e-08
3998766	NM_000216 // KAL1 // Kallmann syndrome 1 sequence // Xp22.32 // 3730 /// ENST0000026264	KAL1	NM_000216	4.30825e-08
3430959	ENST00000338432 // ACACB // acetyl-CoA carboxylase beta // 12q24.11 // 32 /// NM_001093	ACACB	ENST00000338432	4.34856e-08
2396537	NM_004958 // MTOR // mechanistic target of rapamycin (serine/threonine kinase) // 1p36.	MTOR	NM_004958	4.49382e-08
2545509	NM_013388 // PREB // prolactin regulatory element binding // 2p23.3 // 10113 /// ENST00	PREB	NM_013388	4.66375e-08
2735027	NM_001251830 // SPP1 // secreted phosphoprotein 1 // 4q22.1 // 6696 /// NM_001040058 //	SPP1	NM_001251830	4.69616e-08
2351687	ENST00000445067 // CHI3L2 // chitinase 3-like 2 // 1p13.3 // 1117 /// ENST00000466741 /	CHI3L2	ENST00000445067	4.73348e-08
3552847	NM_001376 // DYNC1H1 // dynein, cytoplasmic 1, heavy chain 1 // 14q32 // 1778 /// ENST0	DYNC1H1	NM_001376	5.24786e-08
2442134	NM_001256165 // TMCO1 // transmembrane and coiled-coil domains 1 // 1q22-q25 // 54499 /	TMCO1	NM_001256165	5.44914e-08
3401217	NM_003324 // TULP3 // tubby like protein 3 // 12p13.3 // 7289 /// ENST00000448120 // TU	TULP3	NM_003324	5.56876e-08
3119945	NM_000837 // GRINA // glutamate receptor, ionotropic, N-methyl D-aspartate-associated p	GRINA	NM_000837	5.75841e-08
2759158	NM_144720 // JAKMIP1 // janus kinase and microtubule interacting protein 1 // 4p16.1 //	JAKMIP1	NM_144720	6.02064e-08
3023350	NM_005631 // SMO // smoothened, frizzled family receptor // 7q32.3 // 6608 /// ENST0000	SMO	NM_005631	6.13333e-08
2531377	NM_001080391 // SP100 // SP100 nuclear antigen // 2q37.1 // 6672 /// NM_003113 // SP100	SP100	NM_001080391	6.22679e-08
3228007	ENST00000224140 // SETX // senataxin // 9q34.13 // 23064 /// NM_015046 // SETX // senat	SETX	ENST00000224140	6.25909e-08
3267678	NM_018117 // WDR11 // WD repeat domain 11 // 10q26 // 55717 /// AF320223 // WDR11 // WD	WDR11	NM_018117	6.3687e-08
3660858	ENST00000566029 // CHD9 // chromodomain helicase DNA binding protein 9 // 16q12.2 // 80	CHD9	ENST00000566029	6.39148e-08
3958253	ENST00000216038 // C22orf28 // chromosome 22 open reading frame 28 // 22q12 // 51493 //	C22orf28	ENST00000216038	7.12568e-08
3832457	NM_000540 // RYR1 // ryanodine receptor 1 (skeletal) // 19q13.1 // 6261 /// NM_00104272	RYR1	NM_000540	7.29305e-08
3957816	NM_014323 // PATZ1 // POZ (BTB) and AT hook containing zinc finger 1 // 22q12.2 // 2359	PATZ1	NM_014323	7.35718e-08
3935300	ENST00000397708 // MCM3AP // minichromosome maintenance complex component 3 associated	MCM3AP	ENST00000397708	7.60716e-08
2497252	NM_003048 // SLC9A2 // solute carrier family 9, subfamily A (NHE2, cation proton antipo	SLC9A2	NM_003048	7.83483e-08
2396480	AK296559 // EXOSC10 // exosome component 10 // 1p36.22 // 5394 /// AB209236 // EXOSC10	EXOSC10	AK296559	8.161e-08
3030285	NM_003592 // CUL1 // cullin 1 // 7q36.1 // 8454 /// ENST00000325222 // CUL1 // cullin 1	CUL1	NM_003592	8.34546e-08
2732068	NM_020859 // SHROOM3 // shroom family member 3 // 4q21.1 // 57619 /// ENST00000296043 /	SHROOM3	NM_020859	8.50741e-08
2739267	NM_006583 // RRH // retinal pigment epithelium-derived rhodopsin homolog // 4q25 // 106	RRH	NM_006583	8.52538e-08
3494137	ENST00000357063 // LMO7 // LIM domain 7 // 13q22.2 // 4008 /// NM_005358 // LMO7 // LIM	LMO7	ENST00000357063	8.86842e-08
2967151	NM_020771 // HACE1 // HECT domain and ankyrin repeat containing E3 ubiquitin protein li	HACE1	NM_020771	9.04552e-08
2676182	NM_022908 // NT5DC2 // 5'-nucleotidase domain containing 2 // 3p21.1 // 64943 /// ENST0	NT5DC2	NM_022908	9.08521e-08
3534128	NM_015091 // FAM179B // family with sequence similarity 179, member B // 14q21.2 // 231	FAM179B	NM_015091	9.43708e-08
3372459	NM_015308 // FNBP4 // formin binding protein 4 // 11p11.2 // 23360 /// ENST00000263773	FNBP4	NM_015308	9.58539e-08
2780143	NM_020139 // BDH2 // 3-hydroxybutyrate dehydrogenase, type 2 // 4q24 // 56898 /// NM_02	BDH2	NM_020139	9.77396e-08
3627929	NM_020821 // VPS13C // vacuolar protein sorting 13 homolog C (S. cerevisiae) // 15q22.2	VPS13C	NM_020821	9.79988e-08
2736462	NM_001203 // BMPR1B // bone morphogenetic protein receptor, type IB // 4q22-q24 // 658	BMPR1B	NM_001203	1.01469e-07
2662581	NM_018462 // BRK1 // BRICK1, SCAR/WAVE actin-nucleating complex subunit // 3p25.3 // 55	BRK1	NM_018462	1.03007e-07
3908631	NM_020820 // PREX1 // phosphatidylinositol-3,4,5-trisphosphate-dependent Rac exchange f	PREX1	NM_020820	1.04824e-07
3965314	NM_014577 // BRD1 // bromodomain containing 1 // 22q13.33 // 23774 /// ENST00000216267	BRD1	NM_014577	1.06772e-07
2691575	NM_199420 // POLQ // polymerase (DNA directed), theta // 3q13.33 // 10721 /// ENST00000	POLQ	NM_199420	1.12164e-07
3681956	NM_014647 // KIAA0430 // KIAA0430 // 16p13.11 // 9665 /// NM_001184998 // KIAA0430 // K	KIAA0430	NM_014647	1.13038e-07
2941721	NM_017770 // ELOVL2 // ELOVL fatty acid elongase 2 // 6p24.2 // 54898 /// ENST000003546	ELOVL2	NM_017770	1.15974e-07
2700828	NM_005067 // SIAH2 // siah E3 ubiquitin protein ligase 2 // 3q25 // 6478 /// ENST000003	SIAH2	NM_005067	1.2102e-07
2343025	NM_174858 // AK5 // adenylate kinase 5 // 1p31 // 26289 /// ENST00000354567 // AK5 // a	AK5	NM_174858	1.22528e-07
3853345	NM_014371 // AKAP8L // A kinase (PRKA) anchor protein 8-like // 19p13.12 // 26993 /// E	AKAP8L	NM_014371	1.27284e-07
2783596	ENST00000354960 // PDE5A // phosphodiesterase 5A, cGMP-specific // 4q27 // 8654 /// NM_	PDE5A	ENST00000354960	1.27517e-07
3016211	NM_006349 // ZNHIT1 // zinc finger, HIT-type containing 1 // 7q22.1 // 10467 /// ENST00	ZNHIT1	NM_006349	1.34116e-07
2677853	NM_017563 // IL17RD // interleukin 17 receptor D // 3p14.3 // 54756 /// ENST00000296318	IL17RD	NM_017563	1.35879e-07
2325002	NM_001009999 // KDM1A // lysine (K)-specific demethylase 1A // 1p36.12 // 23028 /// ENS	KDM1A	NM_001009999	1.38046e-07
2820813	ENST00000283357 // FAM81B // family with sequence similarity 81, member B // 5q15 // 15	FAM81B	ENST00000283357	1.39081e-07
2807686	ENST00000254691 // CARD6 // caspase recruitment domain family, member 6 // 5p13.1 // 84	CARD6	ENST00000254691	1.39468e-07
2575196	NM_001145928 // SAP130 // Sin3A-associated protein, 130kDa // 2q14.3 // 79595 /// ENST0	SAP130	NM_001145928	1.40354e-07
2334706	NR_045789 // NSUN4 // NOP2/Sun domain family, member 4 // 1p34 // 387338 /// NM_0012561	NSUN4	NR_045789	1.43977e-07
2613441	NM_003884 // KAT2B // K(lysine) acetyltransferase 2B // 3p24 // 8850 /// ENST0000026375	KAT2B	NM_003884	1.5388e-07
2735073	NM_014208 // DSPP // dentin sialophosphoprotein // 4q21.3 // 1834 /// ENST00000399271 /	DSPP	NM_014208	1.56705e-07
3735847	ENST00000329047 // SEPT9 // septin 9 // 17q25 // 10801 /// ENST00000576977 // SEPT9 //	2016-09-09	ENST00000329047	1.5919e-07
3163200	ENST00000380701 // CCDC171 // coiled-coil domain containing 171 // 9p22.3 // 203238 ///	CCDC171	ENST00000380701	1.63819e-07
3344685	ENST00000534747 // CCDC67 // coiled-coil domain containing 67 // 11q21 // 159989 /// NM	CCDC67	ENST00000534747	1.64986e-07
4000944	ENST00000380087 // RBBP7 // retinoblastoma binding protein 7 // Xp22.2 // 5931 /// NM_0	RBBP7	ENST00000380087	1.66491e-07
3502259	NM_024979 // MCF2L // MCF.2 cell line derived transforming sequence-like // 13q34 // 23	MCF2L	NM_024979	1.6679e-07
3848437	NM_020196 // XAB2 // XPA binding protein 2 // 19p13.2 // 56949 /// ENST00000358368 // X	XAB2	NM_020196	1.69267e-07
3849044	NM_012335 // MYO1F // myosin IF // 19p13.3-p13.2 // 4542 /// ENST00000338257 // MYO1F /	MYO1F	NM_012335	1.81607e-07
2428425	ENST00000309276 // PPM1J // protein phosphatase, Mg2+/Mn2+ dependent, 1J // 1p13.2 // 3	PPM1J	ENST00000309276	1.82968e-07
2515783	ENST00000397081 // RAPGEF4 // Rap guanine nucleotide exchange factor (GEF) 4 // 2q31-q3	RAPGEF4	ENST00000397081	1.88419e-07
2400793	ENST00000374695 // HSPG2 // heparan sulfate proteoglycan 2 // 1p36.1-p34 // 3339 /// NM	HSPG2	ENST00000374695	1.95381e-07
3381317	NM_006645 // STARD10 // StAR-related lipid transfer (START) domain containing 10 // 11q	STARD10	NM_006645	1.96068e-07
2408499	NM_001031694 // SCMH1 // sex comb on midleg homolog 1 (Drosophila) // 1p34 // 22955 ///	SCMH1	NM_001031694	1.97177e-07
3079369	NM_031434 // TMUB1 // transmembrane and ubiquitin-like domain containing 1 // 7q36.1 //	TMUB1	NM_031434	1.98291e-07
2933331	NM_016224 // SNX9 // sorting nexin 9 // 6q25.1-q26 // 51429 /// ENST00000392185 // SNX9	SNX9	NM_016224	2.00192e-07
3919860	ENST00000399151 // DOPEY2 // dopey family member 2 // 21q22.2 // 9980 /// NM_005128 //	DOPEY2	ENST00000399151	2.04207e-07
2601544	NM_003590 // CUL3 // cullin 3 // 2q36.2 // 8452 /// ENST00000264414 // CUL3 // cullin 3	CUL3	NM_003590	2.04798e-07
3606304	NM_006738 // AKAP13 // A kinase (PRKA) anchor protein 13 // 15q24-q25 // 11214 /// NM_0	AKAP13	NM_006738	2.41894e-07
3332334	NR_049734 // MS4A14 // membrane-spanning 4-domains, subfamily A, member 14 // 11q12.2 /	MS4A14	NR_049734	2.44428e-07
3896078	NM_005116 // SLC23A2 // solute carrier family 23 (nucleobase transporters), member 2 //	SLC23A2	NM_005116	2.46529e-07
3758845	NM_005474 // HDAC5 // histone deacetylase 5 // 17q21 // 10014 /// NM_001015053 // HDAC5	HDAC5	NM_005474	2.4937e-07
3569441	NM_015346 // ZFYVE26 // zinc finger, FYVE domain containing 26 // 14q24.1 // 23503 ///	ZFYVE26	NM_015346	2.61519e-07
2708287	NM_005688 // ABCC5 // ATP-binding cassette, sub-family C (CFTR/MRP), member 5 // 3q27 /	ABCC5	NM_005688	2.61885e-07
3473436	ENST00000335209 // TESC // tescalcin // 12q24.22 // 54997 /// NR_031766 // TESC // tesc	TESC	ENST00000335209	2.62945e-07
3279575	ENST00000377921 // RSU1 // Ras suppressor protein 1 // 10p13 // 6251 /// ENST0000034526	RSU1	ENST00000377921	2.6598e-07
3240012	NM_001172303 // MASTL // microtubule associated serine/threonine kinase-like // 10p12.1	MASTL	NM_001172303	2.69376e-07
2390259	NM_001004491 // OR2AK2 // olfactory receptor, family 2, subfamily AK, member 2 // 1q44	OR2AK2	NM_001004491	2.70776e-07
2469094	ENST00000263663 // TAF1B // TATA box binding protein (TBP)-associated factor, RNA polym	TAF1B	ENST00000263663	2.73987e-07
3155937	NM_031466 // TRAPPC9 // trafficking protein particle complex 9 // 8q24.3 // 83696 /// N	TRAPPC9	NM_031466	2.81358e-07
3014411	NM_001244580 // TRRAP // transformation/transcription domain-associated protein // 7q21	TRRAP	NM_001244580	2.83337e-07
3485292	NM_015678 // NBEA // neurobeachin // 13q13 // 26960 /// ENST00000540320 // NBEA // neur	NBEA	NM_015678	2.89517e-07
3067408	NM_007356 // LAMB4 // laminin, beta 4 // 7q31 // 22798 /// ENST00000205386 // LAMB4 //	LAMB4	NM_007356	2.96323e-07
3266279	NM_003054 // SLC18A2 // solute carrier family 18 (vesicular monoamine), member 2 // 10q	SLC18A2	NM_003054	2.99919e-07
3917938	NM_014586 // HUNK // hormonally up-regulated Neu-associated kinase // 21q22.1 // 30811	HUNK	NM_014586	3.04491e-07
3712978	NM_016239 // MYO15A // myosin XVA // 17p11.2 // 51168 /// ENST00000205890 // MYO15A //	MYO15A	NM_016239	3.14847e-07
3708366	ENST00000396628 // C17orf81 // chromosome 17 open reading frame 81 // 17p13.1 // 23587	C17orf81	ENST00000396628	3.15972e-07
2565592	NM_017789 // SEMA4C // sema domain, immunoglobulin domain (Ig), transmembrane domain (T	SEMA4C	NM_017789	3.39764e-07
2956052	NM_014452 // TNFRSF21 // tumor necrosis factor receptor superfamily, member 21 // 6p21.	TNFRSF21	NM_014452	3.40397e-07
2373842	NM_002838 // PTPRC // protein tyrosine phosphatase, receptor type, C // 1q31-q32 // 578	PTPRC	NM_002838	3.41972e-07
3893947	NM_001200019 // OPRL1 // opiate receptor-like 1 // 20q13.33 // 4987 /// ENST00000349451	OPRL1	NM_001200019	3.43727e-07
3854772	ENST00000543547 // PDE4C // phosphodiesterase 4C, cAMP-specific // 19p13.11 // 5143 ///	PDE4C	ENST00000543547	3.47871e-07
3866231	NM_013403 // STRN4 // striatin, calmodulin binding protein 4 // 19q13.2 // 29888 /// NM	STRN4	NM_013403	3.47897e-07
3134034	NM_006904 // PRKDC // protein kinase, DNA-activated, catalytic polypeptide // 8q11 // 5	PRKDC	NM_006904	3.48451e-07
2954678	NM_020750 // XPO5 // exportin 5 // 6p21.1 // 57510 /// ENST00000265351 // XPO5 // expor	XPO5	NM_020750	3.6387e-07
2944491	NM_001080480 // MBOAT1 // membrane bound O-acyltransferase domain containing 1 // 6p22.	MBOAT1	NM_001080480	3.64516e-07
3167427	NM_012144 // DNAI1 // dynein, axonemal, intermediate chain 1 // 9p13.3 // 27019 /// ENS	DNAI1	NM_012144	3.67556e-07
3314720	BC044661 // TTC40 // tetratricopeptide repeat domain 40 // 10q26.3 // 54777 /// BC14690	TTC40	BC044661	3.67848e-07
3542689	NM_014982 // PCNX // pecanex homolog (Drosophila) // 14q24.2 // 22990 /// ENST000003047	PCNX	NM_014982	3.82009e-07
3831831	NM_181786 // HKR1 // HKR1, GLI-Kruppel zinc finger family member // 19q13.12 // 284459	HKR1	NM_181786	3.88237e-07
3453882	NM_023071 // SPATS2 // spermatogenesis associated, serine-rich 2 // 12q13.12 // 65244 /	SPATS2	NM_023071	3.89324e-07
3729014	NM_182569 // GDPD1 // glycerophosphodiester phosphodiesterase domain containing 1 // 17	GDPD1	NM_182569	3.91796e-07
2782545	ENST00000418639 // CAMK2D // calcium/calmodulin-dependent protein kinase II delta // 4q	CAMK2D	ENST00000418639	3.94081e-07
3647368	NM_024109 // METTL22 // methyltransferase like 22 // 16p13.2 // 79091 /// ENST000003819	METTL22	NM_024109	3.95411e-07
2574646	NM_139343 // BIN1 // bridging integrator 1 // 2q14 // 274 /// ENST00000316724 // BIN1 /	BIN1	NM_139343	3.9554e-07
2726384	NM_152679 // SLC10A4 // solute carrier family 10 (sodium/bile acid cotransporter family	SLC10A4	NM_152679	4.06765e-07
2915268	NM_015018 // DOPEY1 // dopey family member 1 // 6q15 // 23033 /// NM_001199942 // DOPEY	DOPEY1	NM_015018	4.09258e-07
3766334	NM_020198 // CCDC47 // coiled-coil domain containing 47 // 17q23.3 // 57003 /// ENST000	CCDC47	NM_020198	4.18981e-07
2930243	NM_015278 // SASH1 // SAM and SH3 domain containing 1 // 6q24.3 // 23328 /// ENST000003	SASH1	NM_015278	4.20305e-07
2320762	NM_015378 // VPS13D // vacuolar protein sorting 13 homolog D (S. cerevisiae) // 1p36.22	VPS13D	NM_015378	4.29838e-07
2703750	NM_001041 // SI // sucrase-isomaltase (alpha-glucosidase) // 3q25.2-q26.2 // 6476 /// E	SI	NM_001041	4.54645e-07
2657250	NM_005578 // LPP // LIM domain containing preferred translocation partner in lipoma //	LPP	NM_005578	4.60624e-07
2621949	ENST00000326925 // NDUFAF3 // NADH dehydrogenase (ubiquinone) complex I, assembly facto	NDUFAF3	ENST00000326925	4.74659e-07
4012204	NM_018486 // HDAC8 // histone deacetylase 8 // Xq13 // 55869 /// ENST00000373573 // HDA	HDAC8	NM_018486	4.89986e-07
3883064	NM_001076552 // ACSS2 // acyl-CoA synthetase short-chain family member 2 // 20q11.22 //	ACSS2	NM_001076552	4.92217e-07
3956854	ENST00000490103 // THOC5 // THO complex 5 // 22q12.2 // 8563 /// NM_001002878 // THOC5	THOC5	ENST00000490103	4.94565e-07
2689516	NM_001164343 // ZBTB20 // zinc finger and BTB domain containing 20 // 3q13.2 // 26137 /	ZBTB20	NM_001164343	4.97852e-07
3924041	NM_015833 // ADARB1 // adenosine deaminase, RNA-specific, B1 // 21q22.3 // 104 /// NR_0	ADARB1	NM_015833	5.06174e-07
3685183	NM_015044 // GGA2 // golgi-associated, gamma adaptin ear containing, ARF binding protei	GGA2	NM_015044	5.13255e-07
3980758	NM_005120 // MED12 // mediator complex subunit 12 // Xq13 // 9968 /// ENST00000374080 /	MED12	NM_005120	5.17737e-07
3290875	NM_020987 // ANK3 // ankyrin 3, node of Ranvier (ankyrin G) // 10q21 // 288 /// ENST000	ANK3	NM_020987	5.26659e-07
3372129	NM_000256 // MYBPC3 // myosin binding protein C, cardiac // 11p11.2 // 4607 /// ENST000	MYBPC3	NM_000256	5.27868e-07
3203582	NM_022917 // NOL6 // nucleolar protein family 6 (RNA-associated) // 9p13.3 // 65083 ///	NOL6	NM_022917	5.33875e-07
3154700	NM_001029939 // ZFAT // zinc finger and AT hook domain containing // 8q24.22 // 57623 /	ZFAT	NM_001029939	5.36512e-07
3074260	NM_014149 // WDR91 // WD repeat domain 91 // 7q33 // 29062 /// ENST00000354475 // WDR91	WDR91	NM_014149	5.39787e-07
3396084	ENST00000326621 // VSIG2 // V-set and immunoglobulin domain containing 2 // 11q24 // 23	VSIG2	ENST00000326621	5.41817e-07
3315114	NM_006659 // TUBGCP2 // tubulin, gamma complex associated protein 2 // 10q26.3 // 10844	TUBGCP2	NM_006659	5.46242e-07
3746881	NM_006311 // NCOR1 // nuclear receptor corepressor 1 // 17p11.2 // 9611 /// ENST0000026	NCOR1	NM_006311	5.47225e-07
3077321	NM_005232 // EPHA1 // EPH receptor A1 // 7q34 // 2041 /// ENST00000275815 // EPHA1 // E	EPHA1	NM_005232	5.61157e-07
3962000	NM_002676 // PMM1 // phosphomannomutase 1 // 22q13.2 // 5372 /// ENST00000216259 // PMM	PMM1	NM_002676	5.65837e-07
2497082	NM_016232 // IL1RL1 // interleukin 1 receptor-like 1 // 2q12 // 9173 /// ENST0000023395	IL1RL1	NM_016232	5.77533e-07
3129304	NM_018660 // ZNF395 // zinc finger protein 395 // 8p21.1 // 55893 /// ENST00000344423 /	ZNF395	NM_018660	5.82587e-07
2798777	NM_018140 // CEP72 // centrosomal protein 72kDa // 5p15.33 // 55722 /// ENST00000264935	CEP72	NM_018140	6.02012e-07
3802254	ENST00000417602 // KCTD1 // potassium channel tetramerisation domain containing 1 // 18	KCTD1	ENST00000417602	6.04782e-07
3762416	NM_052855 // ANKRD40 // ankyrin repeat domain 40 // 17q21.33 // 91369 /// ENST000002852	ANKRD40	NM_052855	6.15152e-07
2660800	NM_182760 // SUMF1 // sulfatase modifying factor 1 // 3p26.1 // 285362 /// ENST00000272	SUMF1	NM_182760	6.16797e-07
2621881	NM_177938 // P4HTM // prolyl 4-hydroxylase, transmembrane (endoplasmic reticulum) // 3p	P4HTM	NM_177938	6.23347e-07
3976062	NM_003334 // UBA1 // ubiquitin-like modifier activating enzyme 1 // Xp11.23 // 7317 ///	UBA1	NM_003334	6.29077e-07
2405036	NM_001143888 // BSDC1 // BSD domain containing 1 // 1p35.1 // 55108 /// NM_018045 // BS	BSDC1	NM_001143888	6.33165e-07
3518496	NM_015057 // MYCBP2 // MYC binding protein 2, E3 ubiquitin protein ligase // 13q22 // 2	MYCBP2	NM_015057	6.38543e-07
2466822	NM_015025 // MYT1L // myelin transcription factor 1-like // 2p25.3 // 23040 /// ENST000	MYT1L	NM_015025	6.59658e-07
2334932	ENST00000271153 // CYP4B1 // cytochrome P450, family 4, subfamily B, polypeptide 1 // 1	CYP4B1	ENST00000271153	6.64437e-07
2902844	ENST00000425368 // CFB // complement factor B // 6p21.3 // 629 /// NM_001710 // CFB //	CFB	ENST00000425368	6.73395e-07
4015481	NM_007052 // NOX1 // NADPH oxidase 1 // Xq22 // 27035 /// ENST00000372966 // NOX1 // NA	NOX1	NM_007052	6.93891e-07
3715839	NM_004295 // TRAF4 // TNF receptor-associated factor 4 // 17q11-q12 // 9618 /// ENST000	TRAF4	NM_004295	7.10068e-07
2889486	ENST00000308158 // AGXT2L2 // alanine-glyoxylate aminotransferase 2-like 2 // 5q35.3 //	AGXT2L2	ENST00000308158	7.35083e-07
2567447	NM_001102426 // TBC1D8 // TBC1 domain family, member 8 (with GRAM domain) // 2q11.2 //	TBC1D8	NM_001102426	7.38311e-07
3329793	NM_001128225 // SLC39A13 // solute carrier family 39 (zinc transporter), member 13 // 1	SLC39A13	NM_001128225	7.41663e-07
2527253	NM_000597 // IGFBP2 // insulin-like growth factor binding protein 2, 36kDa // 2q33-q34	IGFBP2	NM_000597	7.79666e-07
3965833	NM_002972 // SBF1 // SET binding factor 1 // 22q13.33 // 6305 /// ENST00000380817 // SB	SBF1	NM_002972	8.41224e-07
2617276	ENST00000443503 // CTDSPL // CTD (carboxy-terminal domain, RNA polymerase II, polypepti	CTDSPL	ENST00000443503	8.49044e-07
3572869	NM_024496 // IRF2BPL // interferon regulatory factor 2 binding protein-like // 14q24.3	IRF2BPL	NM_024496	8.54888e-07
2989493	ENST00000340080 // MIOS // missing oocyte, meiosis regulator, homolog (Drosophila) // 7	MIOS	ENST00000340080	8.78703e-07
2816298	NM_006633 // IQGAP2 // IQ motif containing GTPase activating protein 2 // 5q13.3 // 107	IQGAP2	NM_006633	8.84193e-07
3676649	ENST00000301729 // ECI1 // enoyl-CoA delta isomerase 1 // 16p13.3 // 1632 /// NM_001919	ECI1	ENST00000301729	8.87507e-07
2322211	NM_178840 // C1orf64 // chromosome 1 open reading frame 64 // 1p36.13 // 149563 /// ENS	C1orf64	NM_178840	9.33819e-07
3377044	NM_004630 // SF1 // splicing factor 1 // 11q13 // 7536 /// ENST00000377390 // SF1 // sp	SF1	NM_004630	9.3442e-07
3217736	NM_015051 // ERP44 // endoplasmic reticulum protein 44 // 9q31.1 // 23071 /// ENST00000	ERP44	NM_015051	9.66629e-07
3995392	NM_001178106 // ZNF185 // zinc finger protein 185 (LIM domain) // Xq28 // 7739 /// ENST	ZNF185	NM_001178106	9.69136e-07
3780981	NM_001142966 // GREB1L // growth regulation by estrogen in breast cancer-like // 18q11.	GREB1L	NM_001142966	9.75341e-07
2832533	NM_002588 // PCDHGC3 // protocadherin gamma subfamily C, 3 // 5q31 // 5098 /// ENST0000	PCDHGC3	NM_002588	9.96747e-07
3363923	ENST00000419365 // PSMA1 // proteasome (prosome, macropain) subunit, alpha type, 1 // 1	PSMA1	ENST00000419365	1.00638e-06
3706219	ENST00000344595 // SRR // serine racemase // 17p13 // 63826 /// NM_021947 // SRR // ser	SRR	ENST00000344595	1.03429e-06
3914771	NM_144770 // RBM11 // RNA binding motif protein 11 // 21q11 // 54033 /// ENST0000040057	RBM11	NM_144770	1.05072e-06
3056044	NM_032408 // BAZ1B // bromodomain adjacent to zinc finger domain, 1B // 7q11.23 // 9031	BAZ1B	NM_032408	1.07281e-06
3558418	ENST00000396700 // STXBP6 // syntaxin binding protein 6 (amisyn) // 14q12 // 29091 ///	STXBP6	ENST00000396700	1.11645e-06
3909777	NM_020436 // SALL4 // sal-like 4 (Drosophila) // 20q13.2 // 57167 /// ENST00000217086 /	SALL4	NM_020436	1.13428e-06
3749010	NM_014683 // ULK2 // unc-51-like kinase 2 (C. elegans) // 17p11.2 // 9706 /// ENST00000	ULK2	NM_014683	1.15107e-06
3619773	ENST00000361937 // INO80 // INO80 homolog (S. cerevisiae) // 15q15.1 // 54617 /// NM_01	INO80	ENST00000361937	1.15515e-06
3557614	ENST00000308724 // AP1G2 // adaptor-related protein complex 1, gamma 2 subunit // 14q11	AP1G2	ENST00000308724	1.15591e-06
3829687	NM_000175 // GPI // glucose-6-phosphate isomerase // 19q13.1 // 2821 /// ENST0000035648	GPI	NM_000175	1.18878e-06
2693937	ENST00000489960 // TPRA1 // transmembrane protein, adipocyte asscociated 1 // 3q21.2 //	TPRA1	ENST00000489960	1.21354e-06
3563734	ENST00000216373 // SOS2 // son of sevenless homolog 2 (Drosophila) // 14q21 // 6655 ///	SOS2	ENST00000216373	1.23281e-06
3838317	NM_017636 // TRPM4 // transient receptor potential cation channel, subfamily M, member	TRPM4	NM_017636	1.23356e-06
3509645	NM_017826 // SOHLH2 // spermatogenesis and oogenesis specific basic helix-loop-helix 2	SOHLH2	NM_017826	1.24409e-06
3635125	NM_001199760 // ST20-MTHFS // ST20-MTHFS readthrough // 15q25.1 // 100528021 /// ENST00	ST20-MTHFS	NM_001199760	1.26139e-06
3379644	ENST00000265641 // CPT1A // carnitine palmitoyltransferase 1A (liver) // 11q13.2 // 137	CPT1A	ENST00000265641	1.269e-06
3642604	NM_002434 // MPG // N-methylpurine-DNA glycosylase // 16p13.3 // 4350 /// ENST000003564	MPG	NM_002434	1.27612e-06
3738969	NM_004514 // FOXK2 // forkhead box K2 // 17q25 // 3607 /// ENST00000335255 // FOXK2 //	FOXK2	NM_004514	1.28168e-06
3876245	NM_003081 // SNAP25 // synaptosomal-associated protein, 25kDa // 20p12-p11.2 // 6616 //	SNAP25	NM_003081	1.29148e-06
2957227	NM_012288 // TRAM2 // translocation associated membrane protein 2 // 6p21.1-p12 // 9697	TRAM2	NM_012288	1.29944e-06
3037535	NM_016265 // ZNF12 // zinc finger protein 12 // 7p22.1 // 7559 /// ENST00000405858 // Z	ZNF12	NM_016265	1.33502e-06
2808180	AK123995 // LOC153684 // uncharacterized LOC153684 // 5p12 // 153684 /// AK123995 // LO	LOC153684	AK123995	1.33679e-06
3779684	NM_020232 // PSMG2 // proteasome (prosome, macropain) assembly chaperone 2 // 18p11.21	PSMG2	NM_020232	1.36001e-06
2853642	ENST00000508244 // C5orf42 // chromosome 5 open reading frame 42 // 5p13.2 // 65250 ///	C5orf42	ENST00000508244	1.3646e-06
3909064	ENST00000557021 // TMEM189-UBE2V1 // TMEM189-UBE2V1 readthrough // 20q13.2 // 387522 //	TMEM189-UBE2V1	ENST00000557021	1.39097e-06
4030063	NM_004654 // USP9Y // ubiquitin specific peptidase 9, Y-linked // Yq11.2 // 8287 /// EN	USP9Y	NM_004654	1.40185e-06
2491523	ENST00000409890 // ELMOD3 // ELMO/CED-12 domain containing 3 // 2p11.2 // 84173 /// NM_	ELMOD3	ENST00000409890	1.41947e-06
3352438	NM_014352 // POU2F3 // POU class 2 homeobox 3 // 11q23.3 // 25833 /// ENST00000260264 /	POU2F3	NM_014352	1.42273e-06
3643229	NM_138769 // RHOT2 // ras homolog family member T2 // 16p13.3 // 89941 /// ENST00000315	RHOT2	NM_138769	1.46884e-06
2969677	NM_002912 // REV3L // REV3-like, polymerase (DNA directed), zeta, catalytic subunit //	REV3L	NM_002912	1.47695e-06
3065963	NM_002553 // ORC5 // origin recognition complex, subunit 5 // 7q22.1 // 5001 /// ENST00	ORC5	NM_002553	1.49952e-06
3650802	ENST00000544894 // COQ7 // coenzyme Q7 homolog, ubiquinone (yeast) // 16p12.3 // 10229	COQ7	ENST00000544894	1.51879e-06
3000984	NM_152701 // ABCA13 // ATP-binding cassette, sub-family A (ABC1), member 13 // 7p12.3 /	ABCA13	NM_152701	1.53596e-06
2868283	NM_018343 // RIOK2 // RIO kinase 2 (yeast) // 5q15 // 55781 /// ENST00000283109 // RIOK	RIOK2	NM_018343	1.59413e-06
3994451	NM_001171907 // CXorf40A // chromosome X open reading frame 40A // Xq28 // 91966 /// NM	CXorf40A	NM_001171907	1.60524e-06
2993029	NM_001260504 // STK31 // serine/threonine kinase 31 // 7p15.3 // 56164 /// ENST00000354	STK31	NM_001260504	1.6419e-06
3032211	ENST00000431418 // GALNTL5 // UDP-N-acetyl-alpha-D-galactosamine:polypeptide N-acetylga	GALNTL5	ENST00000431418	1.65077e-06
2379399	ENST00000366960 // RPS6KC1 // ribosomal protein S6 kinase, 52kDa, polypeptide 1 // 1q41	RPS6KC1	ENST00000366960	1.65531e-06
3653398	NM_014494 // TNRC6A // trinucleotide repeat containing 6A // 16p11.2 // 27327 /// ENST0	TNRC6A	NM_014494	1.65942e-06
2950474	NM_001270401 // RXRB // retinoid X receptor, beta // 6p21.3 // 6257 /// NM_021976 // RX	RXRB	NM_001270401	1.69013e-06
2853102	NM_000949 // PRLR // prolactin receptor // 5p13.2 // 5618 /// NM_001204315 // PRLR // p	PRLR	NM_000949	1.70661e-06
3005363	NM_001024943 // ASL // argininosuccinate lyase // 7q11.21 // 435 /// NM_000048 // ASL /	ASL	NM_001024943	1.73457e-06
4035017	NM_001258249 // UTY // ubiquitously transcribed tetratricopeptide repeat gene, Y-linked	UTY	NM_001258249	1.76022e-06
2500722	ENST00000409871 // ZC3H6 // zinc finger CCCH-type containing 6 // 2q13 // 376940 /// NM	ZC3H6	ENST00000409871	1.96611e-06
3236505	NM_018324 // OLAH // oleoyl-ACP hydrolase // 10p13 // 55301 /// NM_001039702 // OLAH //	OLAH	NM_018324	1.98157e-06
3067080	NM_006348 // COG5 // component of oligomeric golgi complex 5 // 7q31 // 10466 /// NM_00	COG5	NM_006348	1.98704e-06
3417842	NM_002332 // LRP1 // low density lipoprotein receptor-related protein 1 // 12q13-q14 //	LRP1	NM_002332	1.99977e-06
2570616	NM_004336 // BUB1 // budding uninhibited by benzimidazoles 1 homolog (yeast) // 2q14 //	BUB1	NM_004336	2.00597e-06
2515707	NM_002610 // PDK1 // pyruvate dehydrogenase kinase, isozyme 1 // 2q31.1 // 5163 /// ENS	PDK1	NM_002610	2.04133e-06
3837796	NM_031485 // GRWD1 // glutamate-rich WD repeat containing 1 // 19q13.33 // 83743 /// EN	GRWD1	NM_031485	2.08147e-06
2609560	NM_015453 // THUMPD3 // THUMP domain containing 3 // 3p25.3 // 25917 /// ENST0000034509	THUMPD3	NM_015453	2.13462e-06
3651672	NM_145865 // ANKS4B // ankyrin repeat and sterile alpha motif domain containing 4B // 1	ANKS4B	NM_145865	2.13569e-06
3603336	ENST00000258886 // IREB2 // iron-responsive element binding protein 2 // 15q25.1 // 365	IREB2	ENST00000258886	2.15614e-06
2466039	NM_017865 // ZNF692 // zinc finger protein 692 // 1q44 // 55657 /// ENST00000306601 //	ZNF692	NM_017865	2.17836e-06
3595096	NM_207036 // TCF12 // transcription factor 12 // 15q21 // 6938 /// NM_207037 // TCF12 /	TCF12	NM_207036	2.22066e-06
3301263	ENST00000371247 // SORBS1 // sorbin and SH3 domain containing 1 // 10q23.33 // 10580 //	SORBS1	ENST00000371247	2.24125e-06
2331679	NM_001136493 // MFSD2A // major facilitator superfamily domain containing 2A // 1p34.2	MFSD2A	NM_001136493	2.25928e-06
3704376	NM_001142864 // PIEZO1 // piezo-type mechanosensitive ion channel component 1 // 16q24.	PIEZO1	NM_001142864	2.26028e-06
2912777	NM_001105531 // FAM135A // family with sequence similarity 135, member A // 6q13 // 575	FAM135A	NM_001105531	2.26063e-06
3976163	NM_004651 // USP11 // ubiquitin specific peptidase 11 // Xp11.23 // 8237 /// ENST000002	USP11	NM_004651	2.3052e-06
2772876	NM_014243 // ADAMTS3 // ADAM metallopeptidase with thrombospondin type 1 motif, 3 // 4q	ADAMTS3	NM_014243	2.33288e-06
3464983	ENST00000359142 // ATP2B1 // ATPase, Ca++ transporting, plasma membrane 1 // 12q21.3 //	ATP2B1	ENST00000359142	2.34748e-06
2955118	NM_020745 // AARS2 // alanyl-tRNA synthetase 2, mitochondrial (putative) // 6p21.1 // 5	AARS2	NM_020745	2.38134e-06
2425173	NM_001256385 // LRRC39 // leucine rich repeat containing 39 // 1p21.2 // 127495 /// NM_	LRRC39	NM_001256385	2.39766e-06
2458017	NM_002533 // NVL // nuclear VCP-like // 1q41-q42.2 // 4931 /// ENST00000281701 // NVL /	NVL	NM_002533	2.40926e-06
2544238	NM_147152 // ITSN2 // intersectin 2 // 2pter-p25.1 // 50618 /// ENST00000406921 // ITSN	ITSN2	NM_147152	2.54098e-06
2867693	NM_014639 // TTC37 // tetratricopeptide repeat domain 37 // 5q15 // 9652 /// ENST000003	TTC37	NM_014639	2.54414e-06
3913712	NM_017798 // YTHDF1 // YTH domain family, member 1 // 20q13.33 // 54915 /// ENST0000037	YTHDF1	NM_017798	2.55458e-06
3035281	ENST00000468115 // INTS1 // integrator complex subunit 1 // 7p22.3 // 26173 /// AK12836	INTS1	ENST00000468115	2.57968e-06
3490892	NM_006418 // OLFM4 // olfactomedin 4 // 13q14.3 // 10562 /// ENST00000219022 // OLFM4 /	OLFM4	NM_006418	2.63936e-06
3058991	NM_000722 // CACNA2D1 // calcium channel, voltage-dependent, alpha 2/delta subunit 1 //	CACNA2D1	NM_000722	2.65966e-06
2991103	NM_001159767 // BZW2 // basic leucine zipper and W2 domains 2 // 7p21.1 // 28969 /// NM	BZW2	NM_001159767	2.68634e-06
2451870	NM_018208 // ETNK2 // ethanolamine kinase 2 // 1q32.1 // 55224 /// ENST00000367202 // E	ETNK2	NM_018208	2.79746e-06
2733928	NM_016129 // COPS4 // COP9 constitutive photomorphogenic homolog subunit 4 (Arabidopsis	COPS4	NM_016129	2.80713e-06
2435044	NM_015100 // POGZ // pogo transposable element with ZNF domain // 1q21.3 // 23126 /// E	POGZ	NM_015100	2.83217e-06
2934131	ENST00000367048 // ACAT2 // acetyl-CoA acetyltransferase 2 // 6q25.3 // 39 /// NM_00589	ACAT2	ENST00000367048	2.85107e-06
3722656	NM_001168322 // CD300LG // CD300 molecule-like family member g // 17q21.31 // 146894 //	CD300LG	NM_001168322	2.87703e-06
2766588	ENST00000503396 // PDS5A // PDS5, regulator of cohesion maintenance, homolog A (S. cere	PDS5A	ENST00000503396	2.88054e-06
3257338	NM_016195 // KIF20B // kinesin family member 20B // 10q23.31 // 9585 /// ENST0000026075	KIF20B	NM_016195	2.92564e-06
3584443	NR_023915 // IPW // imprinted in Prader-Willi syndrome (non-protein coding) // 15q11-q1	IPW	NR_023915	2.9347e-06
2894689	NM_001165258 // TMEM14C // transmembrane protein 14C // 6p24.2 // 51522 /// NM_016462 /	TMEM14C	NM_001165258	3.00413e-06
2585236	NM_024753 // TTC21B // tetratricopeptide repeat domain 21B // 2q24.3 // 79809 /// BC055	TTC21B	NM_024753	3.01404e-06
3147321	NM_015902 // UBR5 // ubiquitin protein ligase E3 component n-recognin 5 // 8q22 // 5136	UBR5	NM_015902	3.08715e-06
3920512	NR_026719 // DSCR9 // Down syndrome critical region gene 9 (non-protein coding) // 21q2	DSCR9	NR_026719	3.13747e-06
3068476	NM_022484 // TMEM168 // transmembrane protein 168 // 7q31.32 // 64418 /// ENST000003128	TMEM168	NM_022484	3.14292e-06
3487432	NM_013238 // DNAJC15 // DnaJ (Hsp40) homolog, subfamily C, member 15 // 13q14.1 // 2910	DNAJC15	NM_013238	3.14843e-06
3020343	NM_001127500 // MET // met proto-oncogene (hepatocyte growth factor receptor) // 7q31 /	MET	NM_001127500	3.21167e-06
2560076	NM_033046 // RTKN // rhotekin // 2p13.1 // 6242 /// ENST00000305557 // RTKN // rhotekin	RTKN	NM_033046	3.23634e-06
2787459	ENST00000513000 // INPP4B // inositol polyphosphate-4-phosphatase, type II, 105kDa // 4	INPP4B	ENST00000513000	3.24429e-06
2953751	NM_002630 // PGC // progastricsin (pepsinogen C) // 6p21.1 // 5225 /// ENST00000373025	PGC	NM_002630	3.25899e-06
3740479	ENST00000572621 // PRPF8 // PRP8 pre-mRNA processing factor 8 homolog (S. cerevisiae) /	PRPF8	ENST00000572621	3.28763e-06
3980643	NM_021120 // DLG3 // discs, large homolog 3 (Drosophila) // Xq13.1 // 1741 /// ENST0000	DLG3	NM_021120	3.29634e-06
3638760	ENST00000330062 // IDH2 // isocitrate dehydrogenase 2 (NADP+), mitochondrial // 15q26.1	IDH2	ENST00000330062	3.3057e-06
3832964	NM_017592 // MED29 // mediator complex subunit 29 // 19q13.2 // 55588 /// ENST000003155	MED29	NM_017592	3.34206e-06
2949256	ENST00000444818 // ABHD16A // abhydrolase domain containing 16A // 6p21.3 // 7920 /// E	ABHD16A	ENST00000444818	3.37714e-06
3631397	NM_018003 // UACA // uveal autoantigen with coiled-coil domains and ankyrin repeats //	UACA	NM_018003	3.3991e-06
3089140	ENST00000427751 // FAM160B2 // family with sequence similarity 160, member B2 // 8p21.3	FAM160B2	ENST00000427751	3.53461e-06
3282974	NM_021738 // SVIL // supervillin // 10p11.2 // 6840 /// ENST00000375398 // SVIL // supe	SVIL	NM_021738	3.53521e-06
2367154	NM_015172 // PRRC2C // proline-rich coiled-coil 2C // 1q23.3 // 23215 /// ENST000003389	PRRC2C	NM_015172	3.54737e-06
3432090	NM_000690 // ALDH2 // aldehyde dehydrogenase 2 family (mitochondrial) // 12q24.2 // 217	ALDH2	NM_000690	3.55865e-06
2925237	NM_000426 // LAMA2 // laminin, alpha 2 // 6q22-q23 // 3908 /// NM_001079823 // LAMA2 //	LAMA2	NM_000426	3.61954e-06
3432438	ENST00000202917 // OAS1 // 2'-5'-oligoadenylate synthetase 1, 40/46kDa // 12q24.2 // 49	OAS1	ENST00000202917	3.64382e-06
3238962	NM_019590 // KIAA1217 // KIAA1217 // 10p12.31 // 56243 /// ENST00000376454 // KIAA1217	KIAA1217	NM_019590	3.65053e-06
3945914	NM_001675 // ATF4 // activating transcription factor 4 (tax-responsive enhancer element	ATF4	NM_001675	3.6634e-06
3005684	NM_153033 // KCTD7 // potassium channel tetramerisation domain containing 7 // 7q11.21	KCTD7	NM_153033	3.69771e-06
3830065	NM_182983 // HPN // hepsin // 19q11-q13.2 // 3249 /// ENST00000262626 // HPN // hepsin	HPN	NM_182983	3.70577e-06
3733938	NM_018714 // COG1 // component of oligomeric golgi complex 1 // 17q25.1 // 9382 /// ENS	COG1	NM_018714	3.72015e-06
2930863	NM_005389 // PCMT1 // protein-L-isoaspartate (D-aspartate) O-methyltransferase // 6q24-	PCMT1	NM_005389	3.8144e-06
3173880	NM_004817 // TJP2 // tight junction protein 2 (zona occludens 2) // 9q13-q21 // 9414 //	TJP2	NM_004817	3.83624e-06
3139035	NM_006421 // ARFGEF1 // ADP-ribosylation factor guanine nucleotide-exchange factor 1 (b	ARFGEF1	NM_006421	3.86501e-06
2800711	NM_020546 // ADCY2 // adenylate cyclase 2 (brain) // 5p15.3 // 108 /// ENST00000338316	ADCY2	NM_020546	3.87405e-06
2681114	ENST00000295571 // EOGT // EGF domain-specific O-linked N-acetylglucosamine (GlcNAc) tr	EOGT	ENST00000295571	3.91553e-06
3942350	NM_012429 // SEC14L2 // SEC14-like 2 (S. cerevisiae) // 22q12.2 // 23541 /// ENST000003	SEC14L2	NM_012429	3.92726e-06
2798952	ENST00000296849 // NKD2 // naked cuticle homolog 2 (Drosophila) // 5p15.3 // 85409 ///	NKD2	ENST00000296849	3.94163e-06
2901970	ENST00000324771 // MIR4640 // microRNA 4640 // --- // 100616237 /// ENST00000324771 //	MIR4640	ENST00000324771	3.978e-06
2878347	ENST00000336283 // SRA1 // steroid receptor RNA activator 1 // 5q31.3 // 10011 /// NR_0	SRA1	ENST00000336283	3.98666e-06
3258910	NM_018063 // HELLS // helicase, lymphoid-specific // 10q24.2 // 3070 /// ENST0000034845	HELLS	NM_018063	3.99048e-06
2398789	NM_003000 // SDHB // succinate dehydrogenase complex, subunit B, iron sulfur (Ip) // 1p	SDHB	NM_003000	3.99858e-06
3375245	ENST00000301764 // DDB1 // damage-specific DNA binding protein 1, 127kDa // 11q12-q13 /	DDB1	ENST00000301764	4.07447e-06
3522327	NM_005073 // SLC15A1 // solute carrier family 15 (oligopeptide transporter), member 1 /	SLC15A1	NM_005073	4.08456e-06
3634811	ENST00000220166 // CTSH // cathepsin H // 15q25.1 // 1512 /// NM_004390 // CTSH // cath	CTSH	ENST00000220166	4.12203e-06
3975227	NM_000240 // MAOA // monoamine oxidase A // Xp11.3 // 4128 /// ENST00000338702 // MAOA	MAOA	NM_000240	4.13479e-06
3629761	NR_045105 // C15orf44 // chromosome 15 open reading frame 44 // 15q22.31 // 81556 /// N	C15orf44	NR_045105	4.17437e-06
3833040	NM_003169 // SUPT5H // suppressor of Ty 5 homolog (S. cerevisiae) // 19q13 // 6829 ///	SUPT5H	NM_003169	4.26804e-06
4009315	NM_031407 // HUWE1 // HECT, UBA and WWE domain containing 1, E3 ubiquitin protein ligas	HUWE1	NM_031407	4.44204e-06
3232349	NM_001242339 // PFKP // phosphofructokinase, platelet // 10p15.3-p15.2 // 5214 /// ENST	PFKP	NM_001242339	4.46837e-06
3441849	NM_001065 // TNFRSF1A // tumor necrosis factor receptor superfamily, member 1A // 12p13	TNFRSF1A	NM_001065	4.55619e-06
3428333	NM_178826 // ANO4 // anoctamin 4 // 12q23.1 // 121601 /// ENST00000392979 // ANO4 // an	ANO4	NM_178826	4.58857e-06
3023384	NM_015328 // AHCYL2 // adenosylhomocysteinase-like 2 // 7q32.1 // 23382 /// NM_00113072	AHCYL2	NM_015328	4.594e-06
3358262	NM_021008 // DEAF1 // deformed epidermal autoregulatory factor 1 (Drosophila) // 11p15.	DEAF1	NM_021008	4.61732e-06
2652410	NM_022763 // FNDC3B // fibronectin type III domain containing 3B // 3q26.31 // 64778 //	FNDC3B	NM_022763	4.65268e-06
2621917	NM_018031 // WDR6 // WD repeat domain 6 // 3p21.31 // 11180 /// ENST00000395474 // WDR6	WDR6	NM_018031	4.66187e-06
2460519	ENST00000391858 // SPRTN // SprT-like N-terminal domain // 1q42.12-q43 // 83932 /// ENS	SPRTN	ENST00000391858	4.82754e-06
3590164	ENST00000344051 // SPINT1 // serine peptidase inhibitor, Kunitz type 1 // 15q15.1 // 66	SPINT1	ENST00000344051	4.88655e-06
2730554	NM_001037442 // RUFY3 // RUN and FYVE domain containing 3 // 4q13.3 // 22902 /// ENST00	RUFY3	NM_001037442	4.97599e-06
3646000	ENST00000246949 // DNASE1 // deoxyribonuclease I // 16p13.3 // 1773 /// NM_005223 // DN	DNASE1	ENST00000246949	5.0638e-06
2473149	NM_003743 // NCOA1 // nuclear receptor coactivator 1 // 2p23 // 8648 /// NM_147223 // N	NCOA1	NM_003743	5.06403e-06
3338968	ENST00000525200 // NADSYN1 // NAD synthetase 1 // 11q13.4 // 55191 /// AK097946 // NADS	NADSYN1	ENST00000525200	5.09486e-06
2818035	NM_001825 // CKMT2 // creatine kinase, mitochondrial 2 (sarcomeric) // 5q13.3 // 1160 /	CKMT2	NM_001825	5.16958e-06
3683806	NM_001142725 // ERI2 // ERI1 exoribonuclease family member 2 // 16p12.3 // 112479 /// E	ERI2	NM_001142725	5.17744e-06
2817576	NM_003248 // THBS4 // thrombospondin 4 // 5q13 // 7060 /// ENST00000350881 // THBS4 //	THBS4	NM_003248	5.19639e-06
3771675	NM_006456 // ST6GALNAC2 // ST6 (alpha-N-acetyl-neuraminyl-2,3-beta-galactosyl-1,3)-N-ac	ST6GALNAC2	NM_006456	5.1965e-06
2995589	NM_198098 // AQP1 // aquaporin 1 (Colton blood group) // 7p14 // 358 /// ENST0000031181	AQP1	NM_198098	5.20087e-06
3852034	NM_017722 // TRMT1 // tRNA methyltransferase 1 homolog (S. cerevisiae) // 19p13.2 // 55	TRMT1	NM_017722	5.25368e-06
3751058	NM_001077498 // FAM222B // family with sequence similarity 222, member B // 17q11.2 //	FAM222B	NM_001077498	5.29355e-06
3196691	NM_014878 // KIAA0020 // KIAA0020 // 9p24.2 // 9933 /// ENST00000397885 // KIAA0020 //	KIAA0020	NM_014878	5.35508e-06
2333599	NM_014652 // IPO13 // importin 13 // 1p34.1 // 9670 /// ENST00000372343 // IPO13 // imp	IPO13	NM_014652	5.40329e-06
3957003	ENST00000397771 // ASCC2 // activating signal cointegrator 1 complex subunit 2 // 22q12	ASCC2	ENST00000397771	5.49284e-06
3272736	ENST00000361518 // ZNF511 // zinc finger protein 511 // 10q26.3 // 118472 /// NM_145806	ZNF511	ENST00000361518	5.52692e-06
2560704	NM_003203 // GCFC2 // GC-rich sequence DNA-binding factor 2 // 2p12 // 6936 /// NM_0012	GCFC2	NM_003203	5.60972e-06
2941287	AF548116 // OFCC1 // orofacial cleft 1 candidate 1 // 6p24.3 // 266553	OFCC1	AF548116	5.64673e-06
2549092	NM_005633 // SOS1 // son of sevenless homolog 1 (Drosophila) // 2p21 // 6654 /// ENST00	SOS1	NM_005633	5.65751e-06
2703377	NM_001038628 // B3GALNT1 // beta-1,3-N-acetylgalactosaminyltransferase 1 (globoside blo	B3GALNT1	NM_001038628	5.73204e-06
3649245	NM_016561 // BFAR // bifunctional apoptosis regulator // 16p13.12 // 51283 /// ENST0000	BFAR	NM_016561	5.73986e-06
2583254	NM_001198759 // LY75-CD302 // LY75-CD302 readthrough // 2q // 100526664 /// NM_00119876	LY75-CD302	NM_001198759	5.77079e-06
3062082	NM_002612 // PDK4 // pyruvate dehydrogenase kinase, isozyme 4 // 7q21.3 // 5166 /// ENS	PDK4	NM_002612	5.77429e-06
3261859	NM_178858 // SFXN2 // sideroflexin 2 // 10q24.32 // 118980 /// ENST00000369893 // SFXN2	SFXN2	NM_178858	5.77601e-06
3972025	NM_001142386 // PDK3 // pyruvate dehydrogenase kinase, isozyme 3 // Xp22.11 // 5165 ///	PDK3	NM_001142386	5.78819e-06
3430552	ENST00000412830 // PWP1 // PWP1 homolog (S. cerevisiae) // 12q23.3 // 11137 /// NM_0070	PWP1	ENST00000412830	5.90803e-06
2934308	ENST00000356956 // IGF2R // insulin-like growth factor 2 receptor // 6q26 // 3482 /// N	IGF2R	ENST00000356956	6.17866e-06
2892170	NM_020135 // WRNIP1 // Werner helicase interacting protein 1 // 6p25.2 // 56897 /// ENS	WRNIP1	NM_020135	6.19642e-06
2410574	ENST00000343304 // LRRC41 // leucine rich repeat containing 41 // 1p34.1 // 10489 /// N	LRRC41	ENST00000343304	6.20807e-06
2583374	ENST00000283243 // PLA2R1 // phospholipase A2 receptor 1, 180kDa // 2q23-q24 // 22925 /	PLA2R1	ENST00000283243	6.21023e-06
3524570	ENST00000245323 // EFNB2 // ephrin-B2 // 13q33 // 1948 /// NM_004093 // EFNB2 // ephrin	EFNB2	ENST00000245323	6.324e-06
2334986	NM_178033 // CYP4X1 // cytochrome P450, family 4, subfamily X, polypeptide 1 // 1p33 //	CYP4X1	NM_178033	6.3446e-06
3869379	NM_025040 // ZNF614 // zinc finger protein 614 // 19q13.41 // 80110 /// ENST00000270649	ZNF614	NM_025040	6.3446e-06
3839360	NM_004533 // MYBPC2 // myosin binding protein C, fast type // 19q13.33 // 4606 /// ENST	MYBPC2	NM_004533	6.39042e-06
3732448	NM_004459 // BPTF // bromodomain PHD finger transcription factor // 17q24.3 // 2186 ///	BPTF	NM_004459	6.46453e-06
4020655	NM_001163278 // ODZ1 // odz, odd Oz/ten-m homolog 1 (Drosophila) // Xq25 // 10178 /// N	ODZ1	NM_001163278	6.50868e-06
3190558	ENST00000372731 // SPTAN1 // spectrin, alpha, non-erythrocytic 1 // 9q34.11 // 6709 ///	SPTAN1	ENST00000372731	6.52685e-06
2588066	NR_045771 // ATF2 // activating transcription factor 2 // 2q32 // 1386 /// NR_045768 //	ATF2	NR_045771	6.53459e-06
2691798	NM_001023570 // IQCB1 // IQ motif containing B1 // 3q13.33|3q21.1 // 9657 /// ENST00000	IQCB1	NM_001023570	6.56468e-06
3027503	NM_052853 // ADCK2 // aarF domain containing kinase 2 // 7q34 // 90956 /// ENST00000072	ADCK2	NM_052853	6.71138e-06
3725083	NM_152244 // SNX11 // sorting nexin 11 // 17q21.32 // 29916 /// ENST00000393405 // SNX1	SNX11	NM_152244	6.71888e-06
3791168	NM_020854 // KIAA1468 // KIAA1468 // 18q21.33 // 57614 /// ENST00000398130 // KIAA1468	KIAA1468	NM_020854	7.02716e-06
4018194	NM_014289 // CAPN6 // calpain 6 // Xq23 // 827 /// ENST00000324068 // CAPN6 // calpain	CAPN6	NM_014289	7.09158e-06
2333481	NM_174963 // ST3GAL3 // ST3 beta-galactoside alpha-2,3-sialyltransferase 3 // 1p34.1 //	ST3GAL3	NM_174963	7.12805e-06
3644887	ENST00000330398 // ATP6V0C // ATPase, H+ transporting, lysosomal 16kDa, V0 subunit c //	ATP6V0C	ENST00000330398	7.39943e-06
2957499	NM_016513 // ICK // intestinal cell (MAK-like) kinase // 6p12.1 // 22858 /// ENST000003	ICK	NM_016513	7.41618e-06
3893973	NM_004535 // MYT1 // myelin transcription factor 1 // 20q13.33 // 4661 /// ENST00000328	MYT1	NM_004535	7.52021e-06
3923354	NM_020132 // AGPAT3 // 1-acylglycerol-3-phosphate O-acyltransferase 3 // 21q22.3 // 568	AGPAT3	NM_020132	7.6318e-06
2518583	ENST00000264065 // DNAJC10 // DnaJ (Hsp40) homolog, subfamily C, member 10 // 2q32.1 //	DNAJC10	ENST00000264065	7.6844e-06
2995765	NR_047565 // CCDC129 // coiled-coil domain containing 129 // 7p14.3 // 223075 /// AK095	CCDC129	NR_047565	7.73605e-06
2401384	NM_017707 // ASAP3 // ArfGAP with SH3 domain, ankyrin repeat and PH domain 3 // 1p36.12	ASAP3	NM_017707	7.79019e-06
3590014	ENST00000346991 // CASC5 // cancer susceptibility candidate 5 // 15q14 // 57082 /// NM_	CASC5	ENST00000346991	7.83779e-06
2440018	NR_028103 // DCAF8 // DDB1 and CUL4 associated factor 8 // 1q22-q23 // 50717 /// ENST00	DCAF8	NR_028103	7.91167e-06
3145107	ENST00000520509 // CCNE2 // cyclin E2 // 8q22.1 // 9134 /// NM_057749 // CCNE2 // cycli	CCNE2	ENST00000520509	7.9443e-06
2330133	NM_024852 // EIF2C3 // eukaryotic translation initiation factor 2C, 3 // 1p34 // 192669	EIF2C3	NM_024852	7.96853e-06
3824648	NM_138442 // CCDC124 // coiled-coil domain containing 124 // 19p13.11 // 115098 /// NM_	CCDC124	NM_138442	7.97556e-06
2700244	NM_000096 // CP // ceruloplasmin (ferroxidase) // 3q23-q25 // 1356 /// ENST00000264613	CP	NM_000096	7.99474e-06
2673181	NM_002673 // PLXNB1 // plexin B1 // 3p21.31 // 5364 /// ENST00000358536 // PLXNB1 // pl	PLXNB1	NM_002673	8.05549e-06
3891006	NR_037945 // STX16-NPEPL1 // STX16-NPEPL1 readthrough (non-protein coding) // 20q // 10	STX16-NPEPL1	NR_037945	8.0676e-06
3496366	NR_027350 // MIR17HG // miR-17-92 cluster host gene (non-protein coding) // 13q31.3 //	MIR17HG	NR_027350	8.14871e-06
3186491	ENST00000328252 // PAPPA // pregnancy-associated plasma protein A, pappalysin 1 // 9q33	PAPPA	ENST00000328252	8.23913e-06
2581349	NM_000726 // CACNB4 // calcium channel, voltage-dependent, beta 4 subunit // 2q22-q23 /	CACNB4	NM_000726	8.24933e-06
2455699	ENST00000307340 // USH2A // Usher syndrome 2A (autosomal recessive, mild) // 1q41 // 73	USH2A	ENST00000307340	8.34101e-06
2891015	NM_203296 // TRIM7 // tripartite motif containing 7 // 5q35.3 // 81786 /// NM_203295 //	TRIM7	NM_203296	8.7269e-06
3794458	NM_007345 // ZNF236 // zinc finger protein 236 // 18q22-q23 // 7776 /// ENST00000253159	ZNF236	NM_007345	8.75477e-06
2633631	ENST00000394140 // NIT2 // nitrilase family, member 2 // 3q12.2 // 56954 /// NM_020202	NIT2	ENST00000394140	8.80962e-06
2728189	NM_001079525 // PAICS // phosphoribosylaminoimidazole carboxylase, phosphoribosylaminoi	PAICS	NM_001079525	8.82099e-06
2656230	ENST00000296257 // SENP2 // SUMO1/sentrin/SMT3 specific peptidase 2 // 3q27.2 // 59343	SENP2	ENST00000296257	8.87351e-06
2840393	NM_014211 // GABRP // gamma-aminobutyric acid (GABA) A receptor, pi // 5q35.1 // 2568 /	GABRP	NM_014211	8.87758e-06
2527747	NM_000578 // SLC11A1 // solute carrier family 11 (proton-coupled divalent metal ion tra	SLC11A1	NM_000578	8.8875e-06
3453774	NM_018113 // LMBR1L // limb region 1 homolog (mouse)-like // 12q13.12 // 55716 /// ENST	LMBR1L	NM_018113	8.98072e-06
3632940	ENST00000567435 // UBL7 // ubiquitin-like 7 (bone marrow stromal cell-derived) // 15q24	UBL7	ENST00000567435	9.00662e-06
3179551	NM_001083536 // FGD3 // FYVE, RhoGEF and PH domain containing 3 // --- // 89846 /// NM_	FGD3	NM_001083536	9.0945e-06
2507380	NM_015361 // R3HDM1 // R3H domain containing 1 // 2q21.3 // 23518 /// ENST00000264160 /	R3HDM1	NM_015361	9.13126e-06
2971204	NM_148963 // GPRC6A // G protein-coupled receptor, family C, group 6, member A // 6q22.	GPRC6A	NM_148963	9.35017e-06
2522509	ENST00000409357 // NIF3L1 // NIF3 NGG1 interacting factor 3-like 1 (S. cerevisiae) // 2	NIF3L1	ENST00000409357	9.42388e-06
2328808	NM_003757 // EIF3I // eukaryotic translation initiation factor 3, subunit I // 1p34.1 /	EIF3I	NM_003757	9.58809e-06
2358700	ENST00000368918 // GABPB2 // GA binding protein transcription factor, beta subunit 2 //	GABPB2	ENST00000368918	9.68714e-06
2622859	ENST00000232854 // HEMK1 // HemK methyltransferase family member 1 // 3p21.3 // 51409 /	HEMK1	ENST00000232854	9.68815e-06
2545869	NM_015662 // IFT172 // intraflagellar transport 172 homolog (Chlamydomonas) // 2p23.3 /	IFT172	NM_015662	9.77518e-06
3163982	ENST00000276935 // ADAMTSL1 // ADAMTS-like 1 // 9p21.3 // 92949 /// NM_052866 // ADAMTS	ADAMTSL1	ENST00000276935	9.8549e-06
3176209	NM_007005 // TLE4 // transducin-like enhancer of split 4 (E(sp1) homolog, Drosophila) /	TLE4	NM_007005	9.87285e-06
3504791	NM_152726 // EFHA1 // EF-hand domain family, member A1 // 13q12.11 // 221154 /// ENST00	EFHA1	NM_152726	9.90689e-06
3352948	NM_003105 // SORL1 // sortilin-related receptor, L(DLR class) A repeats containing // 1	SORL1	NM_003105	9.92962e-06
4025771	NM_031462 // CD99L2 // CD99 molecule-like 2 // Xq28 // 83692 /// NM_001242614 // CD99L2	CD99L2	NM_031462	9.95808e-06
3163136	ENST00000467062 // SNAPC3 // small nuclear RNA activating complex, polypeptide 3, 50kDa	SNAPC3	ENST00000467062	1.00089e-05
3460198	NM_007191 // WIF1 // WNT inhibitory factor 1 // 12q14.3 // 11197 /// ENST00000286574 //	WIF1	NM_007191	1.02659e-05
3803194	ENST00000283351 // TRAPPC8 // trafficking protein particle complex 8 // 18q12.1 // 2287	TRAPPC8	ENST00000283351	1.02881e-05
2913123	NM_014989 // RIMS1 // regulating synaptic membrane exocytosis 1 // 6q12-q13 // 22999 //	RIMS1	NM_014989	1.03134e-05
4005859	NM_003688 // CASK // calcium/calmodulin-dependent serine protein kinase (MAGUK family)	CASK	NM_003688	1.03851e-05
3279698	NM_001081 // CUBN // cubilin (intrinsic factor-cobalamin receptor) // 10p12.31 // 8029	CUBN	NM_001081	1.04012e-05
2776670	ENST00000395166 // MAPK10 // mitogen-activated protein kinase 10 // 4q22.1-q23 // 5602	MAPK10	ENST00000395166	1.05418e-05
3652424	NM_013302 // EEF2K // eukaryotic elongation factor-2 kinase // 16p12.2 // 29904 /// ENS	EEF2K	NM_013302	1.06567e-05
3309215	NM_003750 // EIF3A // eukaryotic translation initiation factor 3, subunit A // 10q26 //	EIF3A	NM_003750	1.0835e-05
3355114	ENST00000263579 // DCPS // decapping enzyme, scavenger // 11q24.2 // 28960 /// NM_01402	DCPS	ENST00000263579	1.1046e-05
3709244	NM_001005273 // CHD3 // chromodomain helicase DNA binding protein 3 // 17p13.1 // 1107	CHD3	NM_001005273	1.11505e-05
3311775	NM_018180 // DHX32 // DEAH (Asp-Glu-Ala-His) box polypeptide 32 // 10q26.2 // 55760 ///	DHX32	NM_018180	1.1153e-05
3893760	NM_199362 // TPD52L2 // tumor protein D52-like 2 // 20q13.2-q13.3 // 7165 /// ENST00000	TPD52L2	NM_199362	1.13975e-05
2859494	NM_173829 // SREK1IP1 // SREK1-interacting protein 1 // 5q12.3 // 285672 /// ENST000005	SREK1IP1	NM_173829	1.18855e-05
3893849	NM_012469 // PRPF6 // PRP6 pre-mRNA processing factor 6 homolog (S. cerevisiae) // 20q1	PRPF6	NM_012469	1.19856e-05
2896888	NM_006366 // CAP2 // CAP, adenylate cyclase-associated protein, 2 (yeast) // 6p22.3 //	CAP2	NM_006366	1.20853e-05
3502497	NM_001008895 // CUL4A // cullin 4A // 13q34 // 8451 /// NM_003589 // CUL4A // cullin 4A	CUL4A	NM_001008895	1.21602e-05
3878467	NM_006363 // SEC23B // Sec23 homolog B (S. cerevisiae) // 20p11.23 // 10483 /// NM_0329	SEC23B	NM_006363	1.2179e-05
3337390	ENST00000265686 // TCIRG1 // T-cell, immune regulator 1, ATPase, H+ transporting, lysos	TCIRG1	ENST00000265686	1.22384e-05
2440625	NM_032998 // DEDD // death effector domain containing // 1q23.3 // 9191 /// NM_00103971	DEDD	NM_032998	1.22584e-05
2648141	NM_021038 // MBNL1 // muscleblind-like splicing regulator 1 // 3q25 // 4154 /// ENST000	MBNL1	NM_021038	1.22681e-05
3070183	NM_005763 // AASS // aminoadipate-semialdehyde synthase // 7q31.3 // 10157 /// ENST0000	AASS	NM_005763	1.23133e-05
2851511	NM_016279 // CDH9 // cadherin 9, type 2 (T1-cadherin) // 5p14 // 1007 /// ENST000002310	CDH9	NM_016279	1.23633e-05
3303165	NM_015221 // DNMBP // dynamin binding protein // 10q24.2 // 23268 /// ENST00000324109 /	DNMBP	NM_015221	1.24359e-05
3218528	NM_005502 // ABCA1 // ATP-binding cassette, sub-family A (ABC1), member 1 // 9q31.1 //	ABCA1	NM_005502	1.25101e-05
3302740	NM_032709 // PYROXD2 // pyridine nucleotide-disulphide oxidoreductase domain 2 // 10q24	PYROXD2	NM_032709	1.25889e-05
2462456	ENST00000366582 // HEATR1 // HEAT repeat containing 1 // 1q43 // 55127 /// NM_018072 //	HEATR1	ENST00000366582	1.2627e-05
3903089	NM_031232 // NECAB3 // N-terminal EF-hand calcium binding protein 3 // 20q11.22 // 6394	NECAB3	NM_031232	1.27132e-05
3544387	NM_014239 // EIF2B2 // eukaryotic translation initiation factor 2B, subunit 2 beta, 39k	EIF2B2	NM_014239	1.2735e-05
2538600	ENST00000327435 // ADI1 // acireductone dioxygenase 1 // 2p25.3 // 55256 /// NM_018269	ADI1	ENST00000327435	1.28887e-05
3803500	ENST00000300227 // C18orf34 // chromosome 18 open reading frame 34 // 18q12.1 // 374864	C18orf34	ENST00000300227	1.2921e-05
2920619	NM_032131 // ARMC2 // armadillo repeat containing 2 // 6q21 // 84071 /// ENST0000039264	ARMC2	NM_032131	1.30471e-05
3740367	NM_152346 // SLC43A2 // solute carrier family 43, member 2 // 17p13.3 // 124935 /// ENS	SLC43A2	NM_152346	1.31506e-05
3164601	NM_017794 // FOCAD // focadhesin // 9p21 // 54914 /// ENST00000380249 // FOCAD // focad	FOCAD	NM_017794	1.31626e-05
3417075	ENST00000394147 // DGKA // diacylglycerol kinase, alpha 80kDa // 12q13.3 // 1606 /// EN	DGKA	ENST00000394147	1.32038e-05
3375951	NM_198335 // GANAB // glucosidase, alpha; neutral AB // 11q12.3 // 23193 /// NM_198334	GANAB	NM_198335	1.32988e-05
2470654	NM_004939 // DDX1 // DEAD (Asp-Glu-Ala-Asp) box helicase 1 // 2p24 // 1653 /// ENST0000	DDX1	NM_004939	1.33803e-05
2363389	NM_001185092 // NIT1 // nitrilase 1 // 1q21-q22 // 4817 /// ENST00000368008 // NIT1 //	NIT1	NM_001185092	1.34114e-05
3880467	NM_024893 // SYNDIG1 // synapse differentiation inducing 1 // 20p11.21 // 79953 /// ENS	SYNDIG1	NM_024893	1.35602e-05
3388365	NM_000926 // PGR // progesterone receptor // 11q22-q23 // 5241 /// ENST00000325455 // P	PGR	NM_000926	1.36384e-05
2559967	NM_001190836 // DCTN1 // dynactin 1 // 2p13 // 1639 /// NR_033935 // DCTN1 // dynactin	DCTN1	NM_001190836	1.36665e-05
2721809	NM_024936 // ZCCHC4 // zinc finger, CCHC domain containing 4 // 4p15.2 // 29063 /// ENS	ZCCHC4	NM_024936	1.3766e-05
2709062	NM_004593 // TRA2B // transformer 2 beta homolog (Drosophila) // 3q26.2-q27 // 6434 ///	TRA2B	NM_004593	1.40815e-05
3329099	NM_152312 // GYLTL1B // glycosyltransferase-like 1B // 11p11.2 // 120071 /// ENST000005	GYLTL1B	NM_152312	1.41369e-05
2423017	NM_005665 // EVI5 // ecotropic viral integration site 5 // 1p22.1 // 7813 /// ENST00000	EVI5	NM_005665	1.41468e-05
2333907	NM_018150 // RNF220 // ring finger protein 220 // 1p34.1 // 55182 /// ENST00000355387 /	RNF220	NM_018150	1.4533e-05
3864808	NM_004234 // ZNF235 // zinc finger protein 235 // 19q13.2 // 9310 /// ENST00000291182 /	ZNF235	NM_004234	1.4539e-05
2412529	NM_002525 // NRD1 // nardilysin (N-arginine dibasic convertase) // 1p32.2-p32.1 // 4898	NRD1	NM_002525	1.45888e-05
2391360	NM_001256456 // CPSF3L // cleavage and polyadenylation specific factor 3-like // 1p36.3	CPSF3L	NM_001256456	1.46496e-05
3431143	NM_130466 // UBE3B // ubiquitin protein ligase E3B // 12q24.11 // 89910 /// ENST0000043	UBE3B	NM_130466	1.46582e-05
3473083	ENST00000281928 // MED13L // mediator complex subunit 13-like // 12q24.21 // 23389 ///	MED13L	ENST00000281928	1.48082e-05
3523881	NM_024089 // KDELC1 // KDEL (Lys-Asp-Glu-Leu) containing 1 // 13q33 // 79070 /// ENST00	KDELC1	NM_024089	1.48981e-05
3655628	NM_001256269 // KIF22 // kinesin family member 22 // 16p11.2 // 3835 /// NM_007317 // K	KIF22	NM_001256269	1.49702e-05
3644932	ENST00000302956 // CEMP1 // cementum protein 1 // 16p13.3 // 752014 /// ENST00000302956	CEMP1	ENST00000302956	1.50494e-05
2667809	NM_017784 // OSBPL10 // oxysterol binding protein-like 10 // 3p22.3 // 114884 /// NM_00	OSBPL10	NM_017784	1.51013e-05
3436544	ENST00000341446 // BRI3BP // BRI3 binding protein // 12q24.31 // 140707 /// NM_080626 /	BRI3BP	ENST00000341446	1.54714e-05
3143330	NM_016033 // FAM82B // family with sequence similarity 82, member B // 8q21.3 // 51115	FAM82B	NM_016033	1.54966e-05
2964350	NM_014611 // MDN1 // MDN1, midasin homolog (yeast) // 6q15 // 23195 /// ENST00000369393	MDN1	NM_014611	1.57707e-05
3205162	NM_194328 // RNF38 // ring finger protein 38 // 9p13 // 152006 /// NM_194330 // RNF38 /	RNF38	NM_194328	1.58458e-05
3625823	ENST00000559237 // ZNF280D // zinc finger protein 280D // 15q21.3 // 54816 /// NM_01766	ZNF280D	ENST00000559237	1.59393e-05
3504434	NM_022459 // XPO4 // exportin 4 // 13q11 // 64328 /// ENST00000255305 // XPO4 // export	XPO4	NM_022459	1.6073e-05
3560711	NM_013448 // BAZ1A // bromodomain adjacent to zinc finger domain, 1A // 14q13.2 // 1117	BAZ1A	NM_013448	1.60912e-05
3089535	NM_021630 // PDLIM2 // PDZ and LIM domain 2 (mystique) // 8p21.3 // 64236 /// ENST00000	PDLIM2	NM_021630	1.61231e-05
3928866	NM_020706 // SCAF4 // SR-related CTD-associated factor 4 // 21q22.1 // 57466 /// ENST00	SCAF4	NM_020706	1.61249e-05
3205108	NM_001128227 // GNE // glucosamine (UDP-N-acetyl)-2-epimerase/N-acetylmannosamine kinas	GNE	NM_001128227	1.63832e-05
3921442	ENST00000333634 // SH3BGR // SH3 domain binding glutamic acid-rich protein // 21q22.3 /	SH3BGR	ENST00000333634	1.71051e-05
3804358	ENST00000334295 // TPGS2 // tubulin polyglutamylase complex subunit 2 // 18q12.2 // 259	TPGS2	ENST00000334295	1.71801e-05
2796510	NM_024629 // MLF1IP // MLF1 interacting protein // 4q35.1 // 79682 /// ENST00000281453	MLF1IP	NM_024629	1.73379e-05
3158609	NM_016208 // VPS28 // vacuolar protein sorting 28 homolog (S. cerevisiae) // 8q24.3 //	VPS28	NM_016208	1.74569e-05
2714672	NM_001017405 // MAEA // macrophage erythroblast attacher // 4p16.3 // 10296 /// ENST000	MAEA	NM_001017405	1.74725e-05
3527864	ENST00000298694 // ARHGEF40 // Rho guanine nucleotide exchange factor (GEF) 40 // 14q11	ARHGEF40	ENST00000298694	1.75293e-05
3041519	NM_013293 // TRA2A // transformer 2 alpha homolog (Drosophila) // 7p15.3 // 29896 /// E	TRA2A	NM_013293	1.76982e-05
2621032	NM_000316 // PTH1R // parathyroid hormone 1 receptor // 3p22-p21.1 // 5745 /// ENST0000	PTH1R	NM_000316	1.77714e-05
3514849	ENST00000400357 // NEK3 // NIMA (never in mitosis gene a)-related kinase 3 // 13q14.13	NEK3	ENST00000400357	1.78921e-05
2320619	NM_014874 // MFN2 // mitofusin 2 // 1p36.22 // 9927 /// ENST00000235329 // MFN2 // mito	MFN2	NM_014874	1.80934e-05
3871173	NM_003180 // SYT5 // synaptotagmin V // 19q|11p // 6861 /// ENST00000354308 // SYT5 //	SYT5	NM_003180	1.82003e-05
3062193	NM_001160210 // SLC25A13 // solute carrier family 25 (aspartate/glutamate carrier), mem	SLC25A13	NM_001160210	1.83825e-05
3920171	NM_009586 // SIM2 // single-minded homolog 2 (Drosophila) // 21q22.13 // 6493 /// ENST0	SIM2	NM_009586	1.89246e-05
3657286	ENST00000254109 // KIAA0664L3 // KIAA0664-like 3 // 16p11.2 // 100132341 /// BC021555 /	KIAA0664L3	ENST00000254109	1.90653e-05
2401609	NM_000191 // HMGCL // 3-hydroxymethyl-3-methylglutaryl-CoA lyase // 1p36.1-p35 // 3155	HMGCL	NM_000191	1.95269e-05
3947011	ENST00000402966 // C22orf46 // chromosome 22 open reading frame 46 // 22q13.2 // 79640	C22orf46	ENST00000402966	1.95949e-05
3755429	ENST00000479035 // RPL23 // ribosomal protein L23 // 17q // 9349 /// NM_000978 // RPL23	RPL23	ENST00000479035	1.97093e-05
2975385	NM_001134831 // AHI1 // Abelson helper integration site 1 // 6q23.3 // 54806 /// NM_017	AHI1	NM_001134831	1.98668e-05
3479355	NM_005895 // GOLGA3 // golgin A3 // 12q24.33 // 2802 /// ENST00000204726 // GOLGA3 // g	GOLGA3	NM_005895	1.9872e-05
3656527	NM_000294 // PHKG2 // phosphorylase kinase, gamma 2 (testis) // 16p11.2 // 5261 /// ENS	PHKG2	NM_000294	1.98794e-05
3409432	ENST00000545336 // CCDC91 // coiled-coil domain containing 91 // 12p11.22 // 55297 ///	CCDC91	ENST00000545336	2.00572e-05
2372781	NM_002922 // RGS1 // regulator of G-protein signaling 1 // 1q31 // 5996 /// ENST0000036	RGS1	NM_002922	2.02184e-05
3407583	ENST00000381552 // SLCO1C1 // solute carrier organic anion transporter family, member 1	SLCO1C1	ENST00000381552	2.03536e-05
3556816	NR_040448 // SLC7A7 // solute carrier family 7 (amino acid transporter light chain, y+L	SLC7A7	NR_040448	2.06728e-05
3518766	NM_001201397 // EDNRB // endothelin receptor type B // 13q22 // 1910 /// ENST0000037721	EDNRB	NM_001201397	2.07097e-05
2784177	NM_001130698 // TRPC3 // transient receptor potential cation channel, subfamily C, memb	TRPC3	NM_001130698	2.07342e-05
3947986	NM_015380 // SAMM50 // sorting and assembly machinery component 50 homolog (S. cerevisi	SAMM50	NM_015380	2.07629e-05
3645253	NM_016333 // SRRM2 // serine/arginine repetitive matrix 2 // 16p13.3 // 23524 /// ENST0	SRRM2	NM_016333	2.07732e-05
2495555	NM_012214 // MGAT4A // mannosyl (alpha-1,3-)-glycoprotein beta-1,4-N-acetylglucosaminyl	MGAT4A	NM_012214	2.08063e-05
2645951	NM_001251845 // TRPC1 // transient receptor potential cation channel, subfamily C, memb	TRPC1	NM_001251845	2.08934e-05
3848689	NM_001419 // ELAVL1 // ELAV (embryonic lethal, abnormal vision, Drosophila)-like 1 (Hu	ELAVL1	NM_001419	2.11887e-05
3258260	NM_019053 // EXOC6 // exocyst complex component 6 // 10q23.33 // 54536 /// NM_001013848	EXOC6	NM_019053	2.12498e-05
3080033	NM_170606 // MLL3 // myeloid/lymphoid or mixed-lineage leukemia 3 // 7q36.1 // 58508 //	MLL3	NM_170606	2.12646e-05
2488785	NM_015120 // ALMS1 // Alstrom syndrome 1 // 2p13 // 7840 /// ENST00000264448 // ALMS1 /	ALMS1	NM_015120	2.13478e-05
3457667	NM_014255 // CNPY2 // canopy 2 homolog (zebrafish) // 12q15 // 10330 /// ENST0000027330	CNPY2	NM_014255	2.14231e-05
3150663	ENST00000378164 // TAF2 // TAF2 RNA polymerase II, TATA box binding protein (TBP)-assoc	TAF2	ENST00000378164	2.14866e-05
2383999	NM_052843 // OBSCN // obscurin, cytoskeletal calmodulin and titin-interacting RhoGEF //	OBSCN	NM_052843	2.14928e-05
3996381	NM_001183 // ATP6AP1 // ATPase, H+ transporting, lysosomal accessory protein 1 // Xq28	ATP6AP1	NM_001183	2.16395e-05
3467351	NM_181670 // ANKS1B // ankyrin repeat and sterile alpha motif domain containing 1B // 1	ANKS1B	NM_181670	2.18449e-05
3288707	NM_000124 // ERCC6 // excision repair cross-complementing rodent repair deficiency, com	ERCC6	NM_000124	2.18856e-05
3226737	ENST00000436267 // CCBL1 // cysteine conjugate-beta lyase, cytoplasmic // 9q34.11 // 88	CCBL1	ENST00000436267	2.18995e-05
3262535	NM_183239 // GSTO2 // glutathione S-transferase omega 2 // 10q25.1 // 119391 /// ENST00	GSTO2	NM_183239	2.20297e-05
3318390	NM_021616 // TRIM34 // tripartite motif containing 34 // 11p15 // 53840 /// NM_00100382	TRIM34	NM_021616	2.20437e-05
3451558	ENST00000389420 // ADAMTS20 // ADAM metallopeptidase with thrombospondin type 1 motif,	ADAMTS20	ENST00000389420	2.20548e-05
2681753	NM_001244808 // FOXP1 // forkhead box P1 // 3p14.1 // 27086 /// NM_001244810 // FOXP1 /	FOXP1	NM_001244808	2.20893e-05
3376023	AK297856 // UBXN1 // UBX domain protein 1 // 11q12.3 // 51035 /// AK316012 // UBXN1 //	UBXN1	AK297856	2.21566e-05
2929870	NM_139244 // STXBP5 // syntaxin binding protein 5 (tomosyn) // 6q24.3 // 134957 /// NM_	STXBP5	NM_139244	2.22894e-05
3676209	ENST00000412554 // C16orf73 // chromosome 16 open reading frame 73 // 16p13.3 // 254528	C16orf73	ENST00000412554	2.23116e-05
2609870	NM_001003694 // BRPF1 // bromodomain and PHD finger containing, 1 // 3p26-p25 // 7862 /	BRPF1	NM_001003694	2.2329e-05
2459042	ENST00000366769 // CDC42BPA // CDC42 binding protein kinase alpha (DMPK-like) // 1q42.1	CDC42BPA	ENST00000366769	2.23876e-05
3183604	ENST00000277225 // ZNF462 // zinc finger protein 462 // 9q31.2 // 58499 /// NM_021224 /	ZNF462	ENST00000277225	2.24053e-05
2617433	NM_015873 // VILL // villin-like // 3p21.3 // 50853 /// ENST00000283713 // VILL // vill	VILL	NM_015873	2.24295e-05
2660648	NM_016302 // CRBN // cereblon // 3p26.2 // 51185 /// NM_001173482 // CRBN // cereblon /	CRBN	NM_016302	2.24987e-05
3227645	NM_001261451 // UCK1 // uridine-cytidine kinase 1 // 9q34.13 // 83549 /// NM_031432 //	UCK1	NM_001261451	2.25222e-05
3924674	NM_015151 // DIP2A // DIP2 disco-interacting protein 2 homolog A (Drosophila) // 21q22.	DIP2A	NM_015151	2.26309e-05
3586834	NM_014967 // FAN1 // FANCD2/FANCI-associated nuclease 1 // 15q13.2-q13.3 // 22909 /// E	FAN1	NM_014967	2.27012e-05
3422269	ENST00000261263 // RAB21 // RAB21, member RAS oncogene family // 12q21.1 // 23011 /// N	RAB21	ENST00000261263	2.28254e-05
3815014	NM_001728 // BSG // basigin (Ok blood group) // 19p13.3 // 682 /// NM_198590 // BSG //	BSG	NM_001728	2.32696e-05
3615579	ENST00000346128 // TJP1 // tight junction protein 1 (zona occludens 1) // 15q13 // 7082	TJP1	ENST00000346128	2.3301e-05
3557268	NR_026862 // PPP1R3E // protein phosphatase 1, regulatory subunit 3E // 14q11.2 // 9067	PPP1R3E	NR_026862	2.35843e-05
3146723	NM_152628 // SNX31 // sorting nexin 31 // 8q22.3 // 169166 /// ENST00000311812 // SNX31	SNX31	NM_152628	2.36848e-05
3015941	NM_015908 // SRRT // serrate RNA effector molecule homolog (Arabidopsis) // 7q21 // 515	SRRT	NM_015908	2.37362e-05
3291281	NM_178505 // TMEM26 // transmembrane protein 26 // 10q21.2 // 219623 /// ENST0000039929	TMEM26	NM_178505	2.38154e-05
3581132	ENST00000554581 // AKT1 // v-akt murine thymoma viral oncogene homolog 1 // 14q32.32 //	AKT1	ENST00000554581	2.40057e-05
3237788	ENST00000377252 // PLXDC2 // plexin domain containing 2 // 10p12.31 // 84898 /// NM_032	PLXDC2	ENST00000377252	2.40941e-05
3391093	ENST00000398006 // ALG9 // asparagine-linked glycosylation 9, alpha-1,2-mannosyltransfe	ALG9	ENST00000398006	2.4114e-05
3568667	ENST00000284165 // MAX // MYC associated factor X // 14q23 // 4149 /// NM_145113 // MAX	MAX	ENST00000284165	2.41449e-05
3371964	NM_001184975 // PACSIN3 // protein kinase C and casein kinase substrate in neurons 3 //	PACSIN3	NM_001184975	2.41552e-05
3678231	NM_145253 // FAM100A // family with sequence similarity 100, member A // 16p13.3 // 124	FAM100A	NM_145253	2.42069e-05
3063337	ENST00000337673 // ZNF394 // zinc finger protein 394 // 7q22.1 // 84124 /// NM_032164 /	ZNF394	ENST00000337673	2.42803e-05
3674848	ENST00000262316 // RHBDF1 // rhomboid 5 homolog 1 (Drosophila) // 16p13.3 // 64285 ///	RHBDF1	ENST00000262316	2.47115e-05
3525538	NM_018210 // CARKD // carbohydrate kinase domain containing // 13q34 // 55739 /// NM_00	CARKD	NM_018210	2.48485e-05
3747812	NM_148172 // PEMT // phosphatidylethanolamine N-methyltransferase // 17p11.2 // 10400 /	PEMT	NM_148172	2.48803e-05
2526759	ENST00000236959 // ATIC // 5-aminoimidazole-4-carboxamide ribonucleotide formyltransfer	ATIC	ENST00000236959	2.49985e-05
3620799	NM_173500 // TTBK2 // tau tubulin kinase 2 // 15q15.2 // 146057 /// ENST00000267890 //	TTBK2	NM_173500	2.51848e-05
2899437	NM_078476 // BTN2A1 // butyrophilin, subfamily 2, member A1 // 6p22.1 // 11120 /// ENST	BTN2A1	NM_078476	2.52981e-05
2442858	NM_001143674 // BRP44 // brain protein 44 // 1q24 // 25874 /// NM_015415 // BRP44 // br	BRP44	NM_001143674	2.53864e-05
3230733	NM_203468 // ENTPD2 // ectonucleoside triphosphate diphosphohydrolase 2 // 9q34 // 954	ENTPD2	NM_203468	2.54002e-05
3815649	NR_023312 // CIRBP // cold inducible RNA binding protein // 19p13.3 // 1153 /// NR_0233	CIRBP	NR_023312	2.56083e-05
3698081	NM_001160213 // PMFBP1 // polyamine modulated factor 1 binding protein 1 // 16q22.2 //	PMFBP1	NM_001160213	2.57141e-05
2396362	ENST00000377004 // C1orf127 // chromosome 1 open reading frame 127 // 1p36.22 // 148345	C1orf127	ENST00000377004	2.57664e-05
3082874	NM_014629 // ARHGEF10 // Rho guanine nucleotide exchange factor (GEF) 10 // 8p23 // 963	ARHGEF10	NM_014629	2.6298e-05
2482505	NM_003128 // SPTBN1 // spectrin, beta, non-erythrocytic 1 // 2p21 // 6711 /// ENST00000	SPTBN1	NM_003128	2.64378e-05
2560229	NM_133637 // DQX1 // DEAQ box RNA-dependent ATPase 1 // 2p13.1 // 165545 /// ENST000004	DQX1	NM_133637	2.69794e-05
2559649	NM_003584 // DUSP11 // dual specificity phosphatase 11 (RNA/RNP complex 1-interacting)	DUSP11	NM_003584	2.69851e-05
3357785	ENST00000382743 // SIRT3 // sirtuin 3 // 11p15.5 // 23410 /// NM_012239 // SIRT3 // sir	SIRT3	ENST00000382743	2.70323e-05
3453556	ENST00000548065 // PRKAG1 // protein kinase, AMP-activated, gamma 1 non-catalytic subun	PRKAG1	ENST00000548065	2.71402e-05
3476130	NM_001167856 // SBNO1 // strawberry notch homolog 1 (Drosophila) // 12q24.31 // 55206 /	SBNO1	NM_001167856	2.71712e-05
2863535	ENST00000296679 // WDR41 // WD repeat domain 41 // 5q13.3 // 55255 /// NM_018268 // WDR	WDR41	ENST00000296679	2.73502e-05
3067302	NM_002291 // LAMB1 // laminin, beta 1 // 7q22 // 3912 /// ENST00000222399 // LAMB1 // l	LAMB1	NM_002291	2.73952e-05
3727712	NM_021213 // PCTP // phosphatidylcholine transfer protein // 17q21-q24 // 58488 /// NM_	PCTP	NM_021213	2.77217e-05
3643360	NM_032304 // HAGHL // hydroxyacylglutathione hydrolase-like // 16p13.3 // 84264 /// ENS	HAGHL	NM_032304	2.77981e-05
3326252	ENST00000257829 // NAT10 // N-acetyltransferase 10 (GCN5-related) // 11p13 // 55226 ///	NAT10	ENST00000257829	2.78117e-05
3453078	ENST00000310248 // OR10AD1 // olfactory receptor, family 10, subfamily AD, member 1 //	OR10AD1	ENST00000310248	2.82946e-05
3433591	NM_153348 // FBXW8 // F-box and WD repeat domain containing 8 // 12q24.22 // 26259 ///	FBXW8	NM_153348	2.84968e-05
2318656	NM_016831 // PER3 // period homolog 3 (Drosophila) // 1p36.23 // 8863 /// ENST000003619	PER3	NM_016831	2.85289e-05
2825514	NM_005509 // DMXL1 // Dmx-like 1 // 5q22 // 1657 /// ENST00000311085 // DMXL1 // Dmx-li	DMXL1	NM_005509	2.85844e-05
3436117	NM_207437 // DNAH10 // dynein, axonemal, heavy chain 10 // 12q24.31 // 196385 /// ENST0	DNAH10	NM_207437	2.86466e-05
2789266	NM_001199282 // LRBA // LPS-responsive vesicle trafficking, beach and anchor containing	LRBA	NM_001199282	2.87081e-05
2451958	NM_014935 // PLEKHA6 // pleckstrin homology domain containing, family A member 6 // 1q3	PLEKHA6	NM_014935	2.87111e-05
3164221	NM_017925 // DENND4C // DENN/MADD domain containing 4C // 9p22.1 // 55667 /// ENST00000	DENND4C	NM_017925	2.91479e-05
3150797	NM_014078 // MRPL13 // mitochondrial ribosomal protein L13 // 8q22.1-q22.3 // 28998 ///	MRPL13	NM_014078	2.9182e-05
3418354	ENST00000333972 // ARHGEF25 // Rho guanine nucleotide exchange factor (GEF) 25 // 12q13	ARHGEF25	ENST00000333972	2.91919e-05
3881686	NM_014742 // TM9SF4 // transmembrane 9 superfamily protein member 4 // 20q11.21 // 9777	TM9SF4	NM_014742	2.92936e-05
2784352	ENST00000264498 // FGF2 // fibroblast growth factor 2 (basic) // 4q26 // 2247 /// NM_00	FGF2	ENST00000264498	2.95473e-05
2739468	ENST00000265162 // ENPEP // glutamyl aminopeptidase (aminopeptidase A) // 4q25 // 2028	ENPEP	ENST00000265162	2.99914e-05
3765059	NM_022070 // HEATR6 // HEAT repeat containing 6 // 17q23.1 // 63897 /// ENST00000184956	HEATR6	NM_022070	3.01264e-05
2647216	NM_032383 // HPS3 // Hermansky-Pudlak syndrome 3 // 3q24 // 84343 /// ENST00000296051 /	HPS3	NM_032383	3.0135e-05
2639309	NM_012430 // SEC22A // SEC22 vesicle trafficking protein homolog A (S. cerevisiae) // 3	SEC22A	NM_012430	3.01426e-05
3923537	ENST00000291577 // C21orf33 // chromosome 21 open reading frame 33 // 21q22.3 // 8209 /	C21orf33	ENST00000291577	3.03272e-05
3359529	NM_001751 // CARS // cysteinyl-tRNA synthetase // 11p15.5 // 833 /// ENST00000397111 //	CARS	NM_001751	3.03968e-05
2902633	ENST00000492776 // MSH5-SAPCD1 // MSH5-SAPCD1 readthrough (non-protein coding) // 6p //	MSH5-SAPCD1	ENST00000492776	3.04262e-05
3057505	AF124601 // CCL26 // chemokine (C-C motif) ligand 26 // 7q11.23 // 10344	CCL26	AF124601	3.07438e-05
2414440	NM_001004303 // C1orf168 // chromosome 1 open reading frame 168 // 1p32.2 // 199920 ///	C1orf168	NM_001004303	3.10787e-05
3497195	NM_182848 // CLDN10 // claudin 10 // 13q31-q34 // 9071 /// ENST00000376873 // CLDN10 //	CLDN10	NM_182848	3.11761e-05
2794704	NM_080874 // ASB5 // ankyrin repeat and SOCS box containing 5 // 4q34.2 // 140458 /// E	ASB5	NM_080874	3.14854e-05
2997952	ENST00000396013 // STARD3NL // STARD3 N-terminal like // 7p14-p13 // 83930 /// ENST0000	STARD3NL	ENST00000396013	3.15207e-05
2397025	NM_004753 // DHRS3 // dehydrogenase/reductase (SDR family) member 3 // 1p36.1 // 9249 /	DHRS3	NM_004753	3.15815e-05
2963313	NM_153816 // SNX14 // sorting nexin 14 // 6q14.3 // 57231 /// ENST00000314673 // SNX14	SNX14	NM_153816	3.16201e-05
2775562	NR_003249 // HNRPDL // heterogeneous nuclear ribonucleoprotein D-like // 4q21.22 // 998	HNRPDL	NR_003249	3.16287e-05
2822407	ENST00000321521 // PPIP5K2 // diphosphoinositol pentakisphosphate kinase 2 // 5q21.1 //	PPIP5K2	ENST00000321521	3.16601e-05
3388696	NM_004771 // MMP20 // matrix metallopeptidase 20 // 11q22.3 // 9313 /// ENST00000260228	MMP20	NM_004771	3.16772e-05
2902804	ENST00000448206 // C2 // complement component 2 // 6p21.3 // 717 /// ENST00000299367 //	C2	ENST00000448206	3.17006e-05
2945518	NM_001503 // GPLD1 // glycosylphosphatidylinositol specific phospholipase D1 // 6p22.1	GPLD1	NM_001503	3.17354e-05
2636626	NM_017577 // GRAMD1C // GRAM domain containing 1C // 3q13.31 // 54762 /// ENST000003581	GRAMD1C	NM_017577	3.20297e-05
2640916	NM_172027 // ABTB1 // ankyrin repeat and BTB (POZ) domain containing 1 // 3q21 // 80325	ABTB1	NM_172027	3.21183e-05
3728097	NM_003488 // AKAP1 // A kinase (PRKA) anchor protein 1 // 17q22 // 8165 /// NM_00124290	AKAP1	NM_003488	3.22519e-05
2350714	NM_001040709 // SYPL2 // synaptophysin-like 2 // 1p13.3 // 284612 /// ENST00000369872 /	SYPL2	NM_001040709	3.22977e-05
3687452	NM_031477 // YPEL3 // yippee-like 3 (Drosophila) // 16p11.2 // 83719 /// ENST0000039884	YPEL3	NM_031477	3.23031e-05
3776504	NM_170695 // TGIF1 // TGFB-induced factor homeobox 1 // 18p11.3 // 7050 /// ENST0000033	TGIF1	NM_170695	3.23618e-05
3682135	NM_144600 // FOPNL // FGFR1OP N-terminal like // 16p13.11 // 123811 /// ENST00000255759	FOPNL	NM_144600	3.26107e-05
2911903	NM_003463 // PTP4A1 // protein tyrosine phosphatase type IVA, member 1 // 6q12 // 7803	PTP4A1	NM_003463	3.28123e-05
2512330	ENST00000259050 // MARCH7 // membrane-associated ring finger (C3HC4) 7, E3 ubiquitin pr	2016-03-07	ENST00000259050	3.28385e-05
2672966	NM_002375 // MAP4 // microtubule-associated protein 4 // 3p21 // 4134 /// NM_001134364	MAP4	NM_002375	3.2989e-05
2751066	ENST00000335742 // PALLD // palladin, cytoskeletal associated protein // 4q32.3 // 2302	PALLD	ENST00000335742	3.34372e-05
2321942	ENST00000480945 // DDI2 // DNA-damage inducible 1 homolog 2 (S. cerevisiae) // 1p36.21	DDI2	ENST00000480945	3.34901e-05
3481410	NM_148957 // TNFRSF19 // tumor necrosis factor receptor superfamily, member 19 // 13q12	TNFRSF19	NM_148957	3.39996e-05
2822215	NM_000919 // PAM // peptidylglycine alpha-amidating monooxygenase // 5q14-q21 // 5066 /	PAM	NM_000919	3.40894e-05
3147591	NM_015878 // AZIN1 // antizyme inhibitor 1 // 8q22.3 // 51582 /// NM_148174 // AZIN1 //	AZIN1	NM_015878	3.42323e-05
2691718	NM_001256487 // GOLGB1 // golgin B1 // 3q13 // 2804 /// NM_001256486 // GOLGB1 // golgi	GOLGB1	NM_001256487	3.42654e-05
3790704	NM_021127 // PMAIP1 // phorbol-12-myristate-13-acetate-induced protein 1 // 18q21.32 //	PMAIP1	NM_021127	3.42965e-05
2541230	NM_015909 // NBAS // neuroblastoma amplified sequence // 2p24 // 51594 /// NR_052013 //	NBAS	NM_015909	3.43822e-05
3634509	NM_006383 // CIB2 // calcium and integrin binding family member 2 // 15q24 // 10518 ///	CIB2	NM_006383	3.44068e-05
2794356	NM_012180 // FBXO8 // F-box protein 8 // 4q34.1 // 26269 /// ENST00000393674 // FBXO8 /	FBXO8	NM_012180	3.44212e-05
3874900	AK091045 // CDS2 // CDP-diacylglycerol synthase (phosphatidate cytidylyltransferase) 2	CDS2	AK091045	3.45615e-05
3284073	NM_025209 // EPC1 // enhancer of polycomb homolog 1 (Drosophila) // 10p11 // 80314 ///	EPC1	NM_025209	3.47555e-05
2527939	ENST00000431802 // BCS1L // BCS1-like (S. cerevisiae) // 2q33 // 617 /// ENST0000039211	BCS1L	ENST00000431802	3.49064e-05
3340697	NM_003369 // UVRAG // UV radiation resistance associated gene // 11q13.5 // 7405 /// EN	UVRAG	NM_003369	3.49116e-05
2949038	ENST00000303892 // ATP6V1G2 // ATPase, H+ transporting, lysosomal 13kDa, V1 subunit G2	ATP6V1G2	ENST00000303892	3.49492e-05
2607262	ENST00000316586 // STK25 // serine/threonine kinase 25 // 2q37.3 // 10494 /// NM_006374	STK25	ENST00000316586	3.51071e-05
2348569	NM_017734 // PALMD // palmdelphin // 1p22-p21 // 54873 /// ENST00000263174 // PALMD //	PALMD	NM_017734	3.53331e-05
2319802	ENST00000270776 // PGD // phosphogluconate dehydrogenase // 1p36.22 // 5226 /// NM_0026	PGD	ENST00000270776	3.54258e-05
3354174	NM_032811 // TBRG1 // transforming growth factor beta regulator 1 // 11q24.2 // 84897 /	TBRG1	NM_032811	3.54937e-05
3901851	NM_001042472 // ABHD12 // abhydrolase domain containing 12 // 20p11.21 // 26090 /// ENS	ABHD12	NM_001042472	3.57136e-05
3885537	ENST00000244007 // PLCG1 // phospholipase C, gamma 1 // 20q12-q13.1 // 5335 /// NM_0026	PLCG1	ENST00000244007	3.57903e-05
3329404	ENST00000434074 // ATG13 // autophagy related 13 // 11p11.2 // 9776 /// ENST00000312040	ATG13	ENST00000434074	3.58968e-05
3873185	NM_031229 // RBCK1 // RanBP-type and C3HC4-type zinc finger containing 1 // 20p13 // 10	RBCK1	NM_031229	3.62532e-05
3316287	NM_020376 // PNPLA2 // patatin-like phospholipase domain containing 2 // 11p15.5 // 571	PNPLA2	NM_020376	3.63525e-05
2333678	NM_003780 // B4GALT2 // UDP-Gal:betaGlcNAc beta 1,4- galactosyltransferase, polypeptide	B4GALT2	NM_003780	3.65547e-05
3089102	NM_001978 // EPB49 // erythrocyte membrane protein band 4.9 (dematin) // 8p21.1 // 2039	EPB49	NM_001978	3.65934e-05
3696226	NM_024939 // ESRP2 // epithelial splicing regulatory protein 2 // 16q22.1 // 80004 ///	ESRP2	NM_024939	3.67548e-05
3750625	NM_015584 // POLDIP2 // polymerase (DNA-directed), delta interacting protein 2 // 17q11	POLDIP2	NM_015584	3.70254e-05
2954646	NM_015388 // YIPF3 // Yip1 domain family, member 3 // 6p21.1 // 25844 /// ENST000003724	YIPF3	NM_015388	3.71463e-05
3348891	NM_018195 // C11orf57 // chromosome 11 open reading frame 57 // 11q23.1 // 55216 /// NM	C11orf57	NM_018195	3.72823e-05
3101385	NM_014637 // MTFR1 // mitochondrial fission regulator 1 // 8q13.1 // 9650 /// ENST00000	MTFR1	NM_014637	3.73896e-05
3245483	ENST00000395702 // ZNF488 // zinc finger protein 488 // 10q11.22 // 118738 /// NM_15303	ZNF488	ENST00000395702	3.74867e-05
3892067	ENST00000360469 // CDH4 // cadherin 4, type 1, R-cadherin (retinal) // 20q13.3 // 1002	CDH4	ENST00000360469	3.76353e-05
3580498	NM_006035 // CDC42BPB // CDC42 binding protein kinase beta (DMPK-like) // 14q32.3 // 95	CDC42BPB	NM_006035	3.78484e-05
2890239	ENST00000337755 // MGAT4B // mannosyl (alpha-1,3-)-glycoprotein beta-1,4-N-acetylglucos	MGAT4B	ENST00000337755	3.79905e-05
3835544	ENST00000313040 // ZNF227 // zinc finger protein 227 // --- // 7770 /// NM_182490 // ZN	ZNF227	ENST00000313040	3.81389e-05
3294854	NM_172171 // CAMK2G // calcium/calmodulin-dependent protein kinase II gamma // 10q22 //	CAMK2G	NM_172171	3.8426e-05
3408733	NM_007211 // RASSF8 // Ras association (RalGDS/AF-6) domain family (N-terminal) member	RASSF8	NM_007211	3.8453e-05
2903075	AK126457 // EGFL8 // EGF-like-domain, multiple 8 // 6p21.32 // 80864 /// ENST0000048240	EGFL8	AK126457	3.8752e-05
2842911	ENST00000292408 // FGFR4 // fibroblast growth factor receptor 4 // 5q35.1-qter // 2264	FGFR4	ENST00000292408	3.88865e-05
3545130	NM_014909 // VASH1 // vasohibin 1 // 14q24.3 // 22846 /// ENST00000167106 // VASH1 // v	VASH1	NM_014909	3.94322e-05
3827427	NM_203282 // ZNF254 // zinc finger protein 254 // 19p12 // 9534 /// ENST00000357002 //	ZNF254	NM_203282	3.98129e-05
2503929	NM_130773 // CNTNAP5 // contactin associated protein-like 5 // 2q14.3 // 129684 /// ENS	CNTNAP5	NM_130773	3.99261e-05
2488680	NM_006062 // SMYD5 // SMYD family member 5 // 2p13.2 // 10322 /// ENST00000389501 // SM	SMYD5	NM_006062	4.00709e-05
3675205	NM_032366 // C16orf13 // chromosome 16 open reading frame 13 // 16p13.3 // 84326 /// EN	C16orf13	NM_032366	4.0096e-05
3880706	NM_001247 // ENTPD6 // ectonucleoside triphosphate diphosphohydrolase 6 (putative) // 2	ENTPD6	NM_001247	4.02794e-05
2544781	NM_001256303 // DTNB // dystrobrevin, beta // 2p24 // 1838 /// ENST00000406818 // DTNB	DTNB	NM_001256303	4.05317e-05
2835440	NM_000356 // TCOF1 // Treacher Collins-Franceschetti syndrome 1 // 5q32 // 6949 /// NM_	TCOF1	NM_000356	4.05517e-05
2354082	NM_006784 // WDR3 // WD repeat domain 3 // 1p12 // 10885 /// ENST00000349139 // WDR3 //	WDR3	NM_006784	4.12614e-05
3893287	NM_018209 // ARFGAP1 // ADP-ribosylation factor GTPase activating protein 1 // 20q13.33	ARFGAP1	NM_018209	4.1562e-05
3025545	NM_033138 // CALD1 // caldesmon 1 // 7q33 // 800 /// ENST00000361675 // CALD1 // caldes	CALD1	NM_033138	4.16323e-05
3439305	ENST00000327668 // ZNF84 // zinc finger protein 84 // 12q24.33 // 7637 /// ENST00000392	ZNF84	ENST00000327668	4.16771e-05
3266583	NR_026939 // CASC2 // cancer susceptibility candidate 2 (non-protein coding) // 10q26.1	CASC2	NR_026939	4.18504e-05
2662356	NM_133480 // TADA3 // transcriptional adaptor 3 // 3p25.3 // 10474 /// ENST00000343450	TADA3	NM_133480	4.21584e-05
3252690	AK125328 // C10orf11 // chromosome 10 open reading frame 11 // 10q22.3 // 83938	C10orf11	AK125328	4.25808e-05
3338293	NM_018043 // ANO1 // anoctamin 1, calcium activated chloride channel // 11q13.3 // 5510	ANO1	NM_018043	4.26039e-05
3322700	NM_000331 // SAA1 // serum amyloid A1 // 11p15.1 // 6288 /// ENST00000405158 // SAA1 //	SAA1	NM_000331	4.26115e-05
2948713	NM_005345 // HSPA1A // heat shock 70kDa protein 1A // 6p21.3 // 3303 /// NM_005346 // H	HSPA1A	NM_005345	4.27318e-05
3957224	NM_001204240 // TBC1D10A // TBC1 domain family, member 10A // 22q12.2 // 83874 /// NM_0	TBC1D10A	NM_001204240	4.29544e-05
3692856	NM_001144 // AMFR // autocrine motility factor receptor, E3 ubiquitin protein ligase //	AMFR	NM_001144	4.29593e-05
2423669	ENST00000370225 // ABCA4 // ATP-binding cassette, sub-family A (ABC1), member 4 // 1p22	ABCA4	ENST00000370225	4.31927e-05
3554728	ENST00000331320 // MTA1 // metastasis associated 1 // 14q32.3 // 9112 /// NM_004689 //	MTA1	ENST00000331320	4.32691e-05
2523213	NM_001204 // BMPR2 // bone morphogenetic protein receptor, type II (serine/threonine ki	BMPR2	NM_001204	4.33031e-05
2715076	NM_133330 // WHSC1 // Wolf-Hirschhorn syndrome candidate 1 // 4p16.3 // 7468 /// NM_001	WHSC1	NM_133330	4.33524e-05
3145240	BC036855 // C8orf37 // chromosome 8 open reading frame 37 // 8q22.1 // 157657	C8orf37	BC036855	4.34872e-05
4015602	NM_024917 // TRMT2B // tRNA methyltransferase 2 homolog B (S. cerevisiae) // Xq22.1 //	TRMT2B	NM_024917	4.36393e-05
2571608	ENST00000429538 // PAX8 // paired box 8 // 2q13 // 7849 /// NM_003466 // PAX8 // paired	PAX8	ENST00000429538	4.39702e-05
2434862	NM_212551 // LYSMD1 // LysM, putative peptidoglycan-binding, domain containing 1 // 1q2	LYSMD1	NM_212551	4.4234e-05
2443476	NM_000450 // SELE // selectin E // 1q22-q25 // 6401 /// ENST00000333360 // SELE // sele	SELE	NM_000450	4.42385e-05
3056131	NM_012453 // TBL2 // transducin (beta)-like 2 // 7q11.23 // 26608 /// ENST00000305632 /	TBL2	NM_012453	4.47127e-05
3704717	NM_001256182 // ANKRD11 // ankyrin repeat domain 11 // 16q24.3 // 29123 /// NM_013275 /	ANKRD11	NM_001256182	4.48098e-05
3629811	NM_001144823 // DENND4A // DENN/MADD domain containing 4A // 15q22.31 // 10260 /// NM_0	DENND4A	NM_001144823	4.49792e-05
2379754	NM_020197 // SMYD2 // SET and MYND domain containing 2 // 1q32.3 // 56950 /// ENST00000	SMYD2	NM_020197	4.51219e-05
2711644	NM_024524 // ATP13A3 // ATPase type 13A3 // 3q29 // 79572 /// ENST00000439040 // ATP13A	ATP13A3	NM_024524	4.53393e-05
2521446	ENST00000263960 // COQ10B // coenzyme Q10 homolog B (S. cerevisiae) // 2q33.1 // 80219	COQ10B	ENST00000263960	4.53448e-05
2442800	NM_018417 // ADCY10 // adenylate cyclase 10 (soluble) // 1q24 // 55811 /// ENST00000367	ADCY10	NM_018417	4.5674e-05
3694215	NM_001796 // CDH8 // cadherin 8, type 2 // 16q22.1 // 1006 /// ENST00000299345 // CDH8	CDH8	NM_001796	4.59012e-05
2939298	ENST00000436008 // SLC22A23 // solute carrier family 22, member 23 // 6p25.2 // 63027	SLC22A23	ENST00000436008	4.62293e-05
2438042	NM_015327 // SMG5 // smg-5 homolog, nonsense mediated mRNA decay factor (C. elegans) //	SMG5	NM_015327	4.64858e-05
3362263	ENST00000328194 // DENND5A // DENN/MADD domain containing 5A // 11p15.4 // 23258 /// NM	DENND5A	ENST00000328194	4.67532e-05
3031650	ENST00000493429 // ABP1 // amiloride binding protein 1 (amine oxidase (copper-containin	ABP1	ENST00000493429	4.69438e-05
3391255	NM_001562 // IL18 // interleukin 18 (interferon-gamma-inducing factor) // 11q22.2-q22.3	IL18	NM_001562	4.74501e-05
2825733	NM_001199291 // HSD17B4 // hydroxysteroid (17-beta) dehydrogenase 4 // 5q21 // 3295 ///	HSD17B4	NM_001199291	4.82013e-05
2633587	NM_001199198 // TBC1D23 // TBC1 domain family, member 23 // 3q12.2 // 55773 /// NM_0183	TBC1D23	NM_001199198	4.82278e-05
3080843	ENST00000404141 // PAXIP1 // PAX interacting (with transcription-activation domain) pro	PAXIP1	ENST00000404141	4.82466e-05
2336099	NM_024586 // OSBPL9 // oxysterol binding protein-like 9 // 1p32.3 // 114883 /// NM_1489	OSBPL9	NM_024586	4.83905e-05
2876608	NM_004887 // CXCL14 // chemokine (C-X-C motif) ligand 14 // 5q31 // 9547 /// ENST000003	CXCL14	NM_004887	4.84672e-05
2565579	ENST00000393537 // ANKRD39 // ankyrin repeat domain 39 // 2q11.2 // 51239 /// NM_016466	ANKRD39	ENST00000393537	4.84774e-05
2567242	NM_004854 // CHST10 // carbohydrate sulfotransferase 10 // 2q11.2 // 9486 /// ENST00000	CHST10	NM_004854	4.85965e-05
2461999	NM_000081 // LYST // lysosomal trafficking regulator // 1q42.1-q42.2 // 1130 /// ENST00	LYST	NM_000081	4.87403e-05
3426917	NM_006838 // METAP2 // methionyl aminopeptidase 2 // 12q22 // 10988 /// ENST00000323666	METAP2	NM_006838	4.87733e-05
2556215	NM_016516 // VPS54 // vacuolar protein sorting 54 homolog (S. cerevisiae) // 2p13-p14 /	VPS54	NM_016516	4.89263e-05
3879372	NM_018474 // PLK1S1 // polo-like kinase 1 substrate 1 // 20p11.23 // 55857 /// NM_00116	PLK1S1	NM_018474	4.91097e-05
2360700	NM_018845 // SLC50A1 // solute carrier family 50 (sugar transporter), member 1 // 1q22	SLC50A1	NM_018845	4.91848e-05
3842345	NM_007279 // U2AF2 // U2 small nuclear RNA auxiliary factor 2 // 19q13.42 // 11338 ///	U2AF2	NM_007279	4.91992e-05
2328633	NM_018056 // TMEM39B // transmembrane protein 39B // 1p35.1 // 55116 /// ENST0000033629	TMEM39B	NM_018056	4.9228e-05
2700500	NM_016094 // COMMD2 // COMM domain containing 2 // 3q25.1 // 51122 /// ENST00000473414	COMMD2	NM_016094	5.00538e-05
3649890	NM_004996 // ABCC1 // ATP-binding cassette, sub-family C (CFTR/MRP), member 1 // 16p13.	ABCC1	NM_004996	5.01324e-05
3191724	NM_007313 // ABL1 // c-abl oncogene 1, non-receptor tyrosine kinase // 9q34.1 // 25 ///	ABL1	NM_007313	5.01595e-05
2568968	NM_025076 // UXS1 // UDP-glucuronate decarboxylase 1 // 2q12.2 // 80146 /// NM_00125387	UXS1	NM_025076	5.06332e-05
3591006	NM_003825 // SNAP23 // synaptosomal-associated protein, 23kDa // 15q14 // 8773 /// ENST	SNAP23	NM_003825	5.06561e-05
2599704	NM_194302 // CCDC108 // coiled-coil domain containing 108 // 2q35 // 255101 /// ENST000	CCDC108	NM_194302	5.07453e-05
3678369	NR_046480 // ROGDI // rogdi homolog (Drosophila) // 16p13.3 // 79641 /// NM_024589 // R	ROGDI	NR_046480	5.08082e-05
3065007	NM_017621 // ALKBH4 // alkB, alkylation repair homolog 4 (E. coli) // 7q22.1 // 54784 /	ALKBH4	NM_017621	5.09967e-05
3833443	ENST00000409419 // PLD3 // phospholipase D family, member 3 // 19q13.2 // 23646 /// ENS	PLD3	ENST00000409419	5.14371e-05
3837836	NM_017457 // CYTH2 // cytohesin 2 // 19q13.33 // 9266 /// NM_004228 // CYTH2 // cytohes	CYTH2	NM_017457	5.21289e-05
3486025	NM_016617 // UFM1 // ubiquitin-fold modifier 1 // 13q13.3 // 51569 /// ENST00000239878	UFM1	NM_016617	5.24611e-05
2752006	NM_003864 // SAP30 // Sin3A-associated protein, 30kDa // 4q34.1 // 8819 /// ENST0000029	SAP30	NM_003864	5.25291e-05
3061046	NM_194455 // KRIT1 // KRIT1, ankyrin repeat containing // 7q21.2 // 889 /// NM_004912 /	KRIT1	NM_194455	5.26589e-05
2827772	NM_133638 // ADAMTS19 // ADAM metallopeptidase with thrombospondin type 1 motif, 19 //	ADAMTS19	NM_133638	5.27186e-05
2719361	NM_182485 // CPEB2 // cytoplasmic polyadenylation element binding protein 2 // 4p15.33	CPEB2	NM_182485	5.28949e-05
2447414	NM_000433 // NCF2 // neutrophil cytosolic factor 2 // 1q25 // 4688 /// ENST00000367535	NCF2	NM_000433	5.3015e-05
3723378	ENST00000331495 // FMNL1 // formin-like 1 // 17q21 // 752 /// NM_005892 // FMNL1 // for	FMNL1	ENST00000331495	5.30876e-05
4026669	NM_001139457 // BCAP31 // B-cell receptor-associated protein 31 // Xq28 // 10134 /// EN	BCAP31	NM_001139457	5.34229e-05
3075932	ENST00000263549 // PARP12 // poly (ADP-ribose) polymerase family, member 12 // 7q34 //	PARP12	ENST00000263549	5.3818e-05
3190061	NM_004957 // FPGS // folylpolyglutamate synthase // 9q34.1 // 2356 /// NM_001018078 //	FPGS	NM_004957	5.3904e-05
3476665	NM_005505 // SCARB1 // scavenger receptor class B, member 1 // 12q24.31 // 949 /// ENST	SCARB1	NM_005505	5.42217e-05
3060300	NM_003130 // SRI // sorcin // 7q21.1 // 6717 /// ENST00000265729 // SRI // sorcin // 7q	SRI	NM_003130	5.49689e-05
3564027	ENST00000324679 // SAV1 // salvador homolog 1 (Drosophila) // 14q13-q23 // 60485 /// NM	SAV1	ENST00000324679	5.50631e-05
2792161	NM_032136 // TKTL2 // transketolase-like 2 // 4q32.2 // 84076 /// ENST00000280605 // TK	TKTL2	NM_032136	5.50715e-05
3493448	ENST00000326291 // PIBF1 // progesterone immunomodulatory binding factor 1 // 13q22.1 /	PIBF1	ENST00000326291	5.51671e-05
3922664	NM_018964 // SLC37A1 // solute carrier family 37 (glycerol-3-phosphate transporter), me	SLC37A1	NM_018964	5.55279e-05
2623180	NM_015106 // RAD54L2 // RAD54-like 2 (S. cerevisiae) // 3p21.2 // 23132 /// ENST0000040	RAD54L2	NM_015106	5.55825e-05
2768273	NM_152995 // NFXL1 // nuclear transcription factor, X-box binding-like 1 // 4p12 // 152	NFXL1	NM_152995	5.56092e-05
2954355	NM_001168370 // CUL7 // cullin 7 // 6p21.1 // 9820 /// NM_014780 // CUL7 // cullin 7 //	CUL7	NM_001168370	5.56573e-05
2358646	ENST00000361277 // BNIPL // BCL2/adenovirus E1B 19kD interacting protein like // 1q21.3	BNIPL	ENST00000361277	5.57754e-05
4024092	ENST00000520602 // MCF2 // MCF.2 cell line derived transforming sequence // Xq27 // 416	MCF2	ENST00000520602	5.60413e-05
3888055	NM_006420 // ARFGEF2 // ADP-ribosylation factor guanine nucleotide-exchange factor 2 (b	ARFGEF2	NM_006420	5.62103e-05
3738490	NM_212492 // GPS1 // G protein pathway suppressor 1 // 17q25.3 // 2873 /// ENST00000392	GPS1	NM_212492	5.68824e-05
3637006	ENST00000268220 // SEC11A // SEC11 homolog A (S. cerevisiae) // 15q25.3 // 23478 /// NM	SEC11A	ENST00000268220	5.69656e-05
2928461	NM_020455 // GPR126 // G protein-coupled receptor 126 // 6q24.1 // 57211 /// NM_0010323	GPR126	NM_020455	5.72802e-05
2728448	ENST00000381227 // POLR2B // polymerase (RNA) II (DNA directed) polypeptide B, 140kDa /	POLR2B	ENST00000381227	5.7331e-05
3278813	BC064407 // FAM107B // family with sequence similarity 107, member B // 10p13 // 83641	FAM107B	BC064407	5.73359e-05
2750753	NM_012464 // TLL1 // tolloid-like 1 // 4q32-q33 // 7092 /// ENST00000061240 // TLL1 //	TLL1	NM_012464	5.79463e-05
2339139	ENST00000371158 // INADL // InaD-like (Drosophila) // 1p31.3 // 10207 /// NM_176877 //	INADL	ENST00000371158	5.79585e-05
2587961	NM_001822 // CHN1 // chimerin (chimaerin) 1 // 2q31.1 // 1123 /// NM_001025201 // CHN1	CHN1	NM_001822	5.84179e-05
3977611	BC046248 // CXorf67 // chromosome X open reading frame 67 // Xp11.22 // 340602 /// ENST	CXorf67	BC046248	5.87796e-05
3599059	ENST00000335894 // IQCH // IQ motif containing H // 15q23 // 64799 /// NM_001031715 //	IQCH	ENST00000335894	5.90743e-05
3347549	NM_003478 // CUL5 // cullin 5 // 11q22.3 // 8065 /// ENST00000393094 // CUL5 // cullin	CUL5	NM_003478	5.96811e-05
3301512	NM_002860 // ALDH18A1 // aldehyde dehydrogenase 18 family, member A1 // 10q24.3 // 5832	ALDH18A1	NM_002860	5.98454e-05
3671935	NM_031476 // CRISPLD2 // cysteine-rich secretory protein LCCL domain containing 2 // 16	CRISPLD2	NM_031476	5.99841e-05
3061538	NM_001164737 // CALCR // calcitonin receptor // 7q21.3 // 799 /// ENST00000359558 // CA	CALCR	NM_001164737	6.06576e-05
3409330	NM_021821 // MRPS35 // mitochondrial ribosomal protein S35 // 12p11 // 60488 /// ENST00	MRPS35	NM_021821	6.1162e-05
3505541	AK127292 // ANKRD20A19P // ankyrin repeat domain 20 family, member A19, pseudogene // 1	ANKRD20A19P	AK127292	6.12834e-05
2695701	NR_037804 // NPHP3-ACAD11 // NPHP3-ACAD11 readthrough // 3q // 100532724 /// NM_153240	NPHP3-ACAD11	NR_037804	6.21637e-05
2525533	ENST00000360351 // MAP2 // microtubule-associated protein 2 // 2q34-q35 // 4133 /// NM_	MAP2	ENST00000360351	6.3027e-05
2767378	NM_006095 // ATP8A1 // ATPase, aminophospholipid transporter (APLT), class I, type 8A,	ATP8A1	NM_006095	6.33208e-05
3339423	ENST00000298229 // INPPL1 // inositol polyphosphate phosphatase-like 1 // 11q13 // 3636	INPPL1	ENST00000298229	6.3548e-05
3896932	ENST00000378789 // HAO1 // hydroxyacid oxidase (glycolate oxidase) 1 // 20p12 // 54363	HAO1	ENST00000378789	6.41634e-05
3069399	ENST00000465832 // ASZ1 // ankyrin repeat, SAM and basic leucine zipper domain containi	ASZ1	ENST00000465832	6.43368e-05
3693214	ENST00000569548 // DOK4 // docking protein 4 // 16q21 // 55715 /// NM_018110 // DOK4 //	DOK4	ENST00000569548	6.44597e-05
2622590	NM_144499 // GNAT1 // guanine nucleotide binding protein (G protein), alpha transducing	GNAT1	NM_144499	6.45166e-05
3322717	ENST00000265963 // GTF2H1 // general transcription factor IIH, polypeptide 1, 62kDa //	GTF2H1	ENST00000265963	6.47299e-05
3453252	NM_015270 // ADCY6 // adenylate cyclase 6 // 12q12-q13 // 112 /// NM_020983 // ADCY6 //	ADCY6	NM_015270	6.47888e-05
2612012	ENST00000253697 // C3orf20 // chromosome 3 open reading frame 20 // 3p25.1 // 84077 ///	C3orf20	ENST00000253697	6.50774e-05
2881950	NM_181776 // SLC36A2 // solute carrier family 36 (proton/amino acid symporter), member	SLC36A2	NM_181776	6.54049e-05
3540862	NM_020806 // GPHN // gephyrin // 14q23.3 // 10243 /// ENST00000478722 // GPHN // gephyr	GPHN	NM_020806	6.56237e-05
3409006	NM_004264 // MED21 // mediator complex subunit 21 // 12p11.23 // 9412 /// ENST000002828	MED21	NM_004264	6.73266e-05
3226844	NM_001257363 // CRAT // carnitine O-acetyltransferase // 9q34.1 // 1384 /// ENST0000031	CRAT	NM_001257363	6.75942e-05
2934089	ENST00000358372 // WTAP // Wilms tumor 1 associated protein // 6q25-q27 // 9589 /// NM_	WTAP	ENST00000358372	6.81134e-05
2903782	NM_002224 // ITPR3 // inositol 1,4,5-trisphosphate receptor, type 3 // 6p21 // 3710 ///	ITPR3	NM_002224	6.82689e-05
3603247	NM_018602 // DNAJA4 // DnaJ (Hsp40) homolog, subfamily A, member 4 // 15q25.1 // 55466	DNAJA4	NM_018602	6.83792e-05
3392332	NM_014333 // CADM1 // cell adhesion molecule 1 // 11q23.2 // 23705 /// NM_001098517 //	CADM1	NM_014333	6.87614e-05
2459866	NM_018230 // NUP133 // nucleoporin 133kDa // 1q42.13 // 55746 /// ENST00000261396 // NU	NUP133	NM_018230	6.98993e-05
3189714	ENST00000373387 // GARNL3 // GTPase activating Rap/RanGAP domain-like 3 // 9q33.3 // 84	GARNL3	ENST00000373387	6.99162e-05
2449559	NM_018136 // ASPM // asp (abnormal spindle) homolog, microcephaly associated (Drosophil	ASPM	NM_018136	7.03462e-05
2776851	ENST00000473559 // LOC100506746 // uncharacterized LOC100506746 // 4q21 // 100506746 //	LOC100506746	ENST00000473559	7.04319e-05
3018866	ENST00000249356 // DNAJB9 // DnaJ (Hsp40) homolog, subfamily B, member 9 // 7q31|14q24.	DNAJB9	ENST00000249356	7.09006e-05
2950515	NM_022553 // VPS52 // vacuolar protein sorting 52 homolog (S. cerevisiae) // 6p21.3 //	VPS52	NM_022553	7.09325e-05
3752611	NM_022344 // C17orf75 // chromosome 17 open reading frame 75 // 17q11.2 // 64149 /// EN	C17orf75	NM_022344	7.14612e-05
2354365	NM_001005783 // HAO2 // hydroxyacid oxidase 2 (long chain) // 1p13.3-p13.1 // 51179 ///	HAO2	NM_001005783	7.19203e-05
2730746	NM_001098484 // SLC4A4 // solute carrier family 4, sodium bicarbonate cotransporter, me	SLC4A4	NM_001098484	7.21618e-05
3251926	NM_015037 // KIAA0913 // KIAA0913 // 10q22.2 // 23053 /// NM_001242487 // KIAA0913 // K	KIAA0913	NM_015037	7.26e-05
2488732	NM_001166285 // CCT7 // chaperonin containing TCP1, subunit 7 (eta) // 2p13.2 // 10574	CCT7	NM_001166285	7.28171e-05
2675171	NM_003773 // HYAL2 // hyaluronoglucosaminidase 2 // 3p21.3 // 8692 /// ENST00000357750	HYAL2	NM_003773	7.33008e-05
3064024	BC031966 // C7orf61 // chromosome 7 open reading frame 61 // 7q22.1 // 402573 /// ENST0	C7orf61	BC031966	7.34585e-05
3377016	NM_005609 // PYGM // phosphorylase, glycogen, muscle // 11q12-q13.2 // 5837 /// ENST000	PYGM	NM_005609	7.3609e-05
2844479	ENST00000389805 // SQSTM1 // sequestosome 1 // 5q35 // 8878 /// NM_001142298 // SQSTM1	SQSTM1	ENST00000389805	7.50011e-05
2773369	NM_002994 // CXCL5 // chemokine (C-X-C motif) ligand 5 // 4q13.3 // 6374 /// ENST000002	CXCL5	NM_002994	7.57982e-05
3634588	NM_018602 // DNAJA4 // DnaJ (Hsp40) homolog, subfamily A, member 4 // 15q25.1 // 55466	DNAJA4	NM_018602	7.58945e-05
3944922	NM_001039141 // TRIOBP // TRIO and F-actin binding protein // 22q13.1 // 11078 /// ENST	TRIOBP	NM_001039141	7.59051e-05
3362468	NM_030962 // SBF2 // SET binding factor 2 // 11p15.4 // 81846 /// ENST00000256190 // SB	SBF2	NM_030962	7.59345e-05
2443868	NM_002021 // FMO1 // flavin containing monooxygenase 1 // 1q24.3 // 2326 /// ENST000003	FMO1	NM_002021	7.64318e-05
3019793	NR_033766 // FOXP2 // forkhead box P2 // 7q31 // 93986 /// NM_148898 // FOXP2 // forkhe	FOXP2	NR_033766	7.70807e-05
3825225	ENST00000358607 // C19orf60 // chromosome 19 open reading frame 60 // 19p13.11 // 55049	C19orf60	ENST00000358607	7.71517e-05
3214668	ENST00000375643 // IARS // isoleucyl-tRNA synthetase // 9q21 // 3376 /// NM_013417 // I	IARS	ENST00000375643	7.72311e-05
3553103	NM_018335 // ZNF839 // zinc finger protein 839 // 14q32.31 // 55778 /// NM_001267827 //	ZNF839	NM_018335	7.8293e-05
2363444	NM_001014443 // USP21 // ubiquitin specific peptidase 21 // 1q22 // 27005 /// ENST00000	USP21	NM_001014443	7.83654e-05
3766893	NM_004396 // DDX5 // DEAD (Asp-Glu-Ala-Asp) box helicase 5 // 17q21 // 1655 /// ENST000	DDX5	NM_004396	7.85912e-05
2458338	NM_001008493 // ENAH // enabled homolog (Drosophila) // 1q42.12 // 55740 /// NM_018212	ENAH	NM_001008493	7.97983e-05
3676356	ENST00000431526 // ZNF598 // zinc finger protein 598 // 16p13.3 // 90850 /// NM_178167	ZNF598	ENST00000431526	8.02924e-05
3590853	NM_198141 // GANC // glucosidase, alpha; neutral C // 15q15.2 // 2595 /// ENST000003180	GANC	NM_198141	8.03267e-05
3265565	NM_207303 // ATRNL1 // attractin-like 1 // 10q26 // 26033 /// ENST00000355044 // ATRNL1	ATRNL1	NM_207303	8.04232e-05
3620457	ENST00000318006 // VPS39 // vacuolar protein sorting 39 homolog (S. cerevisiae) // 15q1	VPS39	ENST00000318006	8.05732e-05
3830961	NM_001024807 // APLP1 // amyloid beta (A4) precursor-like protein 1 // 19q13.1 // 333 /	APLP1	NM_001024807	8.07088e-05
2319135	ENST00000377443 // CA6 // carbonic anhydrase VI // 1p36.2 // 765 /// AB102863 // CA6 //	CA6	ENST00000377443	8.08226e-05
3463571	NM_002480 // PPP1R12A // protein phosphatase 1, regulatory subunit 12A // 12q15-q21 //	PPP1R12A	NM_002480	8.1018e-05
3643892	NM_016111 // TELO2 // TEL2, telomere maintenance 2, homolog (S. cerevisiae) // 16p13.3	TELO2	NM_016111	8.10682e-05
3643813	NM_032520 // GNPTG // N-acetylglucosamine-1-phosphate transferase, gamma subunit // 16p	GNPTG	NM_032520	8.10755e-05
2363042	ENST00000368076 // PEA15 // phosphoprotein enriched in astrocytes 15 // 1q21.1 // 8682	PEA15	ENST00000368076	8.12915e-05
2902385	NM_005007 // NFKBIL1 // nuclear factor of kappa light polypeptide gene enhancer in B-ce	NFKBIL1	NM_005007	8.13891e-05
2818517	NM_004385 // VCAN // versican // 5q14.3 // 1462 /// ENST00000265077 // VCAN // versican	VCAN	NM_004385	8.1617e-05
2565262	NM_014014 // SNRNP200 // small nuclear ribonucleoprotein 200kDa (U5) // 2q11.2 // 23020	SNRNP200	NM_014014	8.18738e-05
3310479	NM_017615 // NSMCE4A // non-SMC element 4 homolog A (S. cerevisiae) // 10q26.13 // 5478	NSMCE4A	NM_017615	8.24758e-05
2707824	NM_020166 // MCCC1 // methylcrotonoyl-CoA carboxylase 1 (alpha) // 3q27 // 56922 /// EN	MCCC1	NM_020166	8.36079e-05
3903952	ENST00000374372 // GDF5 // growth differentiation factor 5 // 20q11.2 // 8200 /// NM_00	GDF5	ENST00000374372	8.39353e-05
2436378	ENST00000368623 // SLC39A1 // solute carrier family 39 (zinc transporter), member 1 //	SLC39A1	ENST00000368623	8.44944e-05
3545634	NM_004796 // NRXN3 // neurexin 3 // 14q31 // 9369 /// ENST00000335750 // NRXN3 // neure	NRXN3	NM_004796	8.47516e-05
3104323	NM_016010 // ZC2HC1A // zinc finger, C2HC-type containing 1A // 8q21.12 // 51101 /// EN	ZC2HC1A	NM_016010	8.51346e-05
3875242	NM_019095 // CRLS1 // cardiolipin synthase 1 // 20p13-p12.3 // 54675 /// ENST0000037886	CRLS1	NM_019095	8.55914e-05
3198346	NM_002839 // PTPRD // protein tyrosine phosphatase, receptor type, D // 9p23-p24.3 // 5	PTPRD	NM_002839	8.63254e-05
2480992	NM_000251 // MSH2 // mutS homolog 2, colon cancer, nonpolyposis type 1 (E. coli) // 2p2	MSH2	NM_000251	8.63978e-05
2644702	NM_018147 // FAIM // Fas apoptotic inhibitory molecule // 3q22.3 // 55179 /// ENST00000	FAIM	NM_018147	8.63979e-05
2698693	NR_033289 // GK5 // glycerol kinase 5 (putative) // 3q23 // 256356 /// NM_001039547 //	GK5	NR_033289	8.6571e-05
4007588	NM_001042498 // SLC35A2 // solute carrier family 35 (UDP-galactose transporter), member	SLC35A2	NM_001042498	8.68777e-05
2662657	NR_024272 // SEC13 // SEC13 homolog (S. cerevisiae) // 3p25-p24 // 6396 /// NR_024273 /	SEC13	NR_024272	8.6919e-05
2878662	NM_005219 // DIAPH1 // diaphanous homolog 1 (Drosophila) // 5q31 // 1729 /// ENST000003	DIAPH1	NM_005219	8.70989e-05
2689112	NM_144718 // SPICE1 // spindle and centriole associated protein 1 // 3q13.2 // 152185 /	SPICE1	NM_144718	8.75243e-05
2440143	NM_001098398 // COPA // coatomer protein complex, subunit alpha // 1q23.2 // 1314 /// N	COPA	NM_001098398	8.81093e-05
3950726	ENST00000216061 // PPP6R2 // protein phosphatase 6, regulatory subunit 2 // 22q13.33 //	PPP6R2	ENST00000216061	8.92041e-05
2922881	NM_173560 // RFX6 // regulatory factor X, 6 // 6q22.1 // 222546 /// ENST00000332958 //	RFX6	NM_173560	8.96589e-05
2400220	ENST00000375048 // DDOST // dolichyl-diphosphooligosaccharide--protein glycosyltransfer	DDOST	ENST00000375048	8.96934e-05
4001556	ENST00000379942 // PHKA2 // phosphorylase kinase, alpha 2 (liver) // Xp22.2-p22.1 // 52	PHKA2	ENST00000379942	9.06344e-05
3708508	NM_001002914 // KCTD11 // potassium channel tetramerisation domain containing 11 // 17p	KCTD11	NM_001002914	9.10452e-05
3497881	NM_005766 // FARP1 // FERM, RhoGEF (ARHGEF) and pleckstrin domain protein 1 (chondrocyt	FARP1	NM_005766	9.13269e-05
3971451	ENST00000379374 // PHEX // phosphate regulating endopeptidase homolog, X-linked // Xp22	PHEX	ENST00000379374	9.17721e-05
3263944	NM_145341 // PDCD4 // programmed cell death 4 (neoplastic transformation inhibitor) //	PDCD4	NM_145341	9.18552e-05
3547610	NM_024824 // ZC3H14 // zinc finger CCCH-type containing 14 // 14q31.3 // 79882 /// NM_0	ZC3H14	NM_024824	9.20316e-05
2435218	NM_001083965 // TDRKH // tudor and KH domain containing // 1q21 // 11022 /// NM_0010839	TDRKH	NM_001083965	9.20374e-05
4011683	NM_001003811 // TEX11 // testis expressed 11 // Xq13.1 // 56159 /// ENST00000395889 //	TEX11	NM_001003811	9.2541e-05
2954025	NM_033502 // TRERF1 // transcriptional regulating factor 1 // 6p21.1-p12.1 // 55809 ///	TRERF1	NM_033502	9.2676e-05
2798586	NM_020731 // AHRR // aryl-hydrocarbon receptor repressor // 5p15.3 // 57491 /// ENST000	AHRR	NM_020731	9.27554e-05
3089285	NM_001722 // POLR3D // polymerase (RNA) III (DNA directed) polypeptide D, 44kDa // 8q21	POLR3D	NM_001722	9.30158e-05
2334052	ENST00000458657 // C1orf228 // chromosome 1 open reading frame 228 // 1p34.1 // 339541	C1orf228	ENST00000458657	9.38055e-05
3666601	ENST00000336278 // SNTB2 // syntrophin, beta 2 (dystrophin-associated protein A1, 59kDa	SNTB2	ENST00000336278	9.45602e-05
2566848	AK308645 // AFF3 // AF4/FMR2 family, member 3 // 2q11.2-q12 // 3899	AFF3	AK308645	9.46972e-05
2685354	NM_176815 // DHFRL1 // dihydrofolate reductase-like 1 // 3q11.1 // 200895 /// ENST00000	DHFRL1	NM_176815	9.5055e-05
3385003	NM_001039618 // CREBZF // CREB/ATF bZIP transcription factor // 11q14 // 58487 /// NR_0	CREBZF	NM_001039618	9.50613e-05
3850817	NM_004283 // RAB3D // RAB3D, member RAS oncogene family // 19p13.2 // 9545 /// ENST0000	RAB3D	NM_004283	9.53269e-05
3139722	NM_006540 // NCOA2 // nuclear receptor coactivator 2 // 8q13.3 // 10499 /// ENST0000045	NCOA2	NM_006540	9.55366e-05
2622121	NM_001165928 // DAG1 // dystroglycan 1 (dystrophin-associated glycoprotein 1) // 3p21 /	DAG1	NM_001165928	9.59148e-05
3484768	NM_015032 // PDS5B // PDS5, regulator of cohesion maintenance, homolog B (S. cerevisiae	PDS5B	NM_015032	9.62056e-05
2475628	NM_001127401 // YPEL5 // yippee-like 5 (Drosophila) // 2p23.1 // 51646 /// ENST00000379	YPEL5	NM_001127401	9.66634e-05
3880191	NM_022482 // GZF1 // GDNF-inducible zinc finger protein 1 // 20p11.21 // 64412 /// ENST	GZF1	NM_022482	9.68656e-05
2761842	NM_001145847 // PROM1 // prominin 1 // 4p15.32 // 8842 /// NM_006017 // PROM1 // promin	PROM1	NM_001145847	9.68896e-05
2870964	ENST00000261486 // EPB41L4A // erythrocyte membrane protein band 4.1 like 4A // 5q21.3	EPB41L4A	ENST00000261486	9.70489e-05
2540464	NR_040080 // FLJ33534 // uncharacterized LOC285150 // 2p25.1 // 285150 /// AK090853 //	FLJ33534	NR_040080	9.74803e-05
3600960	NR_045566 // BBS4 // Bardet-Biedl syndrome 4 // 15q22.3-q23 // 585 /// ENST00000395205	BBS4	NR_045566	9.77631e-05
3907514	NM_080749 // NEURL2 // neuralized homolog 2 (Drosophila) // 20q13.12 // 140825 /// ENST	NEURL2	NM_080749	9.79527e-05
2319423	NM_005026 // PIK3CD // phosphoinositide-3-kinase, catalytic, delta polypeptide // 1p36.	PIK3CD	NM_005026	9.79652e-05
3817040	NM_006339 // HMG20B // high mobility group 20B // 19p13.3 // 10362 /// ENST00000333651	HMG20B	NM_006339	9.84854e-05
3249641	ENST00000358913 // MYPN // myopalladin // 10q21.3 // 84665 /// NM_032578 // MYPN // myo	MYPN	ENST00000358913	9.85782e-05
2649182	NM_001004316 // LEKR1 // leucine, glutamate and lysine rich 1 // 3q25.31 // 389170 ///	LEKR1	NM_001004316	9.90673e-05
3661065	NM_005611 // RBL2 // retinoblastoma-like 2 (p130) // 16q12.2 // 5934 /// ENST0000026213	RBL2	NM_005611	9.91377e-05
3091077	NM_001197293 // DPYSL2 // dihydropyrimidinase-like 2 // 8p22-p21 // 1808 /// NM_001386	DPYSL2	NM_001197293	9.93614e-05
3806366	NM_144612 // LOXHD1 // lipoxygenase homology domains 1 // 18q21.1 // 125336 /// ENST000	LOXHD1	NM_144612	9.93758e-05
3349535	NM_178510 // ANKK1 // ankyrin repeat and kinase domain containing 1 // 11q23.2 // 25523	ANKK1	NM_178510	0.000100069
3534866	NM_002408 // MGAT2 // mannosyl (alpha-1,6-)-glycoprotein beta-1,2-N-acetylglucosaminylt	MGAT2	NM_002408	0.000100606
3618333	ENST00000561208 // MEIS2 // Meis homeobox 2 // 15q14 // 4212 /// NM_172316 // MEIS2 //	MEIS2	ENST00000561208	0.000100746
3023912	NM_001127441 // CPA5 // carboxypeptidase A5 // 7q32 // 93979 /// ENST00000355388 // CPA	CPA5	NM_001127441	0.00010083
2826343	NM_014035 // SNX24 // sorting nexin 24 // 5q23.2 // 28966 /// ENST00000261369 // SNX24	SNX24	NM_014035	0.00010083
3259631	ENST00000371103 // LCOR // ligand dependent nuclear receptor corepressor // 10q24 // 84	LCOR	ENST00000371103	0.000102802
3261643	ENST00000428099 // NFKB2 // nuclear factor of kappa light polypeptide gene enhancer in	NFKB2	ENST00000428099	0.000103135
3221633	ENST00000374180 // HDHD3 // haloacid dehalogenase-like hydrolase domain containing 3 //	HDHD3	ENST00000374180	0.00010314
3946380	NM_015705 // SGSM3 // small G protein signaling modulator 3 // 22q13.1-q13.2 // 27352 /	SGSM3	NM_015705	0.000103161
2832392	NM_020957 // PCDHB16 // protocadherin beta 16 // 5q31 // 57717 /// ENST00000361016 // P	PCDHB16	NM_020957	0.000103662
3593575	NM_003645 // SLC27A2 // solute carrier family 27 (fatty acid transporter), member 2 //	SLC27A2	NM_003645	0.000103803
3944826	ENST00000357436 // SH3BP1 // SH3-domain binding protein 1 // 22q13.1 // 23616 /// NM_01	SH3BP1	ENST00000357436	0.000104294
3307580	NM_198060 // NRAP // nebulin-related anchoring protein // 10q24-q26 // 4892 /// NM_0012	NRAP	NM_198060	0.000105199
3538403	AK128037 // LRRC9 // leucine rich repeat containing 9 // 14q23.1 // 341883 /// ENST0000	LRRC9	AK128037	0.000105275
3254468	NR_070308 // DYDC2 // DPY30 domain containing 2 // 10q23.1 // 84332 /// ENST00000372199	DYDC2	NR_070308	0.000105312
3548152	NM_018319 // TDP1 // tyrosyl-DNA phosphodiesterase 1 // 14q32.11 // 55775 /// NM_001008	TDP1	NM_018319	0.000106009
2600155	NM_012100 // DNPEP // aspartyl aminopeptidase // 2q35 // 23549 /// ENST00000273075 // D	DNPEP	NM_012100	0.00010612
2929168	NM_007124 // UTRN // utrophin // 6q24 // 7402 /// ENST00000367545 // UTRN // utrophin /	UTRN	NM_007124	0.000106683
3572041	NM_001039479 // KIAA0317 // KIAA0317 // 14q24.3 // 9870 /// ENST00000356357 // KIAA0317	KIAA0317	NM_001039479	0.000106831
2901841	ENST00000450220 // ATAT1 // alpha tubulin acetyltransferase 1 // 6p21.33 // 79969 /// E	ATAT1	ENST00000450220	0.000106939
3933566	NM_024022 // TMPRSS3 // transmembrane protease, serine 3 // 21q22.3 // 64699 /// NM_001	TMPRSS3	NM_024022	0.00010772
2486178	NM_002398 // MEIS1 // Meis homeobox 1 // 2p14 // 4211 /// ENST00000272369 // MEIS1 // M	MEIS1	NM_002398	0.000108635
2692883	NM_033049 // MUC13 // mucin 13, cell surface associated // 3q21.2 // 56667 /// ENST0000	MUC13	NM_033049	0.000108811
2348792	NM_019083 // TRMT13 // tRNA methyltransferase 13 homolog (S. cerevisiae) // 1p21.2 // 5	TRMT13	NM_019083	0.00010915
2536298	ENST00000360051 // SEPT2 // septin 2 // 2q37 // 4735 /// NM_001008491 // SEPT2 // septi	2016-09-02	ENST00000360051	0.000109307
2797393	NM_005245 // FAT1 // FAT tumor suppressor homolog 1 (Drosophila) // 4q35 // 2195 /// EN	FAT1	NM_005245	0.000109687
3815809	AK293917 // NDUFS7 // NADH dehydrogenase (ubiquinone) Fe-S protein 7, 20kDa (NADH-coenz	NDUFS7	AK293917	0.00011001
2704267	ENST00000470487 // GOLIM4 // golgi integral membrane protein 4 // 3q26.2 // 27333 /// N	GOLIM4	ENST00000470487	0.000110882
3810413	NM_013435 // RAX // retina and anterior neural fold homeobox // 18q21.32 // 30062 /// E	RAX	NM_013435	0.000110983
2546409	NM_004304 // ALK // anaplastic lymphoma receptor tyrosine kinase // 2p23 // 238 /// ENS	ALK	NM_004304	0.000111443
2664760	NM_001351 // DAZL // deleted in azoospermia-like // 3p24.3 // 1618 /// ENST00000399444	DAZL	NM_001351	0.000111842
2739308	NM_001963 // EGF // epidermal growth factor // 4q25 // 1950 /// NM_001178130 // EGF //	EGF	NM_001963	0.000111908
2725061	NM_001112719 // LIMCH1 // LIM and calponin homology domains 1 // 4p13 // 22998 /// NM_0	LIMCH1	NM_001112719	0.000112313
3845708	NM_003938 // AP3D1 // adaptor-related protein complex 3, delta 1 subunit // 19p13.3 //	AP3D1	NM_003938	0.000112634
2835848	NM_078483 // SLC36A1 // solute carrier family 36 (proton/amino acid symporter), member	SLC36A1	NM_078483	0.000113007
3443434	BC028195 // LINC00612 // long intergenic non-protein coding RNA 612 // 12p13.31 // 2531	LINC00612	BC028195	0.000113661
2522014	ENST00000295079 // C2orf47 // chromosome 2 open reading frame 47 // 2q33.1 // 79568 ///	C2orf47	ENST00000295079	0.000113926
3049840	NM_004507 // HUS1 // HUS1 checkpoint homolog (S. pombe) // 7p13-p12 // 3364 /// NR_0379	HUS1	NM_004507	0.000113955
2336497	NM_024646 // ZYG11B // zyg-11 homolog B (C. elegans) // 1p32.3 // 79699 /// ENST0000029	ZYG11B	NM_024646	0.000114002
3382861	NM_001128620 // PAK1 // p21 protein (Cdc42/Rac)-activated kinase 1 // 11q13-q14 // 5058	PAK1	NM_001128620	0.00011402
2580304	NM_001190879 // ORC4 // origin recognition complex, subunit 4 // 2q22-q23 // 5000 /// N	ORC4	NM_001190879	0.000114785
3308864	NM_014904 // RAB11FIP2 // RAB11 family interacting protein 2 (class I) // 10q26.11 // 2	RAB11FIP2	NM_014904	0.000116206
2331959	ENST00000372703 // DEM1 // defects in morphology 1 homolog (S. cerevisiae) // 1p34.2 //	DEM1	ENST00000372703	0.000116564
3470549	ENST00000261401 // CORO1C // coronin, actin binding protein, 1C // 12q24.1 // 23603 ///	CORO1C	ENST00000261401	0.000116916
3806913	NM_005901 // SMAD2 // SMAD family member 2 // 18q21.1 // 4087 /// NM_001003652 // SMAD2	SMAD2	NM_005901	0.000116991
3784670	ENST00000333234 // C18orf21 // chromosome 18 open reading frame 21 // 18q12.2 // 83608	C18orf21	ENST00000333234	0.000117571
2746693	ENST00000336498 // ARHGAP10 // Rho GTPase activating protein 10 // 4q31.23 // 79658 ///	ARHGAP10	ENST00000336498	0.000117626
3773312	NM_014740 // EIF4A3 // eukaryotic translation initiation factor 4A3 // 17q25.3 // 9775	EIF4A3	NM_014740	0.000117855
3576749	NM_006329 // FBLN5 // fibulin 5 // 14q32.1 // 10516 /// ENST00000342058 // FBLN5 // fib	FBLN5	NM_006329	0.000118091
3476012	ENST00000541076 // MPHOSPH9 // M-phase phosphoprotein 9 // 12q24.31 // 10198 /// NM_022	MPHOSPH9	ENST00000541076	0.00011922
2836856	ENST00000403027 // CNOT8 // CCR4-NOT transcription complex, subunit 8 // 5q31-q33 // 93	CNOT8	ENST00000403027	0.000120755
3607766	NM_020212 // WDR93 // WD repeat domain 93 // 15q26.1 // 56964 /// ENST00000268130 // WD	WDR93	NM_020212	0.000121308
3917305	NM_206866 // BACH1 // BTB and CNC homology 1, basic leucine zipper transcription factor	BACH1	NM_206866	0.000121481
2692060	NM_001146106 // PARP9 // poly (ADP-ribose) polymerase family, member 9 // 3q21 // 83666	PARP9	NM_001146106	0.000121593
2413032	NM_001198961 // ECHDC2 // enoyl CoA hydratase domain containing 2 // 1p32.3 // 55268 //	ECHDC2	NM_001198961	0.000122286
2676671	ENST00000462138 // TKT // transketolase // 3p14.3 // 7086 /// NM_001135055 // TKT // tr	TKT	ENST00000462138	0.000122636
3210497	NM_015225 // PRUNE2 // prune homolog 2 (Drosophila) // 9q21.2 // 158471 /// ENST0000037	PRUNE2	NM_015225	0.000122651
3726325	NM_022167 // XYLT2 // xylosyltransferase II // 17q21.33 // 64132 /// ENST00000017003 //	XYLT2	NM_022167	0.000123143
3064230	NM_022574 // GIGYF1 // GRB10 interacting GYF protein 1 // 7q22 // 64599 /// ENST0000027	GIGYF1	NM_022574	0.000123205
3079463	NM_007189 // ABCF2 // ATP-binding cassette, sub-family F (GCN20), member 2 // 7q36 // 1	ABCF2	NM_007189	0.000123237
2577482	NM_030923 // TMEM163 // transmembrane protein 163 // 2q21.3 // 81615 /// ENST0000028192	TMEM163	NM_030923	0.000123511
3352070	NM_005188 // CBL // Cbl proto-oncogene, E3 ubiquitin protein ligase // 11q23.3 // 867 /	CBL	NM_005188	0.000123556
3363979	NM_148976 // PSMA1 // proteasome (prosome, macropain) subunit, alpha type, 1 // 11p15.1	PSMA1	NM_148976	0.000123578
3302990	NM_002079 // GOT1 // glutamic-oxaloacetic transaminase 1, soluble (aspartate aminotrans	GOT1	NM_002079	0.000123853
3824471	NM_024656 // GLT25D1 // glycosyltransferase 25 domain containing 1 // 19p13.11 // 79709	GLT25D1	NM_024656	0.000124549
2622696	NM_004636 // SEMA3B // sema domain, immunoglobulin domain (Ig), short basic domain, sec	SEMA3B	NM_004636	0.000124653
3848243	NM_000208 // INSR // insulin receptor // 19p13.3-p13.2 // 3643 /// NM_001079817 // INSR	INSR	NM_000208	0.000124989
3685261	NM_001083614 // EARS2 // glutamyl-tRNA synthetase 2, mitochondrial (putative) // 16p12.	EARS2	NM_001083614	0.000126825
3608113	NM_003870 // IQGAP1 // IQ motif containing GTPase activating protein 1 // 15q26.1 // 88	IQGAP1	NM_003870	0.000127859
3175597	ENST00000360280 // VPS13A // vacuolar protein sorting 13 homolog A (S. cerevisiae) // 9	VPS13A	ENST00000360280	0.000128773
3901696	ENST00000432802 // ACSS1 // acyl-CoA synthetase short-chain family member 1 // 20p11.23	ACSS1	ENST00000432802	0.000129192
2876793	NM_020389 // TRPC7 // transient receptor potential cation channel, subfamily C, member	TRPC7	NM_020389	0.000129404
3237548	ENST00000377275 // ARL5B // ADP-ribosylation factor-like 5B // 10p12.31 // 221079 /// N	ARL5B	ENST00000377275	0.000129405
2992243	NM_018719 // CDCA7L // cell division cycle associated 7-like // 7p15.3 // 55536 /// NM_	CDCA7L	NM_018719	0.000129443
3475926	NM_020845 // PITPNM2 // phosphatidylinositol transfer protein, membrane-associated 2 //	PITPNM2	NM_020845	0.000129462
2361761	ENST00000368196 // NTRK1 // neurotrophic tyrosine kinase, receptor, type 1 // 1q21-q22	NTRK1	ENST00000368196	0.000129508
3703665	ENST00000268616 // ZCCHC14 // zinc finger, CCHC domain containing 14 // 16q24.2 // 2317	ZCCHC14	ENST00000268616	0.000129541
2691850	NM_001199799 // ILDR1 // immunoglobulin-like domain containing receptor 1 // 3q13.33 //	ILDR1	NM_001199799	0.000129595
3048712	NM_013389 // NPC1L1 // NPC1 (Niemann-Pick disease, type C1, gene)-like 1 // 7p13 // 298	NPC1L1	NM_013389	0.000129654
2686602	NM_016247 // IMPG2 // interphotoreceptor matrix proteoglycan 2 // 3q12.2-q12.3 // 50939	IMPG2	NM_016247	0.000130105
3063727	NM_005641 // TAF6 // TAF6 RNA polymerase II, TATA box binding protein (TBP)-associated	TAF6	NM_005641	0.000130106
3952637	NM_003325 // HIRA // HIR histone cell cycle regulation defective homolog A (S. cerevisi	HIRA	NM_003325	0.000130269
3934652	NM_182688 // UBE2G2 // ubiquitin-conjugating enzyme E2G 2 // 21q22.3 // 7327 /// NM_003	UBE2G2	NM_182688	0.000130509
2401448	NM_004091 // E2F2 // E2F transcription factor 2 // 1p36 // 1870 /// ENST00000361729 //	E2F2	NM_004091	0.000130831
3923702	ENST00000397928 // TRPM2 // transient receptor potential cation channel, subfamily M, m	TRPM2	ENST00000397928	0.000130993
2672140	ENST00000231751 // LTF // lactotransferrin // 3p21.31 // 4057 /// NM_002343 // LTF // l	LTF	ENST00000231751	0.000131328
2408111	NM_017646 // TRIT1 // tRNA isopentenyltransferase 1 // 1p34.2 // 54802 /// ENST00000316	TRIT1	NM_017646	0.000131389
3907561	NM_022095 // ZNF335 // zinc finger protein 335 // 20q13.12 // 63925 /// ENST00000322927	ZNF335	NM_022095	0.000131522
4024160	ENST00000327569 // ATP11C // ATPase, class VI, type 11C // Xq27.1 // 286410 /// NM_1736	ATP11C	ENST00000327569	0.000131561
2728224	NM_006947 // SRP72 // signal recognition particle 72kDa // 4q11 // 6731 /// ENST0000034	SRP72	NM_006947	0.000131817
3930235	NM_004414 // RCAN1 // regulator of calcineurin 1 // 21q22.12 // 1827 /// ENST0000031380	RCAN1	NM_004414	0.000131891
3935232	ENST00000291672 // C21orf56 // chromosome 21 open reading frame 56 // 21q22.3 // 84221	C21orf56	ENST00000291672	0.000132144
2570238	NM_000272 // NPHP1 // nephronophthisis 1 (juvenile) // 2q13 // 4867 /// NM_207181 // NP	NPHP1	NM_000272	0.000132429
3961496	NM_020831 // MKL1 // megakaryoblastic leukemia (translocation) 1 // 22q13 // 57591 ///	MKL1	NM_020831	0.000133305
3043165	NM_152740 // HIBADH // 3-hydroxyisobutyrate dehydrogenase // 7p15.2 // 11112 /// ENST00	HIBADH	NM_152740	0.000133323
2673547	NM_001040454 // SLC26A6 // solute carrier family 26, member 6 // 3p21.3 // 65010 /// EN	SLC26A6	NM_001040454	0.000133625
3375612	ENST00000394836 // RAB3IL1 // RAB3A interacting protein (rabin3)-like 1 // 11q12.2 // 5	RAB3IL1	ENST00000394836	0.000135861
2754371	ENST00000314970 // CCDC111 // coiled-coil domain containing 111 // 4q35.1 // 201973 ///	CCDC111	ENST00000314970	0.000135993
3299945	NM_019859 // HTR7 // 5-hydroxytryptamine (serotonin) receptor 7, adenylate cyclase-coup	HTR7	NM_019859	0.000136009
3598613	NM_133375 // DIS3L // DIS3 mitotic control homolog (S. cerevisiae)-like // 15q22.31 //	DIS3L	NM_133375	0.000136065
3695450	NM_178516 // EXOC3L1 // exocyst complex component 3-like 1 // 16q22.1 // 283849 /// ENS	EXOC3L1	NM_178516	0.000136615
2696252	NM_001005861 // RYK // receptor-like tyrosine kinase // 3q22 // 6259 /// NM_002958 // R	RYK	NM_001005861	0.000136968
3958658	ENST00000354992 // LARGE // like-glycosyltransferase // 22q12.3 // 9215 /// NM_004737 /	LARGE	ENST00000354992	0.000137147
2323847	NM_000929 // PLA2G5 // phospholipase A2, group V // 1p36-p34 // 5322 /// NM_000929 // P	PLA2G5	NM_000929	0.00013722
3229837	NM_052814 // CARD9 // caspase recruitment domain family, member 9 // 9q34.3 // 64170 //	CARD9	NM_052814	0.000137502
2366490	ENST00000367808 // BLZF1 // basic leucine zipper nuclear factor 1 // 1q24 // 8548 /// N	BLZF1	ENST00000367808	0.000137843
3942259	ENST00000336726 // HORMAD2 // HORMA domain containing 2 // 22q12.2 // 150280 /// ENST00	HORMAD2	ENST00000336726	0.000138107
4027302	NM_001009932 // DNASE1L1 // deoxyribonuclease I-like 1 // Xq28 // 1774 /// ENST00000369	DNASE1L1	NM_001009932	0.000138455
2692640	NM_001012337 // ROPN1B // rhophilin associated tail protein 1B // 3q21.2 // 152015 ///	ROPN1B	NM_001012337	0.000138473
3674886	ENST00000399953 // NPRL3 // nitrogen permease regulator-like 3 (S. cerevisiae) // 16p13	NPRL3	ENST00000399953	0.000138497
3633890	NM_001145923 // SCAPER // S-phase cyclin A-associated protein in the ER // 15q24 // 498	SCAPER	NM_001145923	0.000138842
2988459	NM_021163 // RBAK // RB-associated KRAB zinc finger // 7p22.1 // 57786 /// NM_001204456	RBAK	NM_021163	0.000139858
3160175	NM_003383 // VLDLR // very low density lipoprotein receptor // 9p24 // 7436 /// ENST000	VLDLR	NM_003383	0.000140111
2829171	ENST00000395029 // TCF7 // transcription factor 7 (T-cell specific, HMG-box) // 5q31.1	TCF7	ENST00000395029	0.000141078
3238231	AK128264 // MLLT10 // myeloid/lymphoid or mixed-lineage leukemia (trithorax homolog, Dr	MLLT10	AK128264	0.000141149
3645816	ENST00000574298 // ZNF75A // zinc finger protein 75a // 16p13.3 // 7627 /// NM_153028 /	ZNF75A	ENST00000574298	0.000141247
4014029	ENST00000262752 // RPS6KA6 // ribosomal protein S6 kinase, 90kDa, polypeptide 6 // Xq21	RPS6KA6	ENST00000262752	0.000141899
2819779	NM_032119 // GPR98 // G protein-coupled receptor 98 // 5q13 // 84059 /// NR_003149 // G	GPR98	NM_032119	0.000141941
3505449	NM_005932 // MIPEP // mitochondrial intermediate peptidase // 13q12 // 4285 /// ENST000	MIPEP	NM_005932	0.00014204
3634529	ENST00000258873 // ACSBG1 // acyl-CoA synthetase bubblegum family member 1 // 15q23-q24	ACSBG1	ENST00000258873	0.000142062
2596162	NM_017759 // INO80D // INO80 complex subunit D // 2q33.3 // 54891 /// ENST00000403263 /	INO80D	NM_017759	0.00014229
3302533	NM_003015 // SFRP5 // secreted frizzled-related protein 5 // 10q24.1 // 6425 /// ENST00	SFRP5	NM_003015	0.000142398
2660617	NM_000564 // IL5RA // interleukin 5 receptor, alpha // 3p26-p24 // 3568 /// NM_175726 /	IL5RA	NM_000564	0.000143245
3250237	ENST00000354624 // HKDC1 // hexokinase domain containing 1 // 10q22.1 // 80201 /// NM_0	HKDC1	ENST00000354624	0.000143664
3683050	NM_015092 // SMG1 // smg-1 homolog, phosphatidylinositol 3-kinase-related kinase (C. el	SMG1	NM_015092	0.000143803
3047660	NM_000168 // GLI3 // GLI family zinc finger 3 // 7p13 // 2737 /// ENST00000395925 // GL	GLI3	NM_000168	0.000144025
3823554	NM_005370 // RAB8A // RAB8A, member RAS oncogene family // 19p13.1 // 4218 /// ENST0000	RAB8A	NM_005370	0.00014419
3553607	NM_001969 // EIF5 // eukaryotic translation initiation factor 5 // 14q32.32 // 1983 ///	EIF5	NM_001969	0.000144453
3852823	NM_004146 // NDUFB7 // NADH dehydrogenase (ubiquinone) 1 beta subcomplex, 7, 18kDa // 1	NDUFB7	NM_004146	0.000144623
3641777	NM_178842 // CERS3 // ceramide synthase 3 // 15q26.3 // 204219 /// ENST00000284382 // C	CERS3	NM_178842	0.000144636
3378024	NM_001242481 // EIF1AD // eukaryotic translation initiation factor 1A domain containing	EIF1AD	NM_001242481	0.000146321
3788097	NM_002747 // MAPK4 // mitogen-activated protein kinase 4 // 18q21.2 // 5596 /// ENST000	MAPK4	NM_002747	0.000146421
2434925	NM_002651 // PI4KB // phosphatidylinositol 4-kinase, catalytic, beta // 1q21 // 5298 //	PI4KB	NM_002651	0.000146601
2366028	NM_001198956 // DCAF6 // DDB1 and CUL4 associated factor 6 // 1q24.2 // 55827 /// ENST0	DCAF6	NM_001198956	0.00014684
3759410	NM_002055 // GFAP // glial fibrillary acidic protein // 17q21 // 2670 /// ENST000002534	GFAP	NM_002055	0.000148253
3093526	NM_080872 // UNC5D // unc-5 homolog D (C. elegans) // 8p12 // 137970 /// AB055056 // UN	UNC5D	NM_080872	0.000148482
3634071	NM_005724 // TSPAN3 // tetraspanin 3 // 15q24.3 // 10099 /// ENST00000267970 // TSPAN3	TSPAN3	NM_005724	0.000148678
3743551	ENST00000356683 // C17orf81 // chromosome 17 open reading frame 81 // 17p13.1 // 23587	C17orf81	ENST00000356683	0.000149857
2476510	NM_206943 // LTBP1 // latent transforming growth factor beta binding protein 1 // 2p22-	LTBP1	NM_206943	0.000150698
2597552	ENST00000342788 // ERBB4 // v-erb-a erythroblastic leukemia viral oncogene homolog 4 (a	ERBB4	ENST00000342788	0.000150848
3364306	NM_017508 // SOX6 // SRY (sex determining region Y)-box 6 // 11p15.3 // 55553 /// NM_00	SOX6	NM_017508	0.000151296
3973891	NM_001163335 // SYTL5 // synaptotagmin-like 5 // Xp21.1 // 94122 /// NM_138780 // SYTL5	SYTL5	NM_001163335	0.000152111
3992408	NM_001159702 // FHL1 // four and a half LIM domains 1 // Xq26 // 2273 /// NM_001159704	FHL1	NM_001159702	0.000152259
2974188	NM_004830 // MED23 // mediator complex subunit 23 // 6q22.33-q24.1 // 9439 /// ENST0000	MED23	NM_004830	0.000152334
2500838	NM_019014 // POLR1B // polymerase (RNA) I polypeptide B, 128kDa // 2q13 // 84172 /// EN	POLR1B	NM_019014	0.000152601
3231010	ENST00000406427 // PNPLA7 // patatin-like phospholipase domain containing 7 // 9q34.3 /	PNPLA7	ENST00000406427	0.000152602
3388785	NM_002425 // MMP10 // matrix metallopeptidase 10 (stromelysin 2) // 11q22.3 // 4319 ///	MMP10	NM_002425	0.000152781
2525053	NM_004379 // CREB1 // cAMP responsive element binding protein 1 // 2q34 // 1385 /// NM_	CREB1	NM_004379	0.000153298
2943874	NM_022113 // KIF13A // kinesin family member 13A // 6p23 // 63971 /// ENST00000259711 /	KIF13A	NM_022113	0.000154682
2675763	ENST00000232888 // RRP9 // ribosomal RNA processing 9, small subunit (SSU) processome c	RRP9	ENST00000232888	0.000155031
3942838	NM_016733 // LIMK2 // LIM domain kinase 2 // 22q12.2 // 3985 /// NM_001031801 // LIMK2	LIMK2	NM_016733	0.000155055
3927446	NM_006988 // ADAMTS1 // ADAM metallopeptidase with thrombospondin type 1 motif, 1 // 21	ADAMTS1	NM_006988	0.000155563
3105749	ENST00000285393 // ATP6V0D2 // ATPase, H+ transporting, lysosomal 38kDa, V0 subunit d2	ATP6V0D2	ENST00000285393	0.000156325
2844461	NM_145867 // LTC4S // leukotriene C4 synthase // 5q35 // 4056 /// ENST00000292596 // LT	LTC4S	NM_145867	0.000156952
2422398	ENST00000370445 // BARHL2 // BarH-like homeobox 2 // 1p22.2 // 343472 /// NM_020063 //	BARHL2	ENST00000370445	0.000157615
2358360	NM_001202858 // ECM1 // extracellular matrix protein 1 // 1q21 // 1893 /// ENST00000369	ECM1	NM_001202858	0.000158568
3150715	ENST00000313655 // DSCC1 // defective in sister chromatid cohesion 1 homolog (S. cerevi	DSCC1	ENST00000313655	0.000158728
3869396	NM_001136499 // ZNF841 // zinc finger protein 841 // 19q13.41 // 284371 /// ENST0000038	ZNF841	NM_001136499	0.000159486
3219682	NM_032012 // TMEM245 // transmembrane protein 245 // 9q31 // 23731 /// ENST00000374586	TMEM245	NM_032012	0.000159976
3615985	NM_017762 // MTMR10 // myotubularin related protein 10 // 15q13.3 // 54893 /// ENST0000	MTMR10	NM_017762	0.000160154
3182957	NM_015469 // NIPSNAP3A // nipsnap homolog 3A (C. elegans) // 9q31.1 // 25934 /// ENST00	NIPSNAP3A	NM_015469	0.000160215
2670481	ENST00000301831 // ULK4 // unc-51-like kinase 4 (C. elegans) // 3p22.1 // 54986 /// NM_	ULK4	ENST00000301831	0.000160263
3621080	NM_201631 // TGM5 // transglutaminase 5 // 15q15.2 // 9333 /// ENST00000220420 // TGM5	TGM5	NM_201631	0.000162267
3494502	ENST00000377453 // CLN5 // ceroid-lipofuscinosis, neuronal 5 // 13q21.1-q32 // 1203 ///	CLN5	ENST00000377453	0.000163339
3091403	ENST00000521400 // EPHX2 // epoxide hydrolase 2, cytoplasmic // 8p21 // 2053 /// ENST00	EPHX2	ENST00000521400	0.000163342
3482572	NM_006646 // WASF3 // WAS protein family, member 3 // 13q12 // 10810 /// ENST0000033532	WASF3	NM_006646	0.000163563
3548788	ENST00000298875 // CPSF2 // cleavage and polyadenylation specific factor 2, 100kDa // 1	CPSF2	ENST00000298875	0.000163928
3846538	NM_001961 // EEF2 // eukaryotic translation elongation factor 2 // 19pter-q12 // 1938 /	EEF2	NM_001961	0.000163972
2905469	NM_003958 // RNF8 // ring finger protein 8, E3 ubiquitin protein ligase // 6p21.3 // 90	RNF8	NM_003958	0.000166013
3620741	NM_138477 // CDAN1 // codanin 1 // 15q15.2 // 146059 /// ENST00000356231 // CDAN1 // co	CDAN1	NM_138477	0.000166083
3680610	NM_002094 // GSPT1 // G1 to S phase transition 1 // 16p13.1 // 2935 /// NM_001130006 //	GSPT1	NM_002094	0.000166198
2690776	ENST00000483209 // B4GALT4 // UDP-Gal:betaGlcNAc beta 1,4- galactosyltransferase, polyp	B4GALT4	ENST00000483209	0.000166429
3975467	NM_021140 // KDM6A // lysine (K)-specific demethylase 6A // Xp11.2 // 7403 /// ENST0000	KDM6A	NM_021140	0.000166908
3020804	ENST00000249299 // NAA38 // N(alpha)-acetyltransferase 38, NatC auxiliary subunit // 7q	NAA38	ENST00000249299	0.000167512
3064541	NM_001084 // PLOD3 // procollagen-lysine, 2-oxoglutarate 5-dioxygenase 3 // 7q22 // 898	PLOD3	NM_001084	0.000167853
3764471	NM_004687 // MTMR4 // myotubularin related protein 4 // 17q22-q23 // 9110 /// ENST00000	MTMR4	NM_004687	0.000169091
4010602	NM_152424 // FAM123B // family with sequence similarity 123B // Xq11.2 // 139285 /// EN	FAM123B	NM_152424	0.000169723
2954771	NM_019096 // GTPBP2 // GTP binding protein 2 // 6p21 // 54676 /// ENST00000307126 // GT	GTPBP2	NM_019096	0.000170337
2337392	ENST00000371265 // BSND // Bartter syndrome, infantile, with sensorineural deafness (Ba	BSND	ENST00000371265	0.000171627
3000167	NM_031443 // CCM2 // cerebral cavernous malformation 2 // 7p13 // 83605 /// ENST0000025	CCM2	NM_031443	0.00017397
3872053	NM_006210 // PEG3 // paternally expressed 3 // 19q13.4 // 5178 /// ENST00000326441 // P	PEG3	NM_006210	0.000174053
3335643	NM_025128 // MUS81 // MUS81 endonuclease homolog (S. cerevisiae) // 11q13 // 80198 ///	MUS81	NM_025128	0.000174463
2566414	NM_012214 // MGAT4A // mannosyl (alpha-1,3-)-glycoprotein beta-1,4-N-acetylglucosaminyl	MGAT4A	NM_012214	0.000174791
3841310	ENST00000574372 // TSEN34 // tRNA splicing endonuclease 34 homolog (S. cerevisiae) // 1	TSEN34	ENST00000574372	0.000175614
3869880	NR_003578 // ZNF702P // zinc finger protein 702, pseudogene // 19q13.41 // 79986 /// NM	ZNF702P	NR_003578	0.000176062
2440664	NM_001199873 // B4GALT3 // UDP-Gal:betaGlcNAc beta 1,4- galactosyltransferase, polypept	B4GALT3	NM_001199873	0.000176831
2798538	NM_004168 // SDHA // succinate dehydrogenase complex, subunit A, flavoprotein (Fp) // 5	SDHA	NM_004168	0.000178306
2634027	ENST00000341893 // CEP97 // centrosomal protein 97kDa // 3q12.3 // 79598 /// NM_024548	CEP97	ENST00000341893	0.0001785
3259836	NM_198045 // ZDHHC16 // zinc finger, DHHC-type containing 16 // 10q24.1 // 84287 /// EN	ZDHHC16	NM_198045	0.000179581
3519309	ENST00000377102 // SPRY2 // sprouty homolog 2 (Drosophila) // 13q31.1 // 10253 /// NM_0	SPRY2	ENST00000377102	0.000179684
3466740	NM_000895 // LTA4H // leukotriene A4 hydrolase // 12q22 // 4048 /// NM_001256643 // LTA	LTA4H	NM_000895	0.000179828
2327817	NM_005704 // PTPRU // protein tyrosine phosphatase, receptor type, U // 1p35.3 // 10076	PTPRU	NM_005704	0.000180106
2617148	ENST00000328376 // C3orf35 // chromosome 3 open reading frame 35 // 3p22.2 // 339883 //	C3orf35	ENST00000328376	0.000180445
3760137	NM_001193466 // KANSL1 // KAT8 regulatory NSL complex subunit 1 // 17q21.31 // 284058 /	KANSL1	NM_001193466	0.000181701
2922715	ENST00000368599 // FAM26E // family with sequence similarity 26, member E // 6q22.1 //	FAM26E	ENST00000368599	0.000182552
2584787	NM_014900 // COBLL1 // COBL-like 1 // 2q24.3 // 22837 /// ENST00000342193 // COBLL1 //	COBLL1	NM_014900	0.000182624
2671728	NM_022842 // CDCP1 // CUB domain containing protein 1 // 3p21.31 // 64866 /// ENST00000	CDCP1	NM_022842	0.000182925
2420229	NM_024686 // TTLL7 // tubulin tyrosine ligase-like family, member 7 // 1p31.1 // 79739	TTLL7	NM_024686	0.000182936
3966929	NM_003918 // GYG2 // glycogenin 2 // Xp22.3 // 8908 /// ENST00000381163 // GYG2 // glyc	GYG2	NM_003918	0.000183765
3094778	NM_006283 // TACC1 // transforming, acidic coiled-coil containing protein 1 // 8p11.22	TACC1	NM_006283	0.000183796
3752888	NM_001094 // ASIC2 // acid-sensing (proton-gated) ion channel 2 // 17q12 // 40 /// NM_1	ASIC2	NM_001094	0.000184129
3882854	NM_001257137 // ITCH // itchy E3 ubiquitin protein ligase // 20q11.22 // 83737 /// NM_0	ITCH	NM_001257137	0.000184132
2756029	NR_027436 // LOC283788 // FSHD region gene 1 pseudogene // --- // 283788 /// NR_027436	LOC283788	NR_027436	0.000185677
3320169	NM_001025390 // AMPD3 // adenosine monophosphate deaminase 3 // 11p15 // 272 /// NM_000	AMPD3	NM_001025390	0.000186311
3886765	ENST00000243924 // PI3 // peptidase inhibitor 3, skin-derived // 20q13.12 // 5266 /// N	PI3	ENST00000243924	0.000186693
3377933	NM_016938 // EFEMP2 // EGF containing fibulin-like extracellular matrix protein 2 // 11	EFEMP2	NM_016938	0.000187064
2574752	NM_000122 // ERCC3 // excision repair cross-complementing rodent repair deficiency, com	ERCC3	NM_000122	0.000188097
2830465	ENST00000239926 // MYOT // myotilin // 5q31 // 9499 /// NM_006790 // MYOT // myotilin /	MYOT	ENST00000239926	0.000188466
3933399	NM_001098402 // ZNF295 // zinc finger protein 295 // 21q22.3 // 49854 /// NM_020727 //	ZNF295	NM_001098402	0.000188526
3303339	NM_018294 // CWF19L1 // CWF19-like 1, cell cycle control (S. pombe) // 10q24.31 // 5528	CWF19L1	NM_018294	0.000189002
3580876	NM_015316 // PPP1R13B // protein phosphatase 1, regulatory subunit 13B // 14q32.33 // 2	PPP1R13B	NM_015316	0.000189449
2760371	NM_017491 // WDR1 // WD repeat domain 1 // 4p16.1 // 9948 /// ENST00000382452 // WDR1 /	WDR1	NM_017491	0.000189621
3214825	NM_005014 // OMD // osteomodulin // 9q22.31 // 4958 /// ENST00000375550 // OMD // osteo	OMD	NM_005014	0.000189844
3736290	NM_001168 // BIRC5 // baculoviral IAP repeat containing 5 // 17q25 // 332 /// NM_001012	BIRC5	NM_001168	0.000192092
3337618	NM_001164162 // PPP6R3 // protein phosphatase 6, regulatory subunit 3 // 11q13 // 55291	PPP6R3	NM_001164162	0.000192259
3656555	ENST00000324685 // RNF40 // ring finger protein 40, E3 ubiquitin protein ligase // 16p1	RNF40	ENST00000324685	0.000192483
3874438	NM_021873 // CDC25B // cell division cycle 25 homolog B (S. pombe) // 20p13 // 994 ///	CDC25B	NM_021873	0.00019256
3835565	NM_181756 // ZNF233 // zinc finger protein 233 // 19q13.31 // 353355 /// ENST0000039195	ZNF233	NM_181756	0.000193129
3086206	NM_001908 // CTSB // cathepsin B // 8p22 // 1508 /// NM_147780 // CTSB // cathepsin B /	CTSB	NM_001908	0.000193605
2995420	NM_002047 // GARS // glycyl-tRNA synthetase // 7p15 // 2617 /// ENST00000389266 // GARS	GARS	NM_002047	0.000194529
3096092	NM_001556 // IKBKB // inhibitor of kappa light polypeptide gene enhancer in B-cells, ki	IKBKB	NM_001556	0.000194597
3426828	NR_038241 // VEZT // vezatin, adherens junctions transmembrane protein // 12q22 // 5559	VEZT	NR_038241	0.000195204
2607055	NM_001252119 // PASK // PAS domain containing serine/threonine kinase // 2q37.3 // 2317	PASK	NM_001252119	0.000195984
3724969	NM_018129 // PNPO // pyridoxamine 5'-phosphate oxidase // 17q21.32 // 55163 /// ENST000	PNPO	NM_018129	0.000195991
3779817	NM_032142 // CEP192 // centrosomal protein 192kDa // 18p11.21 // 55125 /// ENST00000506	CEP192	NM_032142	0.000196977
2443537	ENST00000367772 // SCYL3 // SCY1-like 3 (S. cerevisiae) // 1q24.2 // 57147 /// NM_18109	SCYL3	ENST00000367772	0.000197057
3333433	NM_002411 // SCGB2A2 // secretoglobin, family 2A, member 2 // 11q13 // 4250 /// ENST000	SCGB2A2	NM_002411	0.000197147
2776088	ENST00000321945 // FAM175A // family with sequence similarity 175, member A // 4q21.23	FAM175A	ENST00000321945	0.000197157
2400655	NM_001145657 // RAP1GAP // RAP1 GTPase activating protein // 1p36.1-p35 // 5909 /// ENS	RAP1GAP	NM_001145657	0.000197499
3742652	ENST00000573584 // NUP88 // nucleoporin 88kDa // 17p13.2 // 4927 /// NM_002532 // NUP88	NUP88	ENST00000573584	0.00019765
3402444	ENST00000228918 // LTBR // lymphotoxin beta receptor (TNFR superfamily, member 3) // 12	LTBR	ENST00000228918	0.000197695
3006572	ENST00000342771 // AUTS2 // autism susceptibility candidate 2 // 7q11.22 // 26053 /// N	AUTS2	ENST00000342771	0.000197772
3113352	NM_021110 // COL14A1 // collagen, type XIV, alpha 1 // 8q23 // 7373 /// ENST00000297848	COL14A1	NM_021110	0.000197826
2768197	NM_006587 // CORIN // corin, serine peptidase // 4p13-p12 // 10699 /// ENST00000273857	CORIN	NM_006587	0.000197995
2842530	ENST00000310389 // ARL10 // ADP-ribosylation factor-like 10 // 5q35.2 // 285598 /// ENS	ARL10	ENST00000310389	0.000198026
2943434	NM_000332 // ATXN1 // ataxin 1 // 6p23 // 6310 /// ENST00000450222 // ATXN1 // ataxin 1	ATXN1	NM_000332	0.000198291
3299661	NM_213606 // SLC16A12 // solute carrier family 16, member 12 (monocarboxylic acid trans	SLC16A12	NM_213606	0.00019871
3023149	ENST00000325888 // FLNC // filamin C, gamma // 7q32-q35 // 2318 /// NM_001458 // FLNC /	FLNC	ENST00000325888	0.000199018
2437152	NM_007112 // THBS3 // thrombospondin 3 // 1q21 // 7059 /// NM_001252607 // THBS3 // thr	THBS3	NM_007112	0.000199782
3092663	NM_000553 // WRN // Werner syndrome, RecQ helicase-like // 8p12 // 7486 /// ENST0000029	WRN	NM_000553	0.000199787
3812206	ENST00000299608 // TMX3 // thioredoxin-related transmembrane protein 3 // 18q22 // 5449	TMX3	ENST00000299608	0.000199857
2998638	ENST00000309930 // C7orf10 // chromosome 7 open reading frame 10 // 7p14.1 // 79783 ///	C7orf10	ENST00000309930	0.000200089
2339786	NM_002633 // PGM1 // phosphoglucomutase 1 // 1p31 // 5236 /// NM_001172818 // PGM1 // p	PGM1	NM_002633	0.000200637
2675801	NM_001174100 // PCBP4 // poly(rC) binding protein 4 // 3p21 // 57060 /// ENST0000046155	PCBP4	NM_001174100	0.000200871
3841134	ENST00000391767 // CACNG7 // calcium channel, voltage-dependent, gamma subunit 7 // 19q	CACNG7	ENST00000391767	0.000201559
3221646	NR_027261 // POLE3 // polymerase (DNA directed), epsilon 3, accessory subunit // 9q33 /	POLE3	NR_027261	0.000202298
2558118	NM_015700 // NFU1 // NFU1 iron-sulfur cluster scaffold homolog (S. cerevisiae) // 2p15-	NFU1	NM_015700	0.000202537
3476330	ENST00000238156 // CCDC92 // coiled-coil domain containing 92 // 12q24.31 // 80212 ///	CCDC92	ENST00000238156	0.000202847
2767710	NM_198353 // KCTD8 // potassium channel tetramerisation domain containing 8 // 4p13 //	KCTD8	NM_198353	0.000203036
3377964	NM_198897 // FIBP // fibroblast growth factor (acidic) intracellular binding protein //	FIBP	NM_198897	0.000203356
3713896	NM_007148 // RNF112 // ring finger protein 112 // 17p11.2 // 7732 /// ENST00000461366 /	RNF112	NM_007148	0.000203755
2920803	AK094715 // C6orf183 // chromosome 6 open reading frame 183 // 6q21 // 389422 /// ENST0	C6orf183	AK094715	0.000205182
3095719	NM_001002296 // GOLGA7 // golgin A7 // 8p11.21 // 51125 /// ENST00000357743 // GOLGA7 /	GOLGA7	NM_001002296	0.000205236
3451670	NM_001098615 // PUS7L // pseudouridylate synthase 7 homolog (S. cerevisiae)-like // 12q	PUS7L	NM_001098615	0.000206567
2666478	NM_001068 // TOP2B // topoisomerase (DNA) II beta 180kDa // 3p24 // 7155 /// ENST000004	TOP2B	NM_001068	0.00020664
3571347	NM_001005743 // NUMB // numb homolog (Drosophila) // 14q24.3 // 8650 /// NM_003744 // N	NUMB	NM_001005743	0.000207366
2624639	ENST00000415676 // CACNA2D3 // calcium channel, voltage-dependent, alpha 2/delta subuni	CACNA2D3	ENST00000415676	0.000207855
3449368	NM_032156 // CAPRIN2 // caprin family member 2 // 12p11 // 65981 /// NM_001002259 // CA	CAPRIN2	NM_032156	0.000207992
2773023	ENST00000358602 // ANKRD17 // ankyrin repeat domain 17 // 4q13.3 // 26057 /// NM_032217	ANKRD17	ENST00000358602	0.000208563
3425108	ENST00000356891 // C12orf29 // chromosome 12 open reading frame 29 // 12q21.32 // 91298	C12orf29	ENST00000356891	0.000209038
2730673	NM_001244766 // MOB1B // MOB kinase activator 1B // 4q13.3 // 92597 /// NM_173468 // MO	MOB1B	NM_001244766	0.000209499
2371065	NM_002293 // LAMC1 // laminin, gamma 1 (formerly LAMB2) // 1q31 // 3915 /// ENST0000025	LAMC1	NM_002293	0.00020971
4016193	NM_021992 // TMSB15A // thymosin beta 15a // Xq21.33-q22.3 // 11013 /// ENST00000289373	TMSB15A	NM_021992	0.000209933
2431112	NM_024408 // NOTCH2 // notch 2 // 1p13-p11 // 4853 /// ENST00000256646 // NOTCH2 // not	NOTCH2	NM_024408	0.000209967
2957126	NM_002388 // MCM3 // minichromosome maintenance complex component 3 // 6p12 // 4172 ///	MCM3	NM_002388	0.000211502
3435515	NM_201435 // CCDC62 // coiled-coil domain containing 62 // 12q24.31 // 84660 /// ENST00	CCDC62	NM_201435	0.000212971
3261544	ENST00000369983 // GBF1 // golgi brefeldin A resistant guanine nucleotide exchange fact	GBF1	ENST00000369983	0.000213581
2359817	NM_023015 // INTS3 // integrator complex subunit 3 // 1q21.3 // 65123 /// ENST000003189	INTS3	NM_023015	0.00021428
2765590	NM_015230 // ARAP2 // ArfGAP with RhoGAP domain, ankyrin repeat and PH domain 2 // 4p14	ARAP2	NM_015230	0.000214865
3899404	NM_021220 // OVOL2 // ovo-like 2 (Drosophila) // 20pter-q11.23 // 58495 /// ENST0000027	OVOL2	NM_021220	0.000215024
3472225	NM_001111322 // DDX54 // DEAD (Asp-Glu-Ala-Asp) box polypeptide 54 // 12q24.13 // 79039	DDX54	NM_001111322	0.00021558
2362892	NM_000702 // ATP1A2 // ATPase, Na+/K+ transporting, alpha 2 polypeptide // 1q21-q23 //	ATP1A2	NM_000702	0.000216566
3841474	NM_052925 // LENG8 // leukocyte receptor cluster (LRC) member 8 // 19q13.42 // 114823 /	LENG8	NM_052925	0.000216645
3688381	ENST00000315678 // ZNF843 // zinc finger protein 843 // 16p11.2 // 283933 /// NM_001136	ZNF843	ENST00000315678	0.000216935
3158060	NM_017570 // OPLAH // 5-oxoprolinase (ATP-hydrolysing) // 8q24.3 // 26873 /// BC142672	OPLAH	NM_017570	0.000218763
3360826	NM_001164 // APBB1 // amyloid beta (A4) precursor protein-binding, family B, member 1 (	APBB1	NM_001164	0.000220253
3855616	NM_023002 // HAPLN4 // hyaluronan and proteoglycan link protein 4 // 19p13.1 // 404037	HAPLN4	NM_023002	0.000220618
3033924	ENST00000348165 // UBE3C // ubiquitin protein ligase E3C // 7q36.3 // 9690 /// NM_01467	UBE3C	ENST00000348165	0.000221124
2822492	ENST00000319933 // C5orf30 // chromosome 5 open reading frame 30 // 5q21.1 // 90355 ///	C5orf30	ENST00000319933	0.000221329
2602901	ENST00000283943 // TRIP12 // thyroid hormone receptor interactor 12 // 2q36.3 // 9320 /	TRIP12	ENST00000283943	0.000222058
2320472	ENST00000376487 // CLCN6 // chloride channel, voltage-sensitive 6 // 1p36 // 1185 /// N	CLCN6	ENST00000376487	0.000222412
3745161	NM_002472 // MYH8 // myosin, heavy chain 8, skeletal muscle, perinatal // 17p13.1 // 46	MYH8	NM_002472	0.000222622
3447129	BC042498 // KIAA0528 // KIAA0528 // 12p12.1 // 9847 /// ENST00000333957 // KIAA0528 //	KIAA0528	BC042498	0.000223693
3829242	NM_002333 // LRP3 // low density lipoprotein receptor-related protein 3 // 19q13.11 //	LRP3	NM_002333	0.000224443
3842379	NM_001130071 // EPN1 // epsin 1 // 19q13.42 // 29924 /// ENST00000411543 // EPN1 // eps	EPN1	NM_001130071	0.00022487
2623515	NM_000688 // ALAS1 // aminolevulinate, delta-, synthase 1 // 3p21.1 // 211 /// ENST0000	ALAS1	NM_000688	0.000225297
3843525	NM_001204814 // ZNF586 // zinc finger protein 586 // 19q13.43 // 54807 /// ENST00000391	ZNF586	NM_001204814	0.000228243
3544829	NM_052873 // IFT43 // intraflagellar transport 43 homolog (Chlamydomonas) // 14q24.3 //	IFT43	NM_052873	0.000228486
3513549	ENST00000344532 // RCBTB2 // regulator of chromosome condensation (RCC1) and BTB (POZ)	RCBTB2	ENST00000344532	0.000230313
2533227	NM_024080 // TRPM8 // transient receptor potential cation channel, subfamily M, member	TRPM8	NM_024080	0.000230821
2491676	NM_006634 // VAMP5 // vesicle-associated membrane protein 5 (myobrevin) // 2p11.2 // 10	VAMP5	NM_006634	0.000231203
3035380	NM_001097620 // TMEM184A // transmembrane protein 184A // 7p22.3 // 202915 /// AK126312	TMEM184A	NM_001097620	0.000231629
2962998	NM_014895 // KIAA1009 // KIAA1009 // 6q14.3 // 22832 /// ENST00000403245 // KIAA1009 //	KIAA1009	NM_014895	0.00023189
3821727	NM_003437 // ZNF136 // zinc finger protein 136 // 19p13.2 // 7695 /// ENST00000343979 /	ZNF136	NM_003437	0.000232201
2835531	NM_001543 // NDST1 // N-deacetylase/N-sulfotransferase (heparan glucosaminyl) 1 // 5q33	NDST1	NM_001543	0.000232587
3835280	NM_013359 // ZNF221 // zinc finger protein 221 // 19q13.2 // 7638 /// ENST00000251269 /	ZNF221	NM_013359	0.000233072
2966253	ENST00000369239 // PNISR // PNN-interacting serine/arginine-rich protein // 6q16.3 // 2	PNISR	ENST00000369239	0.000233453
3532353	NM_001079519 // FAM177A1 // family with sequence similarity 177, member A1 // 14q13.2 /	FAM177A1	NM_001079519	0.000234715
4051521	NM_006088 // TUBB4B // tubulin, beta 4B class IVb // 9q34 // 10383 /// ENST00000340384	TUBB4B	NM_006088	0.000235201
3742532	NM_001104577 // SLC52A1 // solute carrier family 52, riboflavin transporter, member 1 /	SLC52A1	NM_001104577	0.000236027
2507495	NM_014607 // UBXN4 // UBX domain protein 4 // 2q21.3 // 23190 /// ENST00000272638 // UB	UBXN4	NM_014607	0.000236092
2644461	NM_015396 // ARMC8 // armadillo repeat containing 8 // 3q22.3 // 25852 /// NM_001267041	ARMC8	NM_015396	0.000236267
3968833	NM_006800 // MSL3 // male-specific lethal 3 homolog (Drosophila) // Xp22.3 // 10943 ///	MSL3	NM_006800	0.000238064
2784113	ENST00000274026 // CCNA2 // cyclin A2 // 4q25-q31 // 890 /// NM_001237 // CCNA2 // cycl	CCNA2	ENST00000274026	0.000239598
3745429	NM_002470 // MYH3 // myosin, heavy chain 3, skeletal muscle, embryonic // 17p13.1 // 46	MYH3	NM_002470	0.00024112
3119017	ENST00000517894 // BAI1 // brain-specific angiogenesis inhibitor 1 // 8q24.3 // 575 ///	BAI1	ENST00000517894	0.000242668
2771170	ENST00000381210 // TECRL // trans-2,3-enoyl-CoA reductase-like // 4q13.1 // 253017 ///	TECRL	ENST00000381210	0.000245684
2845078	NM_032765 // TRIM52 // tripartite motif containing 52 // 5q35.3 // 84851 /// ENST000003	TRIM52	NM_032765	0.000247265
2887490	NM_003714 // STC2 // stanniocalcin 2 // 5q35.1 // 8614 /// ENST00000265087 // STC2 // s	STC2	NM_003714	0.000247356
2778727	ENST00000295268 // C4orf37 // chromosome 4 open reading frame 37 // 4q22.3-q23 // 28555	C4orf37	ENST00000295268	0.000247871
3684548	NR_003370 // RRN3P1 // RNA polymerase I transcription factor homolog (S. cerevisiae) ps	RRN3P1	NR_003370	0.000248629
3859026	NM_000285 // PEPD // peptidase D // 19q13.11 // 5184 /// ENST00000244137 // PEPD // pep	PEPD	NM_000285	0.000248773
2879927	NM_020117 // LARS // leucyl-tRNA synthetase // 5q32 // 51520 /// ENST00000394434 // LAR	LARS	NM_020117	0.000249601
2520429	NM_001130158 // MYO1B // myosin IB // 2q12-q34 // 4430 /// ENST00000392318 // MYO1B //	MYO1B	NM_001130158	0.000249825
3770979	NM_199242 // UNC13D // unc-13 homolog D (C. elegans) // 17q25.1 // 201294 /// ENST00000	UNC13D	NM_199242	0.000250572
2613880	ENST00000396703 // UBE2E2 // ubiquitin-conjugating enzyme E2E 2 // 3p24.2 // 7325 /// N	UBE2E2	ENST00000396703	0.000251338
3934785	NR_027128 // C21orf67 // chromosome 21 open reading frame 67 // 21q22.3 // 84536 /// NR	C21orf67	NR_027128	0.000251407
3448428	NM_018164 // ASUN // asunder, spermatogenesis regulator homolog (Drosphila) // 12p11.23	ASUN	NM_018164	0.000252423
2884216	ENST00000535312 // RNF145 // ring finger protein 145 // 5q33.3 // 153830 /// ENST000004	RNF145	ENST00000535312	0.000252576
3294159	NM_000917 // P4HA1 // prolyl 4-hydroxylase, alpha polypeptide I // 10q21.3-q23.1 // 503	P4HA1	NM_000917	0.000252875
3823842	ENST00000187762 // TMEM38A // transmembrane protein 38A // 19p13.11 // 79041 /// NM_024	TMEM38A	ENST00000187762	0.000253453
3509885	NM_013338 // ALG5 // asparagine-linked glycosylation 5, dolichyl-phosphate beta-glucosy	ALG5	NM_013338	0.000254409
3442176	ENST00000341550 // ING4 // inhibitor of growth family, member 4 // 12p13.31 // 51147 //	ING4	ENST00000341550	0.000255176
3849752	NM_024106 // ZNF426 // zinc finger protein 426 // 19p13.2 // 79088 /// ENST00000253115	ZNF426	NM_024106	0.000256606
3741171	NM_015229 // KIAA0664 // KIAA0664 // 17p13.3 // 23277 /// ENST00000435359 // KIAA0664 /	KIAA0664	NM_015229	0.000257465
3336906	NM_017857 // SSH3 // slingshot homolog 3 (Drosophila) // 11q13.2 // 54961 /// ENST00000	SSH3	NM_017857	0.000258093
3203135	NM_005802 // TOPORS // topoisomerase I binding, arginine/serine-rich, E3 ubiquitin prot	TOPORS	NM_005802	0.000258778
2549260	NM_003618 // MAP4K3 // mitogen-activated protein kinase kinase kinase kinase 3 // 2p22.	MAP4K3	NM_003618	0.000259624
2360541	NM_152494 // DCST1 // DC-STAMP domain containing 1 // 1q22 // 149095 /// ENST0000029554	DCST1	NM_152494	0.000260511
3887165	ENST00000372409 // PCIF1 // PDX1 C-terminal inhibiting factor 1 // 20q13.12 // 63935 //	PCIF1	ENST00000372409	0.000260683
3850363	NM_203500 // KEAP1 // kelch-like ECH-associated protein 1 // 19p13.2 // 9817 /// NM_012	KEAP1	NM_203500	0.000261087
3489020	ENST00000267163 // RB1 // retinoblastoma 1 // 13q14.2 // 5925 /// NM_000321 // RB1 // r	RB1	ENST00000267163	0.000261385
2955827	NM_001168357 // PLA2G7 // phospholipase A2, group VII (platelet-activating factor acety	PLA2G7	NM_001168357	0.000262317
3597125	ENST00000561311 // TLN2 // talin 2 // 15q15-q21 // 83660 /// NM_015059 // TLN2 // talin	TLN2	ENST00000561311	0.000262464
4017381	ENST00000372382 // TSC22D3 // TSC22 domain family, member 3 // Xq22.3 // 1831 /// NM_19	TSC22D3	ENST00000372382	0.000262745
3293244	ENST00000373239 // SAR1A // SAR1 homolog A (S. cerevisiae) // 10q22.1 // 56681 /// NM_0	SAR1A	ENST00000373239	0.00026288
2848265	NM_138809 // CMBL // carboxymethylenebutenolidase homolog (Pseudomonas) // 5p15.2 // 13	CMBL	NM_138809	0.000263032
2875348	NM_002198 // IRF1 // interferon regulatory factor 1 // 5q31.1 // 3659 /// ENST000002454	IRF1	NM_002198	0.000263327
3257268	NM_012420 // IFIT5 // interferon-induced protein with tetratricopeptide repeats 5 // 10	IFIT5	NM_012420	0.00026465
2810458	NM_022913 // GPBP1 // GC-rich promoter binding protein 1 // 5q11.2 // 65056 /// NM_0011	GPBP1	NM_022913	0.000265058
3908358	ENST00000359930 // SULF2 // sulfatase 2 // 20q12-q13.2 // 55959 /// NM_018837 // SULF2	SULF2	ENST00000359930	0.000266727
3688112	NM_052874 // STX1B // syntaxin 1B // 16p11.2 // 112755 /// ENST00000215095 // STX1B //	STX1B	NM_052874	0.000266821
3927226	NM_000484 // APP // amyloid beta (A4) precursor protein // 21q21.3 // 351 /// NM_201413	APP	NM_000484	0.000266832
2792800	NM_017631 // DDX60 // DEAD (Asp-Glu-Ala-Asp) box polypeptide 60 // 4q32.3 // 55601 ///	DDX60	NM_017631	0.000267997
3300793	NM_145246 // FRA10AC1 // fragile site, folic acid type, rare, fra(10)(q23.3) or fra(10)	FRA10AC1	NM_145246	0.000268163
3110272	NM_003506 // FZD6 // frizzled family receptor 6 // 8q22.3-q23.1 // 8323 /// NM_00116461	FZD6	NM_003506	0.000269251
2421000	ENST00000370571 // COL24A1 // collagen, type XXIV, alpha 1 // 1p22.3 // 255631 /// NM_1	COL24A1	ENST00000370571	0.000269353
2708066	NM_130446 // KLHL6 // kelch-like 6 (Drosophila) // 3q27.3 // 89857 /// ENST00000341319	KLHL6	NM_130446	0.000269485
2675120	NM_003549 // HYAL3 // hyaluronoglucosaminidase 3 // 3p21.3 // 8372 /// ENST00000336307	HYAL3	NM_003549	0.000270964
3157563	ENST00000449291 // NAPRT1 // nicotinate phosphoribosyltransferase domain containing 1 /	NAPRT1	ENST00000449291	0.000271458
[truncated: 1,540 more rows]

## Sheet: AA PCa vs. AA NP
Supplmentary Data 1c. Differentially spliced genes in AA PCa vs. AA NP
[truncated: 1,734 more rows]

## Sheet: EA PCa vs. EA NP
Supplmentary Data 1d. Differentially spliced genes in EA PCa vs. EA NP
[truncated: 1,298 more rows]
