# Supplementary material for: Alternative splicing promotes tumour aggressiveness and drug resistance in African American prostate cancer
Source: Nat Commun. 2017 Jun 30;8:15921. doi: 10.1038/ncomms15921 (PMC5497057; doi:10.1038/ncomms15921)
Supplement: Supplementary Data 2 [file ncomms15921-s3.xlsx]

## Sheet: Suppl Data 2
Supplementary Data 2. AA PCa vs. EA PCa differentially spliced genes categorized on the basis of diseases, and molecular and cellular functions
Categories	Diseases or Functions Annotation	p-Value	Predicted Activation State	Activation z-score	Molecules
Amino Acid Metabolism	quantity of amino acids	1.34E-02			CBS/LOC102724560,CREB1,CUBN,EP300,NOX4,SHMT2,SLC17A3,SLCO1B1
Amino Acid Metabolism, Molecular Transport, Small Molecule Biochemistry	uptake of branched chain amino acids	2.75E-03			INSR,SLC3A2,SLC7A5
Amino Acid Metabolism, Post-Translational Modification, Small Molecule Biochemistry	phosphorylation of L-tyrosine	6.60E-04		1.265	ALK,BAZ1B,BLK,CAMKK2,CD44,CD74,CD81,EFNA1,EGFR,ERBB4,FES,FGFR3,FGFR4,FLT1,HCK,INSR,ITGA5,LYN,MELK,MIF,PTK2B,RELN,THBS4,TNK2,TRIM27,VTN
Amino Acid Metabolism, Post-Translational Modification, Small Molecule Biochemistry	phosphorylation of L-amino acid	2.19E-03		1.265	ALK,BAZ1B,BLK,CAMKK2,CD44,CD74,CD81,EFNA1,EGFR,ERBB4,FES,FGFR3,FGFR4,FLT1,HCK,INSR,ITGA5,LYN,MELK,MIF,PTK2B,RELN,THBS4,TNK2,TNKS,TRIM27,VTN
Amino Acid Metabolism, Small Molecule Biochemistry	synthesis of amino acids	8.13E-03		-0.557	ASNS,CBS/LOC102724560,GLS,KL,MYC,NOS3,PKM
Amino Acid Metabolism, Small Molecule Biochemistry	metabolism of amino acids	1.94E-03		-0.174	ASNS,BCKDK,CBS/LOC102724560,DAO,DDAH1,DDO,GCLC,GLS,GSS,IDO1,KL,MAT1A,MCCC2,MTRR,MYC,NOS2,NOS3,PEPD,PKM,SCLY,SLC7A5,SLC7A9
Amino Acid Metabolism, Small Molecule Biochemistry	catabolism of amino acids	1.74E-02			BCKDK,CBS/LOC102724560,DAO,DDAH1,DDO,MCCC2,NOS2,NOS3
Cancer	head and neck cancer	9.52E-03			ADAMTS10,AK5,AKAP12,AKT3,ANO1,ATM,ATP2A2,BAI3,BCL2L13,BRCA2,CASP10,CASP8,CD44,CDH1,CDKN2C,COL11A1,CORIN,CTNNB1,CTR9,CTSH,CTTN,CXCL10,DCBLD2,DCN,DDX58,DOCK2,DPAGT1,EGFL6,EGFR,EP300,EP400,EPHA3,EPO,EPS15,ERBB4,ESRRA,EZR,FASN,FGFR3,FGFR4,FLNA,FLT1,FN1,GABRG1,GALNT3,GART,GNA13,GNAS,GOLGA5,GPC6,IGFBP2,IGFBP3,IGFBP5,ITGA11,ITGA5,ITGA6,ITGA9,KDM1A,KIAA1524,KIF1A,KMT2C,KMT2D,LCK,LDB3,LHPP,LYN,MAP3K8,MARC…
Cancer	abdominal neoplasm	7.77E-09		0.498	AADACL2,AAMP,ABCA1,ABCA10,ABCA12,ABCA13,ABCA4,ABCA5,ABCB1,ABCC4,ABCC8,ABCC9,ABCD3,ABCF1,ABCF3,ABCG5,ABHD2,ABI3BP,ABLIM3,ACACA,ACAT1,ACBD3,ACOX1,ACRC,ACSL3,ACSL5,ADAM17,ADAM23,ADAM32,ADAMTS10,ADAMTSL1,ADCY10,ADCY2,ADCY5,ADH1B,ADORA3,ADRA2A,AFAP1,AFF1,AFF2,AGFG1,AGTPBP1,AGXT2,AHCYL1,AHI1,AIG1,AK5,AKAP13,AKAP9,AKR7A2,AKT3,ALDH2,ALG12,ALG8,ALK,ALMS1,ALPK3,ALS2,AMACR,ANK3,ANKHD1/ANKHD1-EIF4EBP3,ANKRD1…
Cancer	metastatic solid tumor	7.68E-03			EGFR,FLT1,MMP9,NR1I2,POLE,RAF1,RRM2,TOP1MT,TOP2A,TOP2B
Cancer	malignant neoplasm of aerodigestive tract	7.29E-04			AFF2,ALDH2,ATP10D,ATP4B,BAI3,BDKRB1,CASP10,CASP8,CD44,CDH11,COL11A1,CORIN,CSMD3,CTNNB1,CTSH,CTTN,CXCL10,DCAF13,DCBLD2,DCC,DCN,DLEC1,DOCK2,DPAGT1,DROSHA,EGFL6,EGFR,EP400,EPO,EPS15,EZR,FASN,FGFR3,FN1,FNDC3B,GNA13,GNAS,GPC6,IGFBP3,IGFBP5,ITGA11,ITGA6,ITGA9,JARID2,KIAA1524,KIF1A,LETM1,LRP1B,MAST2,MATN2,MET,MFAP5,MGAM,MKI67,MMP10,MMP2,MYC,MYO3B,NFE2L2,NR1I2,NRG1,PDLIM5,PHF3,POLE,PPP1CB,PRDM2,PRICKLE4,…
Cancer	precancerous condition	5.49E-08			AAMP,ABCA12,ABCA13,ABCA5,ABCB1,ABCC4,ABCC8,ABCC9,ABCD3,ABCF1,ABCF3,ABHD2,ABI3BP,ABLIM3,ACACA,ACBD3,ACOX1,ACRC,ACSL3,ACSL5,ADAM17,ADAM23,ADAM32,ADAMTSL1,ADCY10,ADCY2,ADCY5,ADH1B,ADORA3,ADRA2A,AGFG1,AGTPBP1,AHI1,AKAP13,AKAP9,ALDH2,ALG12,ALK,ALMS1,ALPK3,ALS2,AMACR,ANK3,ANKHD1/ANKHD1-EIF4EBP3,ANKRD17,ANKRD28,ANKRD44,ANTXR2,ANXA11,AP1G2,APBA2,ARFGAP2,ARFGEF1,ARHGEF10,ARNT2,ARRDC3,ARSF,ASAP1,ASCC3,ASH2…
Cancer	endometrioid carcinoma	4.35E-08			ABCA10,ABCA12,ABCA13,ABCA4,ABCA5,ABCB1,ABCC8,ABCC9,ABCG5,ABI3BP,ABLIM3,ACACA,ACOX1,ACRC,ADAM23,ADAMTSL1,ADCY10,AFF1,AFF2,AGTPBP1,AGXT2,AHCYL1,AK5,AKAP9,AKT3,ANK3,ANKRD28,ANKRD44,AP3D1,AP5M1,APBA2,ARFGEF1,ARHGAP30,ARHGEF10,ARHGEF12,ARHGEF15,ARHGEF17,ARMC9,ARNTL,ARRDC3,ASCC3,ATF6,ATG16L1,ATG4C,ATL1,ATM,ATP2A1,ATP6V0A4,ATP8A2,AXDND1,B3GALNT1,BAG6,BAI3,BBS9,BCAT1,BIRC6,BMP2K,BRCA2,BTBD16,BZW2,C12orf4…
Cancer	breast or colorectal cancer	4.13E-06		1.408	AAMP,ABCA12,ABCA13,ABCA5,ABCB1,ABCC4,ABCC8,ABCC9,ABCD3,ABCF1,ABCF3,ABHD2,ABI3BP,ABLIM3,ACACA,ACBD3,ACOX1,ACRC,ACSL3,ACSL5,ADAM17,ADAM23,ADAM32,ADAMTS10,ADAMTSL1,ADCY10,ADCY2,ADCY5,ADH1B,ADORA3,ADRA2A,AGFG1,AGPAT6,AGTPBP1,AHI1,AIG1,AKAP13,AKAP9,AKR7A2,ALDH2,ALG12,ALK,ALMS1,ALPK3,ALS2,AMACR,ANG,ANK3,ANKHD1/ANKHD1-EIF4EBP3,ANKLE1,ANKRD17,ANKRD28,ANKRD44,ANTXR2,ANXA11,AP1G2,AP3M2,APBA2,ARFGAP2,ARFGEF…
Cancer	squamous-cell carcinoma	3.91E-03			ABCB1,ABCF1,ACOX1,ADCY10,ADH1B,ALK,ANO1,ATP1B1,ATR,BDKRB1,BTG2,CASP8,CD44,CDC42BPA,CDK6,CHN2,COL11A1,COL12A1,CORIN,CSMD3,CTNNB1,CTSH,CTTN,CXCL10,DCBLD2,DCN,DDX58,DEGS2,DOCK2,DPAGT1,DROSHA,DUSP2,EGFL6,EGFR,EP300,EPO,ERBB4,ESYT3,EZR,FGFR3,FN1,GABBR1,GPC6,GRB10,GRM8,HIST2H2BE,HSPA1L,IGFBP3,IGFBP5,ITGA11,ITGA6,ITGA9,KIAA1524,KMT2D,LCN2,LRP1B,LRP2,LYN,MAGEA12,MAP4,MATN2,MB21D2,MEGF11,MET,MFAP5,MGAM,MM…
Cancer	epithelial neoplasia	3.51E-07		1.074	AADACL2,AAMP,ABCA10,ABCA12,ABCA13,ABCA4,ABCA5,ABCB1,ABCC4,ABCC8,ABCC9,ABCD3,ABCF1,ABCF3,ABCG5,ABHD2,ABI3BP,ABLIM3,ACACA,ACAT1,ACBD3,ACOX1,ACRC,ACSL3,ACTL7A,ADAM17,ADAM23,ADAM32,ADAMTS10,ADAMTSL1,ADCY10,ADCY2,ADCY5,ADH1B,ADORA3,AFAP1,AFF1,AFF2,AGFG1,AGTPBP1,AGXT2,AHCYL1,AHI1,AIG1,AK5,AKAP12,AKAP13,AKAP9,AKT3,ALDH2,ALG12,ALG8,ALK,ALMS1,ALPK3,ALS2,AMACR,ANK3,ANKHD1/ANKHD1-EIF4EBP3,ANKLE1,ANKRD17,ANK…
Cancer	pelvic cancer	3.43E-07			ABCA1,ABCA10,ABCA12,ABCA13,ABCA4,ABCA5,ABCB1,ABCC4,ABCC8,ABCC9,ABCF1,ABCG5,ABI3BP,ABLIM3,ACACA,ACOX1,ACRC,ADAM17,ADAM23,ADAMTSL1,ADCY10,ADCY2,ADH1B,AFAP1,AFF1,AFF2,AGTPBP1,AGXT2,AHCYL1,AK5,AKAP9,AKR7A2,AKT3,AMACR,ANK3,ANKRD28,ANKRD44,ANTXR2,ANXA5,AP3D1,AP5M1,APBA2,APOD,ARFGEF1,ARHGAP30,ARHGEF10,ARHGEF12,ARHGEF15,ARHGEF17,ARMC9,ARNTL,ARRDC3,ASCC3,ATF6,ATG16L1,ATG4C,ATL1,ATM,ATP2A1,ATP6V0A4,ATP8A2,…
Cancer	transitional-cell carcinoma	2.86E-03			BTG2,CTNNB1,ELF3,EP300,ERBB3,FGFR3,KMT2D,MMP2,NFE2L2,NOS2,POLE,PSCA,RHOA,RRM2,TERT,TOP2A,TOP2B,TUBB,ZFP36L1
Cancer	clear-cell adenocarcinoma	2.69E-04			ACAT1,ACSL3,ADAMTS10,AKAP9,AP5M1,ATM,BAP1,CCDC11,CDH1,CENPH,CHD3,CSMD1,CSMD2,CSMD3,CTNNB1,CUL9,DMXL1,E2F3,EGFR,EP400,ERBB3,FAM65A,FGFR3,FGFR4,FLT1,GCNT2,GNAS,GNLY,HLA-DPA1,HRC,KCNMA1,KMT2C,LCK,LIPI,LRBA,LRP2,MAGI1,MCCC2,MDM2,MET,MMP2,MMP9,MTOR,MYC,NETO2,NIPBL,NLRP12,NUP155,OGG1,PBRM1,PHF3,PIP4K2A,PKD2,PLSCR1,PPP2R1A,PREP,PSTPIP2,RAF1,RALA,RFX3,RNF213,RPS6KA2,RPS6KA6,RSU1,SLC11A2,SLC26A4,SLC2A5,SL…
Cancer	adenocarcinoma	2.65E-08			AAMP,ABCA10,ABCA12,ABCA13,ABCA4,ABCA5,ABCB1,ABCC4,ABCC8,ABCC9,ABCF1,ABCF3,ABCG5,ABHD2,ABI3BP,ABLIM3,ACACA,ACAT1,ACBD3,ACOX1,ACRC,ACSL3,ADAM23,ADAM32,ADAMTS10,ADAMTSL1,ADCY10,ADCY2,ADCY5,ADH1B,ADORA3,AFF1,AFF2,AGFG1,AGTPBP1,AGXT2,AHCYL1,AHI1,AK5,AKAP13,AKAP9,AKT3,ALDH2,ALG12,ALK,ALMS1,ALPK3,ALS2,AMACR,ANK3,ANKHD1/ANKHD1-EIF4EBP3,ANKRD17,ANKRD28,ANKRD44,ANTXR2,AP1G2,AP3D1,AP5M1,APBA2,APH1A,ARFGAP2,…
Cancer	abdominal cancer	2.27E-09		0.800	AADACL2,AAMP,ABCA1,ABCA10,ABCA12,ABCA13,ABCA4,ABCA5,ABCB1,ABCC4,ABCC8,ABCC9,ABCD3,ABCF1,ABCF3,ABCG5,ABHD2,ABI3BP,ABLIM3,ACACA,ACAT1,ACBD3,ACOX1,ACRC,ACSL3,ACSL5,ADAM17,ADAM23,ADAM32,ADAMTS10,ADAMTSL1,ADCY10,ADCY2,ADCY5,ADH1B,ADORA3,ADRA2A,AFAP1,AFF1,AFF2,AGFG1,AGTPBP1,AGXT2,AHCYL1,AHI1,AK5,AKAP13,AKAP9,AKR7A2,AKT3,ALDH2,ALG12,ALG8,ALK,ALMS1,ALPK3,ALS2,AMACR,ANK3,ANKHD1/ANKHD1-EIF4EBP3,ANKRD17,ANK…
Cancer	melanoma	2.11E-08			AADACL2,AARS2,ABCA1,ABCA10,ABCA12,ABCA13,ABCA4,ABCA5,ABCB1,ABCC4,ABCC8,ABCC9,ABCD3,ABCF2,ABCG5,ABCG8,ABHD12,ABHD14B,ABLIM3,ACACA,ACBD3,ACSBG1,ACSL3,ACSL5,ACSM3,ADAM23,ADAMTS10,ADAMTSL1,ADAP1,ADCY10,ADCY2,ADCY5,ADH1B,ADORA3,AFF1,AFF2,AGAP2,AGFG1,AGPAT3,AGPAT6,AGTPBP1,AGXT2,AIF1,AKAP13,AKAP4,AKAP5,AKAP9,AKT3,ALDH2,ALG3,ALK,ALMS1,ALPK3,ALS2,AMMECR1L,ANK3,ANKHD1/ANKHD1-EIF4EBP3,ANKLE1,ANKRD17,ANKRD28…
Cancer	carcinoma	2.10E-07		0.251	AADACL2,AAMP,ABCA10,ABCA12,ABCA13,ABCA4,ABCA5,ABCB1,ABCC4,ABCC8,ABCC9,ABCD3,ABCF1,ABCF3,ABCG5,ABHD2,ABI3BP,ABLIM3,ACACA,ACAT1,ACBD3,ACOX1,ACRC,ACSL3,ADAM17,ADAM23,ADAM32,ADAMTS10,ADAMTSL1,ADCY10,ADCY2,ADCY5,ADH1B,ADORA3,AFAP1,AFF1,AFF2,AGFG1,AGTPBP1,AGXT2,AHCYL1,AHI1,AIG1,AK5,AKAP13,AKAP9,AKT3,ALDH2,ALG12,ALG8,ALK,ALMS1,ALPK3,ALS2,AMACR,ANK3,ANKHD1/ANKHD1-EIF4EBP3,ANKLE1,ANKRD17,ANKRD28,ANKRD44,A…
Cancer	Cancer	2.10E-05		0.195	AADACL2,AAMP,AARS2,ABCA1,ABCA10,ABCA12,ABCA13,ABCA4,ABCA5,ABCB1,ABCC4,ABCC8,ABCC9,ABCD3,ABCF1,ABCF2,ABCF3,ABCG5,ABCG8,ABHD12,ABHD14B,ABHD2,ABI3BP,ABLIM3,ABTB1,ACACA,ACAT1,ACBD3,ACOX1,ACRC,ACSBG1,ACSL3,ACSL5,ACSM3,ADAM17,ADAM23,ADAM32,ADAMTS10,ADAMTSL1,ADAP1,ADCY10,ADCY2,ADCY5,ADH1B,ADORA3,ADRA2A,AFAP1,AFF1,AFF2,AGAP2,AGFG1,AGPAT3,AGPAT6,AGTPBP1,AGXT2,AHCYL1,AHI1,AIF1,AIG1,AIMP2,AK5,AKAP12,AKAP13,…
Cancer	Lymphoid Cancer and Tumors	1.99E-03		-0.057	ABCA10,ABCB1,ABTB1,ADORA3,AHI1,AIG1,AKT3,ALK,APH1A,ARHGEF12,ATM,ATR,BAI3,BAK1,BCL11B,BCL2L13,BCL6,BRCA2,BTG2,BTK,C17orf85,CAD,CASP10,CCL17,CCPG1,CD160,CD19,CD2,CD33,CD44,CD74,CD79A,CD86,CDK6,CELSR1,CFLAR,CHD3,CHIC2,CIC,CIITA,CNTNAP1,COL12A1,CORO2A,CRAT,CRELD2,CTBP2,CTNNB1,CUL9,CUX1,CXCL10,DAGLA,DAW1,DDR1,DDX58,DMXL1,DNMT3A,DNTT,DOCK2,DOK6,DTX1,E2F3,EED,EP300,EPHA3,EPO,ERC1,FAIM3,FAM129B,FANCL,FLT…
Cancer	head and neck neoplasia	1.86E-04			ACTL7A,ADAMTS10,AK5,AKAP12,AKT3,ANO1,ANXA5,ATM,ATP2A2,ATR,BAG6,BAI3,BCL2L13,BRCA2,CACNA1A,CACNA1S,CASP10,CASP8,CD44,CDH1,CDKN2C,CIC,COL11A1,COPS2,CORIN,CSMD3,CTNNB1,CTR9,CTSB,CTSH,CTTN,CXCL10,DCBLD2,DCHS2,DCN,DDX4,DDX58,DKC1,DNAH6,DOCK11,DOCK2,DPAGT1,EGFL6,EGFR,EMC1,EP300,EP400,EPHA3,EPO,EPS15,ERBB3,ERBB4,ESRRA,EZR,FASN,FGFR3,FGFR4,FLNA,FLT1,FN1,FUBP1,GABRG1,GALNT3,GART,GNA13,GNAS,GOLGA5,GPC6,GPR…
Cancer	Hematologic Cancer and Tumors	1.79E-03			ABCA10,ABCB1,ABTB1,ADORA3,AHI1,AIG1,AKAP5,ALK,AMACR,ANXA11,APH1A,ARHGEF12,ATM,ATR,BAI3,BAK1,BCAT1,BCL11B,BCL2L13,BCL6,BRCA2,BTK,C17orf85,C5,CASP7,CASP8,CCL17,CCPG1,CD160,CD2,CD247,CD28,CD33,CD74,CD86,CELSR1,CHGA,CHIC2,CNTNAP1,COL12A1,CRAT,CSMD1,CTBP2,CUL9,CUX1,DAGLA,DAW1,DCC,DDR1,DDX58,DIAPH1,DNMT3A,DNTT,DOK6,DTX1,E2F3,EED,EGFR,EP300,EPO,EPSTI1,ERC1,EXOC4,FAIM3,FAM120A,FAM129B,FANCL,FASN,FCGR1A,F…
Cancer	solid tumor	1.78E-03			ACTL7A,ALK,ATR,BAG6,BTG2,CASP10,CDH1,CDH11,CDK6,CHD1,CIC,COL11A1,CSMD3,CTNNB1,DCHS2,DDX4,DNAH6,DOCK11,EGFR,ELF3,EMC1,EP300,EPO,ERBB3,ERBB4,FGFR3,FGFR4,FLT1,FUBP1,GART,GGPS1,GNAS,GPR98,HDAC2,HDAC3,HDAC4,HLA-E,HSPG2,IDH2,IGF2R,IL16,KMT2D,KRIT1,LCK,MDGA1,MDM2,MED12,MET,MIF,MKI67,MMP9,MON2,MTOR,MUSK,MYC,MYOCD,NCOA1,NF1,NFE2L2,NR1I2,OPRM1,OR5P2,PIK3C2B,PIK3C3,POLE,PRDM1,PRG4,PRKAA2,PRKDC,PSCA,PSTPIP2,…
Cancer	lymphohematopoietic cancer	1.71E-04		-0.415	ABCA10,ABCB1,ABTB1,ADORA3,AHI1,AIG1,AKAP5,AKT3,ALK,AMACR,ANXA11,APH1A,ARHGEF12,ATM,ATR,BAI3,BAK1,BCAT1,BCL11B,BCL2L13,BCL6,BRCA2,BTG2,BTK,C17orf85,C5,CAD,CASP10,CASP7,CASP8,CCL17,CCPG1,CD160,CD19,CD2,CD247,CD28,CD33,CD44,CD74,CD79A,CD86,CDK6,CELSR1,CFLAR,CHD3,CHGA,CHIC2,CIC,CIITA,CNTNAP1,COL12A1,CORO2A,CRAT,CRELD2,CSMD1,CTBP2,CTNNB1,CUL9,CUX1,CXCL10,DAGLA,DAW1,DCC,DDR1,DDX58,DIAPH1,DMXL1,DNMT3A,D…
Cancer	head and neck squamous cell cancer	1.59E-02			ANO1,COL11A1,CORIN,CTSH,CTTN,CXCL10,DCBLD2,DCN,DDX58,DOCK2,DPAGT1,EGFL6,EGFR,ERBB4,EZR,FN1,GPC6,IGFBP3,IGFBP5,ITGA11,ITGA6,ITGA9,KIAA1524,LYN,MATN2,MET,MFAP5,MGAM,MMP10,MYO3B,PDLIM5,PPFIA1,PPP1CB,RAP1GAP,REL,SOD3,SPEN,SRGN,SULF1,TGM2,THBS4,TNFSF10,TOP2A,TOP2B,TUBB
Cancer	malignant neoplasm of pelvis	1.43E-09			ABCA10,ABCA12,ABCA13,ABCA4,ABCA5,ABCB1,ABCC8,ABCC9,ABCF1,ABCG5,ABI3BP,ABLIM3,ACACA,ACOX1,ACRC,ADAM23,ADAMTSL1,ADCY10,ADH1B,ADRA2A,AFF1,AFF2,AGTPBP1,AGXT2,AHCYL1,AK5,AKAP9,AKR7A2,AKT3,ANK3,ANKRD28,ANKRD44,ANTXR2,ANXA5,AP3D1,AP5M1,APBA2,APOD,ARFGEF1,ARHGAP30,ARHGEF10,ARHGEF12,ARHGEF15,ARHGEF17,ARMC9,ARNTL,ARRDC3,ASCC3,ATF6,ATG16L1,ATG4C,ATL1,ATM,ATP2A1,ATP2B4,ATP6V0A4,ATP8A2,ATR,AXDND1,B3GALNT1,BAG…
Cancer	neuroepithelial tumor	1.40E-03		1.138	ACTL7A,AK5,AKAP12,AKT3,ATP2A2,ATR,BAG6,BAI3,BAP1,BCL2L13,BRCA2,CASP10,CASP8,CDKN2C,CIC,COL11A1,CSMD3,DCHS2,DDX4,DNAH6,DOCK11,EGFR,EIF2AK3,EMC1,EPHA3,ERBB4,FLNA,FN1,FUBP1,GNAS,GPR98,HLA-E,HSPG2,IDH2,IGFBP2,IGFBP5,IL16,JAG1,KMT2C,KRIT1,LDB3,LHPP,MARCKS,MDGA1,MDM2,MET,MKI67,MMP9,MON2,MTOR,MUSK,NCOA1,NEK6,NF1,NOS2,OBSCN,OR5P2,PIK3C2B,PIK3C3,PKM,PKP4,PRDM2,PRG4,PRKAA2,PRKDC,PSTPIP2,RAPGEF4,RAPGEF5,REL…
Cancer	mesothelioma	1.27E-02			BAP1,CTNNB1,EGFR,GART,HDAC2,HDAC3,MMP9,POLE,RRM2,SFRP4,TERT,TUBB,VIM
Cancer	benign neoplasia	1.03E-02			ACAT1,ADH1B,ADRA2A,AHCYL1,AIG1,ANTXR2,ANXA5,ARSE,ASH2L,ATP4B,BAI3,CD44,COL6A3,CTNNB1,CTNND1,CTSB,CYBA,DDX24,DDX5,DKC1,DST,EGFR,ERBB3,ERBB4,ESRRG,FBLN1,FBN1,FGFR3,FGFR4,FH,FLT1,FLT3LG,GABBR1,GALR1,GLMN,GNAS,GRB2,IFI44L,IGFBP3,IGFBP5,INSR,IQGAP1,JAG1,KMT2C,KRIT1,LPHN1,LSP1,LTBP1,LYN,MAPK3,MED12,MET,MKI67,MMP2,MMP3,MMP9,MTOR,MYC,NETO2,NF1,NLRP7,NPAS2,NR1I2,NR5A2,PCNA,PCP4,PDCD10,PDE5A,PI4KA,PLAUR,PL…
Cancer, Cellular Development, Cellular Growth and Proliferation, Tumor Morphology	proliferation of colon carcinoma cells	9.46E-03		-1.000	APCDD1,DCN,ICMT,PLAUR
Cancer, Endocrine System Disorders	malignant neoplasm of endocrine gland	8.03E-03			ATM,BMPR2,CASR,CDH1,CSMD3,CTNNB1,CYP27B1,DNAJC28,EGFR,ENO2,EP300,EP400,EPO,ESRRA,FGFR3,FGFR4,FLT1,FN1,GALNT3,GNAS,GOLGA5,ITGA5,LCK,MAP3K8,MCM7,MET,MKI67,MMP2,MMP9,MTOR,MYC,ODC1,POLE,PTPRC,RAF1,RAP1GAP,RRM2,SERPINA1,SOCS5,TERT,THBS1,THRB,TOP1MT,TOP2A,TOP2B,TRIM33,TUBB,VIM,YWHAE
Cancer, Endocrine System Disorders	small-cell carcinoma	4.74E-03			CSMD3,DNAJC28,EGFR,ENO2,EP300,EP400,EPO,ESRRA,MET,ODC1,POLE,RRM2,TERT,THBS1,TOP1MT,TOP2A,TOP2B,TUBB,YWHAE
Cancer, Endocrine System Disorders	neuroendocrine tumor	3.91E-04		-0.152	ADRA2A,ATP4B,CSMD3,CTNNB1,DKC1,DNAJC28,EGFR,ENO2,EP300,EP400,EPO,ERBB3,ESRRA,FGFR4,FLT1,GALR1,GNAS,MET,MMP3,MMP9,MTOR,NCOR2,NF1,ODC1,POLE,RRM2,SDHA,SDHB,SFRP4,TERT,THBS1,TOP1MT,TOP2A,TOP2B,TUBB,WIF1,YWHAE
Cancer, Endocrine System Disorders	endocrine gland tumor	1.34E-03		-0.152	ADRA2A,ANXA5,ATM,ATP4B,BMPR2,CASR,CDH1,COPS2,CSMD3,CTNNB1,CTSB,CYP27B1,DKC1,DNAJC28,EGFR,ENO2,EP300,EP400,EPO,ERBB3,ESRRA,FGFR3,FGFR4,FLT1,FN1,GALNT3,GALR1,GNAS,GOLGA5,ITGA5,LCK,MAP3K8,MCM7,MET,MKI67,MMP2,MMP3,MMP9,MTOR,MYC,NCOR2,NF1,ODC1,POLE,PTPRC,RAF1,RAP1GAP,RRM2,SDHA,SDHB,SERPINA1,SFRP4,SOCS5,TERT,THBS1,THRB,TNFRSF9,TOP1MT,TOP2A,TOP2B,TRIM33,TUBB,UBE2I,VIM,WIF1,YWHAE
Cancer, Endocrine System Disorders	neuroendocrine carcinoma	1.02E-02			CSMD3,CTNNB1,DNAJC28,EGFR,ENO2,EP300,EP400,EPO,ESRRA,FLT1,MET,ODC1,POLE,RRM2,TERT,THBS1,TOP1MT,TOP2A,TOP2B,TUBB,YWHAE
Cancer, Endocrine System Disorders, Respiratory Disease	lung neuroendocrine carcinoma	1.71E-02			CSMD3,DNAJC28,EGFR,EP400,ESRRA,MET
Cancer, Gastrointestinal Disease	gastrointestinal adenocarcinoma	9.95E-09			AAMP,ABCA12,ABCA13,ABCA5,ABCB1,ABCC4,ABCC8,ABCC9,ABCF1,ABCF3,ABHD2,ABI3BP,ABLIM3,ACACA,ACBD3,ACRC,ACSL3,ADAM23,ADAM32,ADAMTSL1,ADCY10,ADCY2,ADCY5,ADH1B,ADORA3,AFF2,AGFG1,AGTPBP1,AHI1,AKAP13,AKAP9,ALDH2,ALG12,ALK,ALMS1,ALPK3,ALS2,ANK3,ANKHD1/ANKHD1-EIF4EBP3,ANKRD17,ANKRD28,ANKRD44,ANTXR2,AP1G2,ARFGAP2,ARFGEF1,ARHGEF10,ARNT2,ARRDC3,ARSF,ASAP1,ASCC3,ASH2L,ASNS,ASTN1,ATL1,ATL2,ATM,ATP10D,ATP13A5,ATP1…
Cancer, Gastrointestinal Disease	rectum cancer	9.51E-04			ACRC,ADH1B,ADRA2A,ATM,ATP2B4,ATR,BRCA2,BTNL2,CD44,COPB2,CSMD3,CSPP1,CTNNB1,DDX4,DDX59,DLEC1,DNAH10,EGFR,EPO,ESRRA,FLT1,GABRP,GPRIN1,HERPUD2,HLA-DQA1,IQGAP1,ITPR3,ITSN2,JMJD1C,KMT2C,LETM1,MBTD1,MKI67,MYO3B,NCOR2,NF1,OBSCN,OXSM,PASD1,PCBP1,PCNA,PDE5A,PKHD1L1,PON3,RAF1,SCN3A,SLCO1B1,SMC2,SMG1,STARD3NL,SYNE1,SYTL2,TAF1B,TCERG1,TGIF1,TNFRSF9,TOP1MT,TRAK1,TRRAP,ZEB1,ZNF227,ZNF233,ZNF644,ZNF707
Cancer, Gastrointestinal Disease	primary colorectal cancer	9.46E-03			MET,MGLL,PLAUR,TNFRSF9
Cancer, Gastrointestinal Disease	gastrointestinal tract cancer	7.53E-09		1.452	AAMP,ABCA12,ABCA13,ABCA5,ABCB1,ABCC4,ABCC8,ABCC9,ABCD3,ABCF1,ABCF3,ABHD2,ABI3BP,ABLIM3,ACACA,ACBD3,ACOX1,ACRC,ACSL3,ACSL5,ADAM17,ADAM23,ADAM32,ADAMTSL1,ADCY10,ADCY2,ADCY5,ADH1B,ADORA3,ADRA2A,AFF2,AGFG1,AGTPBP1,AHI1,AKAP13,AKAP9,ALDH2,ALG12,ALK,ALMS1,ALPK3,ALS2,AMACR,ANK3,ANKHD1/ANKHD1-EIF4EBP3,ANKRD17,ANKRD28,ANKRD44,ANTXR2,ANXA11,AP1G2,APBA2,ARFGAP2,ARFGEF1,ARHGEF10,ARNT2,ARRDC3,ARSF,ASAP1,ASCC3…
Cancer, Gastrointestinal Disease	gastrointestinal tumor	7.21E-09		1.455	AAMP,ABCA12,ABCA13,ABCA5,ABCB1,ABCC4,ABCC8,ABCC9,ABCD3,ABCF1,ABCF3,ABHD2,ABI3BP,ABLIM3,ACACA,ACBD3,ACOX1,ACRC,ACSL3,ACSL5,ADAM17,ADAM23,ADAM32,ADAMTSL1,ADCY10,ADCY2,ADCY5,ADH1B,ADORA3,ADRA2A,AFF2,AGFG1,AGTPBP1,AHI1,AKAP13,AKAP9,ALDH2,ALG12,ALK,ALMS1,ALPK3,ALS2,AMACR,ANK3,ANKHD1/ANKHD1-EIF4EBP3,ANKRD17,ANKRD28,ANKRD44,ANTXR2,ANXA11,AP1G2,APBA2,ARFGAP2,ARFGEF1,ARHGEF10,ARNT2,ARRDC3,ARSF,ASAP1,ASCC3…
Cancer, Gastrointestinal Disease	Gastrointestinal Tract Cancer and Tumors	6.83E-09		1.455	AAMP,ABCA12,ABCA13,ABCA5,ABCB1,ABCC4,ABCC8,ABCC9,ABCD3,ABCF1,ABCF3,ABHD2,ABI3BP,ABLIM3,ACACA,ACBD3,ACOX1,ACRC,ACSL3,ACSL5,ADAM17,ADAM23,ADAM32,ADAMTSL1,ADCY10,ADCY2,ADCY5,ADH1B,ADORA3,ADRA2A,AFF2,AGFG1,AGTPBP1,AHI1,AKAP13,AKAP9,ALDH2,ALG12,ALK,ALMS1,ALPK3,ALS2,AMACR,ANK3,ANKHD1/ANKHD1-EIF4EBP3,ANKRD17,ANKRD28,ANKRD44,ANTXR2,ANXA11,AP1G2,APBA2,ARFGAP2,ARFGEF1,ARHGEF10,ARNT2,ARRDC3,ARSF,ASAP1,ASCC3…
Cancer, Gastrointestinal Disease	colon adenocarcinoma	6.65E-08			AAMP,ABCA12,ABCA13,ABCA5,ABCC4,ABCC8,ABCC9,ABCF1,ABCF3,ABHD2,ABI3BP,ABLIM3,ACACA,ACBD3,ACRC,ACSL3,ADAM23,ADAM32,ADAMTSL1,ADCY10,ADCY2,ADCY5,ADH1B,ADORA3,AGFG1,AGTPBP1,AHI1,AKAP13,AKAP9,ALDH2,ALG12,ALK,ALMS1,ALPK3,ALS2,ANK3,ANKHD1/ANKHD1-EIF4EBP3,ANKRD17,ANKRD28,ANKRD44,ANTXR2,AP1G2,ARFGAP2,ARFGEF1,ARHGEF10,ARNT2,ARRDC3,ARSF,ASAP1,ASCC3,ASH2L,ASNS,ASTN1,ATL1,ATL2,ATM,ATP10D,ATP13A5,ATP1A4,ATP2A1,A…
Cancer, Gastrointestinal Disease	oral cavity carcinoma	6.45E-03			CASP8,COL11A1,CORIN,CTSH,CXCL10,DCBLD2,DCN,DOCK2,DPAGT1,EGFL6,EGFR,EZR,FGFR3,FN1,GPC6,IGFBP3,IGFBP5,ITGA11,ITGA6,ITGA9,KIAA1524,MATN2,MET,MFAP5,MGAM,MMP10,MYO3B,PDLIM5,PHF3,PPP1CB,SOD3,SPEN,SRGN,SULF1,TERT,TGM2,THBS4,TNFSF10,TUBB
Cancer, Gastrointestinal Disease	rectum tumor	6.31E-04			ACRC,ADH1B,ADRA2A,ATM,ATP2B4,ATR,BRCA2,BTNL2,CD44,COPB2,COPS2,CSMD3,CSPP1,CTNNB1,DDX4,DDX59,DLEC1,DNAH10,EGFR,EPO,ESRRA,FLT1,GABRP,GNAS,GPRIN1,HERPUD2,HLA-DQA1,IQGAP1,ITPR3,ITSN2,JMJD1C,KMT2C,LETM1,MBTD1,MKI67,MYO3B,NCOR2,NF1,OBSCN,OXSM,PASD1,PCBP1,PCNA,PDE5A,PKHD1L1,PON3,RAF1,SCN3A,SLCO1B1,SMC2,SMG1,STARD3NL,SYNE1,SYTL2,TAF1B,TCERG1,TGIF1,TNFRSF9,TOP1MT,TRAK1,TRRAP,ZEB1,ZNF227,ZNF233,ZNF644,ZNF7…
Cancer, Gastrointestinal Disease	esophageal cancer	5.88E-03			AFF2,ALDH2,ATP10D,ATP4B,BAI3,BDKRB1,CDH11,COL11A1,CSMD3,CTNNB1,CTTN,DCAF13,DCC,DLEC1,DOCK2,DROSHA,EGFR,EP400,EPO,EZR,FNDC3B,GNA13,JARID2,LETM1,LRP1B,MAST2,MET,MKI67,MYC,NFE2L2,NRG1,PRDM2,PRICKLE4,PSCA,RASA1,RBP1,RNF43,RSU1,SIGLEC6,SLC22A9,SPAG1,SYNE1,SYT10,TERT,TLL1,TNRC6A,TOP1MT,TOP2A,TOP2B,UBR5,VAV2,XPO5
Cancer, Gastrointestinal Disease	oral tumor	5.46E-03			CASP8,CTNNB1,EGFR,EZR,FGFR3,KIAA1524,PHF3,TERT
Cancer, Gastrointestinal Disease	gastric carcinoma	5.40E-05			ATP4B,ATP5G3,CASP8,CCDC28A,CCPG1,CDH1,CHD1,COBLL1,COPB2,CTNNB1,DCAF13,DDX39B,DDX59,DHX36,DPAGT1,EGFR,EP300,GCC2,HLA-E,IARS2,ICA1,IGF2R,IPO5,LARP7,LMAN1,LRP1B,MDM2,MET,MKI67,MRPL42,MSH3,NOD1,OBSCN,PRCC,PRDM2,PSME4,PSTPIP2,RELN,RMDN2,ROCK2,SYCP1,TERT,TNK2,TOP2A,TOP2B,UBR5,USP34
Cancer, Gastrointestinal Disease	rectal adenocarcinoma	4.31E-03			ACRC,ADH1B,ATM,ATP2B4,ATR,BRCA2,BTNL2,COPB2,CSMD3,CSPP1,CTNNB1,DDX4,DDX59,DLEC1,DNAH10,ESRRA,FLT1,GABRP,GPRIN1,HERPUD2,HLA-DQA1,IQGAP1,ITPR3,ITSN2,JMJD1C,KMT2C,MBTD1,MKI67,MYO3B,NCOR2,NF1,OBSCN,OXSM,PASD1,PCBP1,PCNA,PKHD1L1,PON3,SCN3A,SLCO1B1,SMC2,SMG1,STARD3NL,SYNE1,SYTL2,TAF1B,TCERG1,TGIF1,TRAK1,TRRAP,ZEB1,ZNF227,ZNF233,ZNF644,ZNF707
Cancer, Gastrointestinal Disease	colorectal adenocarcinoma	4.10E-08			AAMP,ABCA12,ABCA13,ABCA5,ABCB1,ABCC4,ABCC8,ABCC9,ABCF1,ABCF3,ABHD2,ABI3BP,ABLIM3,ACACA,ACBD3,ACRC,ACSL3,ADAM23,ADAM32,ADAMTSL1,ADCY10,ADCY2,ADCY5,ADH1B,ADORA3,AGFG1,AGTPBP1,AHI1,AKAP13,AKAP9,ALDH2,ALG12,ALK,ALMS1,ALPK3,ALS2,ANK3,ANKHD1/ANKHD1-EIF4EBP3,ANKRD17,ANKRD28,ANKRD44,ANTXR2,AP1G2,ARFGAP2,ARFGEF1,ARHGEF10,ARNT2,ARRDC3,ARSF,ASAP1,ASCC3,ASH2L,ASNS,ASTN1,ATL1,ATL2,ATM,ATP10D,ATP13A5,ATP1A4,AT…
Cancer, Gastrointestinal Disease	colon cancer	4.04E-08			AAMP,ABCA12,ABCA13,ABCA5,ABCC4,ABCC8,ABCC9,ABCD3,ABCF1,ABCF3,ABHD2,ABI3BP,ABLIM3,ACACA,ACBD3,ACOX1,ACRC,ACSL3,ADAM17,ADAM23,ADAM32,ADAMTSL1,ADCY10,ADCY2,ADCY5,ADH1B,ADORA3,ADRA2A,AGFG1,AGTPBP1,AHI1,AKAP13,AKAP9,ALDH2,ALG12,ALK,ALMS1,ALPK3,ALS2,AMACR,ANK3,ANKHD1/ANKHD1-EIF4EBP3,ANKRD17,ANKRD28,ANKRD44,ANTXR2,ANXA11,AP1G2,ARFGAP2,ARFGEF1,ARHGEF10,ARNT2,ARRDC3,ARSF,ASAP1,ASCC3,ASH2L,ASNS,ASTN1,ATL1,…
Cancer, Gastrointestinal Disease	colorectal carcinoma	3.72E-08			AAMP,ABCA12,ABCA13,ABCA5,ABCB1,ABCC4,ABCC8,ABCC9,ABCD3,ABCF1,ABCF3,ABHD2,ABI3BP,ABLIM3,ACACA,ACBD3,ACOX1,ACRC,ACSL3,ADAM23,ADAM32,ADAMTSL1,ADCY10,ADCY2,ADCY5,ADH1B,ADORA3,AGFG1,AGTPBP1,AHI1,AKAP13,AKAP9,ALDH2,ALG12,ALK,ALMS1,ALPK3,ALS2,ANK3,ANKHD1/ANKHD1-EIF4EBP3,ANKRD17,ANKRD28,ANKRD44,ANTXR2,AP1G2,ARFGAP2,ARFGEF1,ARHGEF10,ARNT2,ARRDC3,ARSF,ASAP1,ASCC3,ASH2L,ASNS,ASTN1,ATL1,ATL2,ATM,ATP10D,ATP13…
Cancer, Gastrointestinal Disease	colon carcinoma	3.70E-08			AAMP,ABCA12,ABCA13,ABCA5,ABCC4,ABCC8,ABCC9,ABCD3,ABCF1,ABCF3,ABHD2,ABI3BP,ABLIM3,ACACA,ACBD3,ACOX1,ACRC,ACSL3,ADAM23,ADAM32,ADAMTSL1,ADCY10,ADCY2,ADCY5,ADH1B,ADORA3,AGFG1,AGTPBP1,AHI1,AKAP13,AKAP9,ALDH2,ALG12,ALK,ALMS1,ALPK3,ALS2,ANK3,ANKHD1/ANKHD1-EIF4EBP3,ANKRD17,ANKRD28,ANKRD44,ANTXR2,AP1G2,ARFGAP2,ARFGEF1,ARHGEF10,ARNT2,ARRDC3,ARSF,ASAP1,ASCC3,ASH2L,ASNS,ASTN1,ATL1,ATL2,ATM,ATP10D,ATP13A5,ATP…
Cancer, Gastrointestinal Disease	colon tumor	3.24E-08			AAMP,ABCA12,ABCA13,ABCA5,ABCC4,ABCC8,ABCC9,ABCD3,ABCF1,ABCF3,ABHD2,ABI3BP,ABLIM3,ACACA,ACBD3,ACOX1,ACRC,ACSL3,ADAM17,ADAM23,ADAM32,ADAMTSL1,ADCY10,ADCY2,ADCY5,ADH1B,ADORA3,ADRA2A,AGFG1,AGTPBP1,AHI1,AKAP13,AKAP9,ALDH2,ALG12,ALK,ALMS1,ALPK3,ALS2,AMACR,ANK3,ANKHD1/ANKHD1-EIF4EBP3,ANKRD17,ANKRD28,ANKRD44,ANTXR2,ANXA11,AP1G2,ARFGAP2,ARFGEF1,ARHGEF10,ARNT2,ARRDC3,ARSF,ASAP1,ASCC3,ASH2L,ASNS,ASTN1,ATL1,…
Cancer, Gastrointestinal Disease	colorectal cancer	3.13E-08			AAMP,ABCA12,ABCA13,ABCA5,ABCB1,ABCC4,ABCC8,ABCC9,ABCD3,ABCF1,ABCF3,ABHD2,ABI3BP,ABLIM3,ACACA,ACBD3,ACOX1,ACRC,ACSL3,ACSL5,ADAM17,ADAM23,ADAM32,ADAMTSL1,ADCY10,ADCY2,ADCY5,ADH1B,ADORA3,ADRA2A,AGFG1,AGTPBP1,AHI1,AKAP13,AKAP9,ALDH2,ALG12,ALK,ALMS1,ALPK3,ALS2,AMACR,ANK3,ANKHD1/ANKHD1-EIF4EBP3,ANKRD17,ANKRD28,ANKRD44,ANTXR2,ANXA11,AP1G2,APBA2,ARFGAP2,ARFGEF1,ARHGEF10,ARNT2,ARRDC3,ARSF,ASAP1,ASCC3,ASH2…
Cancer, Gastrointestinal Disease	colorectal neoplasia	2.72E-08			AAMP,ABCA12,ABCA13,ABCA5,ABCB1,ABCC4,ABCC8,ABCC9,ABCD3,ABCF1,ABCF3,ABHD2,ABI3BP,ABLIM3,ACACA,ACBD3,ACOX1,ACRC,ACSL3,ACSL5,ADAM17,ADAM23,ADAM32,ADAMTSL1,ADCY10,ADCY2,ADCY5,ADH1B,ADORA3,ADRA2A,AGFG1,AGTPBP1,AHI1,AKAP13,AKAP9,ALDH2,ALG12,ALK,ALMS1,ALPK3,ALS2,AMACR,ANK3,ANKHD1/ANKHD1-EIF4EBP3,ANKRD17,ANKRD28,ANKRD44,ANTXR2,ANXA11,AP1G2,APBA2,ARFGAP2,ARFGEF1,ARHGEF10,ARNT2,ARRDC3,ARSF,ASAP1,ASCC3,ASH2…
Cancer, Gastrointestinal Disease	gastric cancer	2.72E-05			ATP4B,ATP5G3,BAK1,BRCA2,CASP10,CASP8,CCDC28A,CCPG1,CD44,CDH1,CHD1,COBLL1,COPB2,CTNNA1,CTNNB1,DCAF13,DDX39B,DDX59,DHX36,DPAGT1,EGFR,EP300,ERBB4,GCC2,GNAS,HLA-E,IARS2,ICA1,IGF2R,IPO5,JAK3,LARP7,LETM1,LMAN1,LRP1B,MDM2,MET,MKI67,MMP9,MRPL42,MSH3,MTOR,MYC,NOD1,OBSCN,OPRM1,PRCC,PRDM14,PRDM16,PRDM2,PSCA,PSME4,PSTPIP2,RELN,RHOA,RMDN2,ROCK2,SERPINA1,SPON2,SYCP1,TERT,TNK2,TOP1MT,TOP2A,TOP2B,TYMP,UBR5,USP34
Cancer, Gastrointestinal Disease	upper gastrointestinal tract tumor	2.67E-06			ABCB1,AFF2,ALDH2,ATP10D,ATP4B,ATP5G3,BAI3,BAK1,BDKRB1,BRCA2,CASP10,CASP8,CCDC28A,CCPG1,CD44,CDH1,CDH11,CHD1,COBLL1,COL11A1,COPB2,CORIN,CSMD3,CTNNA1,CTNNB1,CTSH,CTTN,CXCL10,DCAF13,DCBLD2,DCC,DCN,DDX39B,DDX59,DHX36,DLEC1,DOCK2,DPAGT1,DROSHA,EGFL6,EGFR,EP300,EP400,EPO,EPS15,ERBB4,EZR,FASN,FGFR3,FN1,FNDC3B,GCC2,GNA13,GNAS,GPC6,HDAC2,HLA-E,IARS2,ICA1,IGF2R,IGFBP3,IGFBP5,IPO5,ITGA11,ITGA6,ITGA9,JAK3,JA…
Cancer, Gastrointestinal Disease	gastric adenocarcinoma	2.58E-03			ATP4B,ATP5G3,CCPG1,CDH1,CHD1,COPB2,CTNNB1,DCAF13,DDX59,DHX36,DPAGT1,EGFR,EP300,IARS2,ICA1,IPO5,LMAN1,LRP1B,MDM2,MRPL42,MSH3,NOD1,PSME4,PSTPIP2,RELN,RMDN2,ROCK2,TERT,USP34
Cancer, Gastrointestinal Disease	digestive tract cancer	2.01E-09		1.016	AADACL2,AAMP,ABCA12,ABCA13,ABCA5,ABCB1,ABCC4,ABCC8,ABCC9,ABCD3,ABCF1,ABCF3,ABHD2,ABI3BP,ABLIM3,ACACA,ACBD3,ACOX1,ACRC,ACSL3,ACSL5,ADAM17,ADAM23,ADAM32,ADAMTSL1,ADCY10,ADCY2,ADCY5,ADH1B,ADORA3,ADRA2A,AFF2,AGFG1,AGTPBP1,AHI1,AKAP13,AKAP9,ALDH2,ALG12,ALG8,ALK,ALMS1,ALPK3,ALS2,AMACR,ANK3,ANKHD1/ANKHD1-EIF4EBP3,ANKRD17,ANKRD28,ANKRD44,ANTXR2,ANXA11,AP1G2,APBA2,AQPEP,ARFGAP2,ARFGEF1,ARHGEF10,ARNT2,ARRD…
Cancer, Gastrointestinal Disease	advanced colorectal cancer	1.96E-02			BAK1,EGFR
Cancer, Gastrointestinal Disease	gastroesophageal cancer	1.78E-05			AFF2,ALDH2,ATP10D,ATP4B,ATP5G3,BAI3,BAK1,BDKRB1,BRCA2,CASP10,CASP8,CCDC28A,CCPG1,CD44,CDH1,CDH11,CHD1,COBLL1,COL11A1,COPB2,CSMD3,CTNNA1,CTNNB1,CTTN,DCAF13,DCC,DDX39B,DDX59,DHX36,DLEC1,DOCK2,DPAGT1,DROSHA,EGFR,EP300,EP400,EPO,ERBB4,EZR,FNDC3B,GCC2,GNA13,GNAS,HLA-E,IARS2,ICA1,IGF2R,IPO5,JAK3,JARID2,LARP7,LETM1,LMAN1,LRP1B,MAST2,MDM2,MET,MKI67,MMP9,MRPL42,MSH3,MTOR,MYC,NFE2L2,NOD1,NRG1,OBSCN,OPRM1,P…
Cancer, Gastrointestinal Disease	digestive organ tumor	1.74E-09		0.647	AADACL2,AAMP,ABCA12,ABCA13,ABCA5,ABCB1,ABCC4,ABCC8,ABCC9,ABCD3,ABCF1,ABCF3,ABHD2,ABI3BP,ABLIM3,ACACA,ACBD3,ACOX1,ACRC,ACSL3,ACSL5,ADAM17,ADAM23,ADAM32,ADAMTSL1,ADCY10,ADCY2,ADCY5,ADH1B,ADORA3,ADRA2A,AFF2,AGFG1,AGTPBP1,AHI1,AKAP13,AKAP9,ALDH2,ALG12,ALG8,ALK,ALMS1,ALPK3,ALS2,AMACR,ANK3,ANKHD1/ANKHD1-EIF4EBP3,ANKRD17,ANKRD28,ANKRD44,ANTXR2,ANXA11,AP1G2,APBA2,AQPEP,ARFGAP2,ARFGEF1,ARHGEF10,ARNT2,ARRD…
Cancer, Gastrointestinal Disease	gastrointestinal carcinoma	1.70E-09			AAMP,ABCA12,ABCA13,ABCA5,ABCB1,ABCC4,ABCC8,ABCC9,ABCD3,ABCF1,ABCF3,ABHD2,ABI3BP,ABLIM3,ACACA,ACBD3,ACOX1,ACRC,ACSL3,ADAM23,ADAM32,ADAMTSL1,ADCY10,ADCY2,ADCY5,ADH1B,ADORA3,AFF2,AGFG1,AGTPBP1,AHI1,AKAP13,AKAP9,ALDH2,ALG12,ALK,ALMS1,ALPK3,ALS2,ANK3,ANKHD1/ANKHD1-EIF4EBP3,ANKRD17,ANKRD28,ANKRD44,ANTXR2,AP1G2,ARFGAP2,ARFGEF1,ARHGEF10,ARNT2,ARRDC3,ARSF,ASAP1,ASCC3,ASH2L,ASNS,ASTN1,ATL1,ATL2,ATM,ATP10D,…
Cancer, Gastrointestinal Disease	oral squamous cell carcinoma	1.38E-02			COL11A1,CORIN,CTSH,CXCL10,DCBLD2,DCN,DOCK2,DPAGT1,EGFL6,EGFR,EZR,FN1,GPC6,IGFBP3,IGFBP5,ITGA11,ITGA6,ITGA9,KIAA1524,MATN2,MET,MFAP5,MGAM,MMP10,MYO3B,PDLIM5,PPP1CB,SOD3,SPEN,SRGN,SULF1,TGM2,THBS4,TNFSF10,TUBB
Cancer, Gastrointestinal Disease	upper gastrointestinal tract cancer	1.34E-05			ADAM17,ADAM23,ADH1B,ADRA2A,AFF2,ALDH2,ATM,ATP10D,ATP4B,ATP5G3,BAI3,BAK1,BDKRB1,BRCA2,CASP10,CASP4,CASP8,CCDC28A,CCPG1,CD44,CD74,CDH1,CDH11,CHD1,COBLL1,COL11A1,COPB2,CSMD3,CTNNA1,CTNNB1,CTSD,CTTN,CYBA,DCAF13,DCC,DDX39B,DDX59,DENND3,DHX36,DLEC1,DMXL1,DOCK2,DPAGT1,DROSHA,EGFR,EP300,EP400,EPO,ERBB4,EZR,FLT1,FN1,FNDC3B,GABRP,GCC2,GNA13,GNAS,HLA-DRA,HLA-E,IARS2,ICA1,IDO1,IGF2R,IGFBP3,IPO5,JAK3,JARID2,K…
Cancer, Gastrointestinal Disease	oral cancer	1.18E-02			CASP10,CASP8,COL11A1,CORIN,CTSH,CXCL10,DCBLD2,DCN,DOCK2,DPAGT1,EGFL6,EGFR,EPS15,EZR,FASN,FGFR3,FN1,GNA13,GPC6,IGFBP3,IGFBP5,ITGA11,ITGA6,ITGA9,KIAA1524,MATN2,MET,MFAP5,MGAM,MMP10,MYC,MYO3B,NR1I2,PDLIM5,PHF3,PPP1CB,PRKACB,SCARB2,SOD3,SPEN,SRGN,SULF1,TERT,TGM2,THBS4,TNFSF10,TUBB
Cancer, Gastrointestinal Disease	stomach tumor	1.13E-05			ABCB1,ATP4B,ATP5G3,BAK1,BRCA2,CASP10,CASP8,CCDC28A,CCPG1,CD44,CDH1,CHD1,COBLL1,COPB2,CTNNA1,CTNNB1,DCAF13,DDX39B,DDX59,DHX36,DPAGT1,EGFR,EP300,EPO,ERBB4,GCC2,GNAS,HDAC2,HLA-E,IARS2,ICA1,IGF2R,IPO5,JAK3,LARP7,LETM1,LMAN1,LRP1B,MDM2,MET,MKI67,MMP9,MRPL42,MSH3,MTOR,MYC,NOD1,OBSCN,OPRM1,PRCC,PRDM14,PRDM16,PRDM2,PSCA,PSME4,PSTPIP2,RELN,RHOA,RMDN2,ROCK2,SERPINA1,SPON2,SYCP1,TERT,TNK2,TOP1MT,TOP2A,TOP2B…
Cancer, Gastrointestinal Disease	cecum adenocarcinoma	1.07E-05			ABCA5,ADAM23,ADAMTSL1,AHI1,AKAP9,ALG12,ALPK3,ANKHD1/ANKHD1-EIF4EBP3,ANTXR2,ARFGAP2,ARFGEF1,ATM,ATP13A5,ATP2A1,ATR,AXDND1,BAG6,BAP1,BAZ1B,BIRC6,BMPR2,BPTF,BRCA2,C7orf60,CASP4,CASP8AP2,CASR,CCDC7,CD180,CD3G,CDH1,CHD3,CHD4,CLUL1,CNOT1,CNTRL,COBLL1,COL11A1,COL12A1,CRELD2,CSMD1,CSMD3,CTNNB1,DHX36,DHX57,DNAH11,DOCK5,DOCK7,DPAGT1,EGFR,EHBP1,EIF2B3,EP400,ERBB3,ERBB4,ERCC5,ERICH6,ESRRA,EVL,EXOC1,EXOC4,FAM…
Cancer, Gastrointestinal Disease, Hepatic System Disease	liver tumor	2.38E-05			AADACL2,ABCA13,ADAM17,ADCY2,ADH1B,ADRA2A,AGTPBP1,AKAP9,ALG8,ANTXR2,AQPEP,ARFGEF1,ARSE,ATP6V0A4,ATP8B3,ATR,B3GALNT1,BPTF,BRCA2,C7,CANT1,CAP2,CASD1,CASP8,CCDC108,CCDC112,CCDC138,CCDC178,CCNB1,CD44,CDH6,CDK14,CELF1,CELSR1,CENPH,CFL2,CNTRL,COL24A1,CRELD2,CSMD3,CSNK2B,CSPP1,CTNNB1,CTSD,DAG1,DAW1,DCC,DIP2A,DKC1,DNAH11,DNAJC10,DTNBP1,EGFR,EHBP1,EMC3,ERAP1,ERBB3,FAIM,FAM179B,FARP1,FLT1,FNBP1,FRY,GABBR1,G…
Cancer, Gastrointestinal Disease, Hepatic System Disease	liver cancer	2.32E-05			AADACL2,ABCA13,ADAM17,ADCY2,ADH1B,ADRA2A,AGTPBP1,AKAP9,ALG8,ANTXR2,AQPEP,ARFGEF1,ARSE,ATP6V0A4,ATP8B3,ATR,B3GALNT1,BPTF,BRCA2,C7,CANT1,CAP2,CASD1,CASP8,CCDC108,CCDC112,CCDC138,CCDC178,CCNB1,CD44,CDH6,CDK14,CELSR1,CENPH,CFL2,CNTRL,COL24A1,CRELD2,CSMD3,CSNK2B,CSPP1,CTNNB1,CTSD,DAG1,DAW1,DCC,DIP2A,DKC1,DNAH11,DNAJC10,DTNBP1,EGFR,EHBP1,EMC3,ERAP1,ERBB3,FAIM,FAM179B,FARP1,FLT1,FNBP1,FRY,GABBR1,GC,GNAS…
Cancer, Hematological Disease	adult acute myeloid leukemia	9.85E-03			IDH2,TOP2A,TOP2B
Cancer, Hematological Disease	malignant hematopoietic neoplasm	8.71E-04		-0.528	ABCA10,ABCB1,ABTB1,ADORA3,AHI1,AIG1,AKT3,ALK,APH1A,ARHGEF12,ATM,ATR,BAI3,BAK1,BCL11B,BCL2L13,BCL6,BRCA2,BTG2,BTK,C17orf85,CAD,CASP10,CCL17,CCPG1,CD160,CD19,CD2,CD33,CD44,CD74,CD79A,CD86,CDK6,CELSR1,CFLAR,CHD3,CHIC2,CIC,CIITA,CNTNAP1,COL12A1,CORO2A,CRAT,CRELD2,CTBP2,CTNNB1,CUL9,CUX1,CXCL10,DAGLA,DAW1,DDR1,DDX58,DMXL1,DNMT3A,DNTT,DOCK2,DOK6,DTX1,E2F3,EED,EP300,EPHA3,EPO,ERC1,FAIM3,FAM129B,FANCL,FLT…
Cancer, Hematological Disease	hematologic cancer	7.84E-04			ABCA10,ABCB1,ABTB1,ADORA3,AHI1,AIG1,AKAP5,ALK,AMACR,ANXA11,APH1A,ARHGEF12,ATM,ATR,BAI3,BAK1,BCAT1,BCL11B,BCL2L13,BCL6,BRCA2,BTK,C17orf85,C5,CASP7,CASP8,CCL17,CCPG1,CD160,CD2,CD247,CD28,CD33,CD74,CD86,CELSR1,CHGA,CHIC2,CNTNAP1,COL12A1,CSMD1,CTBP2,CUL9,CUX1,DAGLA,DAW1,DCC,DDR1,DDX58,DIAPH1,DNMT3A,DNTT,DOK6,DTX1,E2F3,EED,EGFR,EP300,EPO,EPSTI1,ERC1,EXOC4,FAIM3,FAM120A,FAM129B,FANCL,FASN,FCGR1A,FGFR3,…
Cancer, Hematological Disease	hematological neoplasia	5.82E-05		-0.423	ABCA10,ABCB1,ABTB1,ADORA3,AHI1,AIG1,AKAP5,AKT3,ALK,AMACR,ANXA11,APH1A,ARHGEF12,ATM,ATP4B,ATR,BAI3,BAK1,BCAT1,BCL11B,BCL2L13,BCL6,BMPR2,BRCA2,BTG2,BTK,C17orf85,C5,CAD,CASP10,CASP7,CASP8,CCL17,CCPG1,CD160,CD19,CD2,CD247,CD28,CD33,CD44,CD74,CD79A,CD86,CDK6,CELSR1,CFLAR,CHD3,CHGA,CHIC2,CIC,CIITA,CNTNAP1,COL12A1,CORO2A,CRAT,CRELD2,CSMD1,CTBP2,CTNNB1,CUL9,CUX1,CXCL10,DAGLA,DAW1,DCC,DDR1,DDX58,DIAPH1,DM…
Cancer, Hematological Disease	adult leukemia	4.27E-05			BCL11B,CD86,DNMT3A,IDH2,IRF4,JAK3,JARID2,REL,TOP2A,TOP2B
Cancer, Hematological Disease, Immunological Disease	plasma cell dyscrasia	1.84E-03			AKAP5,AMACR,ANXA11,BCAT1,BTK,CASP7,CASP8,CD247,CD28,CHGA,CSMD1,DCC,DIAPH1,EGFR,EP300,EPO,EPSTI1,EXOC4,FAM120A,FASN,FGFR3,FLNA,FN1,FUBP1,G3BP1,GFAP,GGPS1,GHR,GTF2I,HAT1,HDAC2,HDAC3,HDAC4,HS6ST3,IGFBP3,IRF4,JAK1,MMP2,MMP9,MTOR,MYC,NFKB1,NOS2,PCNA,PDE5A,POLE,PPP2CA,PSIP1,PSMB9,PSME3,PTK2B,PTPRF,PTPRZ1,RAB24,RALA,RNF213,ROCK2,RRM2,SDC1,SRPK2,TNIK,TNNI3K,TNS1,TRAF3,UGGT1,VIM,YWHAE
Cancer, Hematological Disease, Immunological Disease	Waldenstrom's macroglobulinemia	1.52E-05			AKAP5,AMACR,ANXA11,BCAT1,BTK,CASP7,CASP8,CD247,CHGA,DCC,DIAPH1,EGFR,EP300,EXOC4,FASN,FN1,FUBP1,G3BP1,GFAP,GTF2I,HAT1,HDAC2,HDAC3,HDAC4,IGFBP3,JAK1,MMP2,MTOR,MYC,NFKB1,NOS2,PCNA,PDE5A,POLE,PPP2CA,PSIP1,PSMB9,PSME3,PTK2B,PTPRF,PTPRZ1,RAB24,RALA,ROCK2,RRM2,SRPK2,TNIK,TNS1,TRAF3,YWHAE
Cancer, Hematological Disease, Immunological Disease, Organismal Injury and Abnormalities	diffuse B-cell lymphoma	4.44E-03			ATM,BCL6,BTK,CAD,CDK6,CFLAR,CHD3,CIC,CORO2A,CRELD2,CTNNB1,DMXL1,DOCK2,EPHA3,GNA13,HIST1H1C,IKBKE,IQGAP1,IRF8,KMT2C,KMT2D,LRP1B,MDM2,MED13L,MKI67,MME,MTOR,MYC,NF1,NIPBL,NLRP7,PIK3CD,PIM1,PRDM1,RAF1,RELN,RHOA,SF3B1,SHMT2,SPEG,TBC1D31,TCF7L1,TNIP1,UQCRC1,ZNF474
Cancer, Hematological Disease, Immunological Disease, Organismal Injury and Abnormalities	large-cell lymphoma	2.97E-03			ATM,BCL2L13,BCL6,BTK,CAD,CHD3,CIC,CORO2A,CRELD2,CTNNB1,DMXL1,DOCK2,EPHA3,GNA13,HDAC2,HDAC3,HDAC4,HIST1H1C,IQGAP1,IRF8,KMT2C,KMT2D,MED13L,MME,MMP9,MTOR,MYC,NF1,NIPBL,NLRP7,PIK3CD,PIM1,POLE,PRDM1,RELN,RRM2,SHMT2,SPEG,TBC1D31,TNIP1,TUBB,UQCRC1,ZNF474
Cancer, Hematological Disease, Immunological Disease, Organismal Injury and Abnormalities	mature B-cell lymphoma	2.16E-03			ATM,BCL6,BTK,CAD,CHD3,CIC,CORO2A,CRELD2,CTNNB1,DMXL1,DOCK2,DTX1,EP300,EPHA3,GNA13,HIST1H1C,IQGAP1,IRF8,KMT2C,KMT2D,MED13L,MME,MTOR,MYC,NF1,NIPBL,NLRP7,PIK3CD,PIM1,PRDM1,RELN,SHMT2,SPEG,SPEN,SWAP70,TBC1D31,TNIP1,UQCRC1,ZNF474
Cancer, Hematological Disease, Immunological Disease, Organismal Injury and Abnormalities	adult T cell leukemia	2.07E-04			BCL11B,CD86,DNMT3A,IRF4,JAK3,JARID2,REL
Cancer, Hematological Disease, Immunological Disease, Organismal Injury and Abnormalities	Richter's syndrome	1.84E-02			ATM,IRF8,KMT2D,MYC,PIM1,SF3B1,SPEN,SYNE2,USP34
Cancer, Hematological Disease, Immunological Disease, Organismal Injury and Abnormalities	diffuse large B-cell lymphoma	1.59E-03			ATM,BCL6,BTK,CAD,CHD3,CIC,CORO2A,CRELD2,CTNNB1,DMXL1,DOCK2,EPHA3,GNA13,HIST1H1C,IQGAP1,IRF8,KMT2C,KMT2D,MED13L,MME,MTOR,MYC,NF1,NIPBL,NLRP7,PIK3CD,PIM1,PRDM1,RELN,SHMT2,SPEG,TBC1D31,TNIP1,UQCRC1,ZNF474
Cancer, Hematological Disease, Immunological Disease, Organismal Injury and Abnormalities	non-Hodgkin's disease	1.25E-04			AKT3,ATM,BCL2L13,BCL6,BRCA2,BTG2,BTK,CAD,CASP10,CD19,CDK6,CFLAR,CHD3,CIC,CIITA,COL12A1,CORO2A,CRELD2,CTNNB1,CXCL10,DMXL1,DOCK2,DTX1,EP300,EPHA3,EPO,FN1,GART,GNA13,HDAC2,HDAC3,HDAC4,HIST1H1C,IDH2,IKBKE,IL16,IQGAP1,IRF4,IRF8,JAK3,KMT2C,KMT2D,LRP1B,MDM2,MED13L,MKI67,MME,MMP9,MTOR,MYC,NEK6,NF1,NIPBL,NLRP7,ODC1,PDCD1LG2,PIK3CD,PIM1,POLE,PRDM1,PRKDC,RAF1,RELN,RGS16,RHOA,RNF213,RRM2,SAMD9,SF3B1,SHMT2,SP…
Cancer, Hematological Disease, Immunological Disease, Organismal Injury and Abnormalities	T-cell leukemia	1.22E-02			ALK,ATM,BCL11B,CD2,CD86,DNMT3A,EED,IRF4,JAK1,JAK3,JARID2,NF1,POLE,PTPRC,REL,RHOA,RHOU,TET1
Cancer, Hematological Disease, Immunological Disease, Organismal Injury and Abnormalities	B-cell non-Hodgkin's disease	1.15E-03			ATM,BCL6,BTG2,BTK,CAD,CD19,CDK6,CFLAR,CHD3,CIC,CIITA,CORO2A,CRELD2,CTNNB1,DMXL1,DOCK2,DTX1,EP300,EPHA3,GART,GNA13,HIST1H1C,IKBKE,IQGAP1,IRF4,IRF8,KMT2C,KMT2D,LRP1B,MDM2,MED13L,MKI67,MME,MTOR,MYC,NF1,NIPBL,NLRP7,PDCD1LG2,PIK3CD,PIM1,PRDM1,PRKDC,RAF1,RELN,RHOA,RNF213,SAMD9,SF3B1,SHMT2,SPEG,SPEN,SWAP70,TBC1D31,TCF7L1,TNIP1,UQCRC1,ZNF474
Cancer, Hematological Disease, Immunological Disease, Organismal Injury and Abnormalities	lymphomagenesis	1.03E-04		-0.762	AKT3,ATM,BCL2L13,BCL6,BRCA2,BTG2,BTK,CAD,CASP10,CD19,CD44,CD79A,CDK6,CFLAR,CHD3,CIC,CIITA,COL12A1,CORO2A,CRELD2,CTNNB1,CXCL10,DMXL1,DOCK2,DTX1,EP300,EPHA3,EPO,FN1,GART,GNA13,HDAC2,HDAC3,HDAC4,HIST1H1C,IDH2,IKBKE,IL16,IQGAP1,IRF4,IRF8,JAK3,KMT2C,KMT2D,LRP1B,MDM2,MED13L,MKI67,MME,MMP9,MTOR,MYC,NEK6,NF1,NFKB1,NIPBL,NLRP7,ODC1,PDCD1LG2,PIK3CD,PIM1,POLE,PRDM1,PRKDC,PTPRC,RAF1,RELN,RGS16,RHOA,RNF213,RR…
Cancer, Hereditary Disorder, Organismal Injury and Abnormalities, Renal and Urological Disease	Wilm's tumorigenesis	1.74E-02			BRCA2,CTNNB1,EGFR,POU6F2,TGFA,TOP2A,TOP2B,TUBB
Cancer, Immunological Disease	lymphatic node tumor	3.49E-05		-0.762	AKT3,ATM,BCL2L13,BCL6,BRCA2,BTG2,BTK,CAD,CASP10,CD19,CD79A,CDK6,CFLAR,CHD3,CIC,CIITA,COL12A1,CORO2A,CRELD2,CTNNB1,CXCL10,DMXL1,DOCK2,DTX1,EP300,EPHA3,EPO,FN1,GART,GNA13,HDAC2,HDAC3,HDAC4,HIST1H1C,IDH2,IKBKE,IL16,IQGAP1,IRF4,IRF8,JAK3,KMT2C,KMT2D,LRP1B,MDM2,MED13L,MKI67,MME,MMP9,MTOR,MYC,NEK6,NF1,NIPBL,NLRP7,ODC1,PDCD1LG2,PIK3CD,PIM1,POLE,PRDM1,PRKDC,PTPRC,RAF1,RELN,RGS16,RHOA,RNF213,RRM2,SAMD9,SF…
Cancer, Neurological Disease	central nervous system tumor	4.63E-03		0.662	ACTL7A,AK5,AKAP12,AKT3,ATP2A2,ATR,BAG6,BAI3,BAP1,BCL2L13,BRCA2,CACNA1A,CACNA1S,CASP10,CASP8,CDKN2C,CIC,COL11A1,CSMD3,CTNNB1,CTR9,DCHS2,DDX4,DNAH6,DOCK11,EGFR,EIF2AK3,EMC1,EP300,EP400,EPHA3,ERBB4,FLNA,FN1,FUBP1,GABRG1,GART,GNAS,GPR98,HLA-E,HSPG2,IDH2,IGFBP2,IGFBP5,IL16,JAG1,KDM1A,KMT2C,KMT2D,KRIT1,LDB3,LHPP,MARCKS,MDGA1,MDM2,MET,MKI67,MMP9,MON2,MTOR,MUSK,NBN,NCOA1,NEK6,NF1,NOS2,NR1I2,OBSCN,OR5P2,P…
Cancer, Neurological Disease	brain tumor	3.29E-03			ACTL7A,AK5,AKAP12,AKT3,ATP2A2,ATR,BAG6,BAI3,BCL2L13,BRCA2,CACNA1A,CACNA1S,CASP10,CDKN2C,CIC,COL11A1,CSMD3,CTNNB1,CTR9,DCHS2,DDX4,DNAH6,DOCK11,EGFR,EMC1,EP300,EP400,EPHA3,ERBB4,FLNA,FN1,FUBP1,GABRG1,GNAS,GPR98,HLA-E,HSPG2,IDH2,IGFBP2,IGFBP5,IL16,KDM1A,KMT2C,KMT2D,KRIT1,LDB3,LHPP,MARCKS,MDGA1,MDM2,MET,MKI67,MMP9,MON2,MUSK,NBN,NCOA1,NEK6,NF1,NR1I2,OBSCN,OR5P2,PIK3C2B,PIK3C3,PKM,PKP4,PRDM2,PRG4,PRKAA…
Cancer, Neurological Disease	brain glioma	2.32E-03			ACTL7A,ATR,BAG6,CASP10,CIC,COL11A1,CSMD3,DCHS2,DDX4,DNAH6,DOCK11,EGFR,EMC1,FUBP1,GNAS,GPR98,HLA-E,HSPG2,IDH2,IL16,KRIT1,MDGA1,MET,MON2,MUSK,NCOA1,NF1,OR5P2,PIK3C2B,PIK3C3,PRG4,PRKAA2,PRKDC,PSTPIP2,RNF38,SCN9A,SELE,SLC25A13,SLCO2B1,SOX11,SPANXC (includes others),SV2B,TERT,THBS1,TNK2,TOP2A,TRIM33,TRRAP,VPS13B,WDR59
Cancer, Neurological Disease	glioma	1.33E-03		1.138	ACTL7A,AK5,AKAP12,AKT3,ATP2A2,ATR,BAG6,BAI3,BAP1,BCL2L13,BRCA2,CASP10,CASP8,CDKN2C,CIC,COL11A1,CSMD3,DCHS2,DDX4,DNAH6,DOCK11,EGFR,EIF2AK3,EMC1,EPHA3,ERBB4,FLNA,FN1,FUBP1,GNAS,GPR98,HLA-E,HSPG2,IDH2,IGFBP2,IGFBP5,IL16,JAG1,KMT2C,KRIT1,LDB3,LHPP,MARCKS,MDGA1,MDM2,MET,MKI67,MMP9,MON2,MTOR,MUSK,NCOA1,NEK6,NF1,NOS2,OBSCN,OR5P2,PIK3C2B,PIK3C3,PKM,PKP4,PRDM2,PRG4,PRKAA2,PRKDC,PSTPIP2,RAPGEF4,RAPGEF5,REL…
Cancer, Neurological Disease	brain astrocytoma	1.06E-03			ACTL7A,ATR,BAG6,CASP10,CIC,COL11A1,CSMD3,DCHS2,DDX4,DNAH6,DOCK11,EGFR,EMC1,GNAS,GPR98,HLA-E,HSPG2,IDH2,IL16,KRIT1,MDGA1,MET,MON2,MUSK,NCOA1,NF1,OR5P2,PIK3C2B,PIK3C3,PRG4,PRKAA2,PRKDC,PSTPIP2,RNF38,SCN9A,SELE,SLC25A13,SLCO2B1,SOX11,SPANXC (includes others),SV2B,TERT,THBS1,TNK2,TOP2A,TRIM33,TRRAP,VPS13B,WDR59
Cancer, Neurological Disease	astrocytoma	1.04E-03			ACTL7A,AK5,AKAP12,AKT3,ATP2A2,ATR,BAG6,BAI3,BAP1,BCL2L13,CASP10,CDKN2C,CIC,COL11A1,CSMD3,DCHS2,DDX4,DNAH6,DOCK11,EGFR,EMC1,EPHA3,FLNA,FN1,GNAS,GPR98,HLA-E,HSPG2,IDH2,IGFBP2,IGFBP5,IL16,KMT2C,KRIT1,LDB3,LHPP,MARCKS,MDGA1,MDM2,MET,MKI67,MMP9,MON2,MTOR,MUSK,NCOA1,NEK6,NF1,OBSCN,OR5P2,PIK3C2B,PIK3C3,PKM,PKP4,PRDM2,PRG4,PRKAA2,PRKDC,PSTPIP2,RAPGEF4,RAPGEF5,RELN,RNF38,RNF43,RRM2,SCN9A,SELE,SLC25A13,SLC…
Cancer, Organismal Injury and Abnormalities	lymphoid cancer	7.19E-04		-0.492	ABCA10,ADORA3,AIG1,AKT3,ALK,ATM,ATR,BAI3,BAK1,BCL11B,BCL2L13,BCL6,BRCA2,BTG2,BTK,C17orf85,CAD,CASP10,CCL17,CCPG1,CD160,CD19,CD2,CD44,CD74,CD79A,CD86,CDK6,CELSR1,CFLAR,CHD3,CIC,CIITA,CNTNAP1,COL12A1,CORO2A,CRELD2,CTNNB1,CUL9,CXCL10,DAGLA,DAW1,DDR1,DDX58,DMXL1,DNMT3A,DNTT,DOCK2,DOK6,DTX1,EED,EP300,EPHA3,EPO,ERC1,FAIM3,FAM129B,FANCL,FLT1,FN1,GART,GHR,GNA13,GRM6,HCK,HDAC2,HDAC3,HDAC4,HIST1H1C,HIVEP1,…
Cancer, Organismal Injury and Abnormalities, Renal and Urological Disease	urothelial carcinoma	8.76E-03			BTG2,CTNNB1,ELF3,EP300,ERBB3,FGFR3,KMT2D,NFE2L2,PSCA,RHOA,TOP2A,TOP2B,ZFP36L1
Cancer, Organismal Injury and Abnormalities, Renal and Urological Disease	papillary renal cell carcinoma	6.61E-04			AMACR,CD44,FH,MET,MMP2,MMP9,MTOR,PRCC
Cancer, Organismal Injury and Abnormalities, Renal and Urological Disease	renal-cell carcinoma	6.38E-06			ACAT1,ACSL3,ADAMTS10,AKAP9,AMACR,ANXA5,AP5M1,ATM,BAP1,BPGM,CCDC11,CD44,CD9,CDH1,CDH16,CENPH,CHD3,CSMD1,CSMD2,CSMD3,CTDSPL,CUL9,DMXL1,E2F3,EGFR,EP400,EPB42,ERBB3,FAM65A,FCGR1A,FGFR3,FGFR4,FH,FLT1,FN1,GABARAPL2,GCNT2,GNA13,GNAS,GNLY,GPKOW,HLA-DPA1,HRC,IL17RA,IL1RAP,KCNMA1,KMT2C,LCK,LIPI,LRBA,LRP2,MAGI1,MARCO,MCCC2,MDM2,MET,MICAL2,MKI67,MMP2,MMP9,MTOR,MYC,NETO2,NIPBL,NLRP12,NUP155,NUP214,OGG1,OPTN,P…
Cancer, Organismal Injury and Abnormalities, Renal and Urological Disease	renal clear cell adenocarcinoma	5.49E-04			ACAT1,AP5M1,ATM,BAP1,CDH1,CSMD3,E2F3,EGFR,ERBB3,FGFR3,FGFR4,FLT1,KCNMA1,LCK,MDM2,MMP2,MMP9,MTOR,MYC,NLRP12,OGG1,PBRM1,RAF1,RPS6KA2,RPS6KA6,SMARCC1,THRB
Cancer, Organismal Injury and Abnormalities, Renal and Urological Disease	renal adenocarcinoma	4.64E-04			ACAT1,ACSL3,ADAMTS10,AKAP9,AP5M1,ATM,BAP1,CCDC11,CDH1,CENPH,CHD3,CSMD1,CSMD2,CSMD3,CUL9,DMXL1,E2F3,EGFR,EP400,ERBB3,FAM65A,FGFR3,FGFR4,FLT1,GCNT2,GNAS,GNLY,HLA-DPA1,HRC,KCNMA1,KMT2C,LCK,LIPI,LRBA,LRP2,MAGI1,MCCC2,MDM2,MET,MMP2,MMP9,MTOR,MYC,NETO2,NIPBL,NLRP12,NUP155,OGG1,PBRM1,PHF3,PIP4K2A,PKD2,PLSCR1,PREP,PSTPIP2,RAF1,RALA,RFX3,RNF213,RPS6KA2,RPS6KA6,RSU1,SLC11A2,SLC26A4,SLC2A5,SLC4A4,SLC9C2,SMA…
Cancer, Organismal Injury and Abnormalities, Renal and Urological Disease	Renal Cancer and Tumors	2.85E-06		0.000	ACAT1,ACSL3,ADAM17,ADAMTS10,AKAP9,AMACR,ANXA5,AP5M1,ATM,BAP1,BPGM,BRCA2,BTG2,CCDC11,CD44,CD9,CDH1,CDH16,CDH6,CENPH,CHD3,COPS2,CSMD1,CSMD2,CSMD3,CTDSPL,CTNNB1,CUL9,DDX5,DMXL1,E2F3,EGFR,EP400,EPB42,ERBB3,ERBB4,FAM65A,FCGR1A,FGFR3,FGFR4,FH,FLT1,FN1,GABARAPL2,GCNT2,GGPS1,GNA13,GNAS,GNLY,GPKOW,HLA-DPA1,HRC,IL17RA,IL1RAP,ITGB1,KCNMA1,KMT2C,LCK,LCP1,LILRB4,LIPI,LRBA,LRP2,MAGI1,MARCO,MCCC2,MDM2,MET,MICAL…
Cancer, Organismal Injury and Abnormalities, Renal and Urological Disease	hereditary papillary renal cell carcinoma	2.75E-03			FH,MET,PRCC
Cancer, Organismal Injury and Abnormalities, Renal and Urological Disease	renal cancer	1.59E-06		0.000	ACAT1,ACSL3,ADAM17,ADAMTS10,AKAP9,AMACR,ANXA5,AP5M1,ATM,BAP1,BPGM,BRCA2,BTG2,CCDC11,CD44,CD9,CDH1,CDH16,CDH6,CENPH,CHD3,CSMD1,CSMD2,CSMD3,CTDSPL,CTNNB1,CUL9,DDX5,DMXL1,E2F3,EGFR,EP400,EPB42,ERBB3,ERBB4,FAM65A,FCGR1A,FGFR3,FGFR4,FH,FLT1,FN1,GABARAPL2,GCNT2,GGPS1,GNA13,GNAS,GNLY,GPKOW,HLA-DPA1,HRC,IL17RA,IL1RAP,ITGB1,KCNMA1,KMT2C,LCK,LCP1,LILRB4,LIPI,LRBA,LRP2,MAGI1,MARCO,MCCC2,MDM2,MET,MICAL2,MKI6…
Cancer, Organismal Injury and Abnormalities, Reproductive System Disease	uterine tumor	9.08E-09			ABCA10,ABCA12,ABCA13,ABCA4,ABCA5,ABCB1,ABCC8,ABCC9,ABCF1,ABCG5,ABI3BP,ABLIM3,ACACA,ACOX1,ACRC,ADAM23,ADAMTSL1,ADCY10,ADH1B,ADRA2A,AFF1,AFF2,AGTPBP1,AGXT2,AHCYL1,AIG1,AK5,AKAP9,AKR7A2,AKT3,ANK3,ANKRD28,ANKRD44,ANTXR2,ANXA5,AP3D1,AP5M1,APBA2,APOD,ARFGEF1,ARHGAP30,ARHGEF10,ARHGEF12,ARHGEF15,ARHGEF17,ARMC9,ARNTL,ARRDC3,ARSE,ASCC3,ASH2L,ATF6,ATG16L1,ATG4C,ATL1,ATM,ATP2A1,ATP6V0A4,ATP8A2,AXDND1,B3GALNT…
Cancer, Organismal Injury and Abnormalities, Reproductive System Disease	female genital tract cancer	8.75E-08			ABCA10,ABCA12,ABCA13,ABCA4,ABCA5,ABCB1,ABCC8,ABCC9,ABCF1,ABCG5,ABI3BP,ABLIM3,ACACA,ACOX1,ACRC,ADAM17,ADAM23,ADAMTSL1,ADCY10,ADCY2,ADH1B,AFF1,AFF2,AGTPBP1,AGXT2,AHCYL1,AK5,AKAP9,AKR7A2,AKT3,ANK3,ANKRD28,ANKRD44,ANTXR2,ANXA5,AP3D1,AP5M1,APBA2,APOD,ARFGEF1,ARHGAP30,ARHGEF10,ARHGEF12,ARHGEF15,ARHGEF17,ARMC9,ARNTL,ARRDC3,ASCC3,ATF6,ATG16L1,ATG4C,ATL1,ATM,ATP2A1,ATP6V0A4,ATP8A2,AXDND1,B3GALNT1,BAG6,BAI…
Cancer, Organismal Injury and Abnormalities, Reproductive System Disease	malignant neoplasm of female genital organ	8.75E-08			ABCA10,ABCA12,ABCA13,ABCA4,ABCA5,ABCB1,ABCC8,ABCC9,ABCF1,ABCG5,ABI3BP,ABLIM3,ACACA,ACOX1,ACRC,ADAM17,ADAM23,ADAMTSL1,ADCY10,ADCY2,ADH1B,AFF1,AFF2,AGTPBP1,AGXT2,AHCYL1,AK5,AKAP9,AKR7A2,AKT3,ANK3,ANKRD28,ANKRD44,ANTXR2,ANXA5,AP3D1,AP5M1,APBA2,APOD,ARFGEF1,ARHGAP30,ARHGEF10,ARHGEF12,ARHGEF15,ARHGEF17,ARMC9,ARNTL,ARRDC3,ASCC3,ATF6,ATG16L1,ATG4C,ATL1,ATM,ATP2A1,ATP6V0A4,ATP8A2,AXDND1,B3GALNT1,BAG6,BAI…
Cancer, Organismal Injury and Abnormalities, Reproductive System Disease	adenocarcinoma in endometrium	6.43E-08			ABCA10,ABCA12,ABCA13,ABCA4,ABCA5,ABCB1,ABCC8,ABCC9,ABCG5,ABI3BP,ABLIM3,ACACA,ACOX1,ACRC,ADAM23,ADAMTSL1,ADCY10,AFF1,AFF2,AGTPBP1,AGXT2,AHCYL1,AK5,AKAP9,AKT3,ANK3,ANKRD28,ANKRD44,AP3D1,AP5M1,APBA2,ARFGEF1,ARHGAP30,ARHGEF10,ARHGEF12,ARHGEF15,ARHGEF17,ARMC9,ARNTL,ARRDC3,ASCC3,ATF6,ATG16L1,ATG4C,ATL1,ATM,ATP2A1,ATP6V0A4,ATP8A2,AXDND1,B3GALNT1,BAG6,BAI3,BBS9,BCAT1,BIRC6,BMP2K,BRCA2,BTBD16,BZW2,C12orf4…
Cancer, Organismal Injury and Abnormalities, Reproductive System Disease	uterine cancer	5.09E-09			ABCA10,ABCA12,ABCA13,ABCA4,ABCA5,ABCB1,ABCC8,ABCC9,ABCF1,ABCG5,ABI3BP,ABLIM3,ACACA,ACOX1,ACRC,ADAM23,ADAMTSL1,ADCY10,ADH1B,AFF1,AFF2,AGTPBP1,AGXT2,AHCYL1,AK5,AKAP9,AKR7A2,AKT3,ANK3,ANKRD28,ANKRD44,ANTXR2,ANXA5,AP3D1,AP5M1,APBA2,APOD,ARFGEF1,ARHGAP30,ARHGEF10,ARHGEF12,ARHGEF15,ARHGEF17,ARMC9,ARNTL,ARRDC3,ASCC3,ATF6,ATG16L1,ATG4C,ATL1,ATM,ATP2A1,ATP6V0A4,ATP8A2,AXDND1,B3GALNT1,BAG6,BAI3,BAZ1B,BBS9,…
Cancer, Organismal Injury and Abnormalities, Reproductive System Disease	HER2-negative breast cancer	4.52E-03			ABCB1,ATM,BCL6,CASP10,CDH11,CDK6,CDKN2C,EGFR,ERBB4,FGFR3,FGFR4,FLT1,GNAS,HCK,IGFBP2,IGFBP3,LCK,LMO1,MAP3K8,MAPK10,MET,MMP2,MMP9,MTOR,MYC,NCL,PIK3CD,PIM1,POLE,RRM2,TERT,TGFA,TGFBI,TNFSF10,TOP2A,WEE1
Cancer, Organismal Injury and Abnormalities, Reproductive System Disease	endometrial carcinoma	4.14E-08			ABCA10,ABCA12,ABCA13,ABCA4,ABCA5,ABCB1,ABCC8,ABCC9,ABCG5,ABI3BP,ABLIM3,ACACA,ACOX1,ACRC,ADAM23,ADAMTSL1,ADCY10,AFF1,AFF2,AGTPBP1,AGXT2,AHCYL1,AK5,AKAP9,AKT3,ANK3,ANKRD28,ANKRD44,AP3D1,AP5M1,APBA2,ARFGEF1,ARHGAP30,ARHGEF10,ARHGEF12,ARHGEF15,ARHGEF17,ARMC9,ARNTL,ARRDC3,ASCC3,ATF6,ATG16L1,ATG4C,ATL1,ATM,ATP2A1,ATP6V0A4,ATP8A2,AXDND1,B3GALNT1,BAG6,BAI3,BAZ1B,BBS9,BCAT1,BIRC6,BMP2K,BRCA2,BTBD16,BZW2,C…
Cancer, Organismal Injury and Abnormalities, Reproductive System Disease	genital tract cancer	2.17E-07			ABCA10,ABCA12,ABCA13,ABCA4,ABCA5,ABCB1,ABCC8,ABCC9,ABCF1,ABCG5,ABI3BP,ABLIM3,ACACA,ACOX1,ACRC,ADAM17,ADAM23,ADAMTSL1,ADCY10,ADCY2,ADH1B,AFF1,AFF2,AGTPBP1,AGXT2,AHCYL1,AK5,AKAP9,AKR7A2,AKT3,ANK3,ANKRD28,ANKRD44,ANTXR2,ANXA5,AP3D1,AP5M1,APBA2,APOD,ARFGEF1,ARHGAP30,ARHGEF10,ARHGEF12,ARHGEF15,ARHGEF17,ARMC9,ARNTL,ARRDC3,ASCC3,ATF6,ATG16L1,ATG4C,ATL1,ATM,ATP2A1,ATP6V0A4,ATP8A2,AXDND1,B3GALNT1,BAG6,BAI…
Cancer, Organismal Injury and Abnormalities, Reproductive System Disease	endometrial cancer	1.75E-08			ABCA10,ABCA12,ABCA13,ABCA4,ABCA5,ABCB1,ABCC8,ABCC9,ABCG5,ABI3BP,ABLIM3,ACACA,ACOX1,ACRC,ADAM23,ADAMTSL1,ADCY10,ADH1B,AFF1,AFF2,AGTPBP1,AGXT2,AHCYL1,AK5,AKAP9,AKT3,ANK3,ANKRD28,ANKRD44,ANTXR2,AP3D1,AP5M1,APBA2,APOD,ARFGEF1,ARHGAP30,ARHGEF10,ARHGEF12,ARHGEF15,ARHGEF17,ARMC9,ARNTL,ARRDC3,ASCC3,ATF6,ATG16L1,ATG4C,ATL1,ATM,ATP2A1,ATP6V0A4,ATP8A2,AXDND1,B3GALNT1,BAG6,BAI3,BAZ1B,BBS9,BCAT1,BIRC6,BMP2K,B…
Cancer, Organismal Injury and Abnormalities, Reproductive System Disease	female genital neoplasm	1.69E-07			ABCA10,ABCA12,ABCA13,ABCA4,ABCA5,ABCB1,ABCC8,ABCC9,ABCF1,ABCG5,ABI3BP,ABLIM3,ACACA,ACOX1,ACRC,ADAM17,ADAM23,ADAMTSL1,ADCY10,ADCY2,ADH1B,ADRA2A,AFF1,AFF2,AGTPBP1,AGXT2,AHCYL1,AIG1,AK5,AKAP9,AKR7A2,AKT3,ANK3,ANKRD28,ANKRD44,ANTXR2,ANXA5,AP3D1,AP5M1,APBA2,APOD,ARFGEF1,ARHGAP30,ARHGEF10,ARHGEF12,ARHGEF15,ARHGEF17,ARMC9,ARNTL,ARRDC3,ARSE,ASCC3,ASH2L,ATF6,ATG16L1,ATG4C,ATL1,ATM,ATP2A1,ATP6V0A4,ATP8A2,A…
Cancer, Organismal Injury and Abnormalities, Reproductive System Disease	uterine carcinoma	1.50E-08			ABCA10,ABCA12,ABCA13,ABCA4,ABCA5,ABCB1,ABCC8,ABCC9,ABCF1,ABCG5,ABI3BP,ABLIM3,ACACA,ACOX1,ACRC,ADAM23,ADAMTSL1,ADCY10,AFF1,AFF2,AGTPBP1,AGXT2,AHCYL1,AK5,AKAP9,AKT3,ANK3,ANKRD28,ANKRD44,AP3D1,AP5M1,APBA2,ARFGEF1,ARHGAP30,ARHGEF10,ARHGEF12,ARHGEF15,ARHGEF17,ARMC9,ARNTL,ARRDC3,ASCC3,ATF6,ATG16L1,ATG4C,ATL1,ATM,ATP2A1,ATP6V0A4,ATP8A2,AXDND1,B3GALNT1,BAG6,BAI3,BAZ1B,BBS9,BCAT1,BIRC6,BMP2K,BRCA2,BTBD16,…
Cancer, Organismal Injury and Abnormalities, Reproductive System Disease	genital tumor	1.49E-06			ABCA1,ABCA10,ABCA12,ABCA13,ABCA4,ABCA5,ABCB1,ABCC4,ABCC8,ABCC9,ABCF1,ABCG5,ABI3BP,ABLIM3,ACACA,ACOX1,ACRC,ADAM17,ADAM23,ADAMTSL1,ADCY10,ADCY2,ADH1B,ADRA2A,AFAP1,AFF1,AFF2,AGTPBP1,AGXT2,AHCYL1,AIG1,AK5,AKAP9,AKR7A2,AKT3,AMACR,ANK3,ANKRD28,ANKRD44,ANTXR2,ANXA5,AP3D1,AP5M1,APBA2,APOD,ARFGEF1,ARHGAP30,ARHGEF10,ARHGEF12,ARHGEF15,ARHGEF17,ARMC9,ARNTL,ARRDC3,ARSE,ASCC3,ASH2L,ATF6,ATG16L1,ATG4C,ATL1,ATM,…
Cancer, Organismal Injury and Abnormalities, Reproductive System Disease	hormone receptor negative breast cancer	1.32E-03			ABCB1,ATM,BCL6,CASP10,CDH11,CDK6,CDKN2C,EGFR,ERBB4,FGFR3,FGFR4,FLT1,GNAS,HCK,IGFBP2,IGFBP3,LCK,LMO1,MAP3K8,MAPK10,MET,MMP2,MMP9,MYC,NCL,PIM1,POLE,RRM2,TERT,TGFA,TGFBI,TNFSF10,TOP2A,TOP2B,TUBB,WEE1
Cancer, Organismal Injury and Abnormalities, Reproductive System Disease	triple-negative breast cancer	1.16E-03			ABCB1,ATM,BCL6,CASP10,CDH11,CDK6,CDKN2C,EGFR,ERBB4,FGFR3,FGFR4,FLT1,GNAS,HCK,IGFBP2,IGFBP3,LCK,LMO1,MAP3K8,MAPK10,MET,MMP2,MMP9,MYC,NCL,PIM1,POLE,RRM2,TERT,TGFA,TGFBI,TNFSF10,TOP2A,WEE1
Cancer, Respiratory Disease	EGFR exon19 deletion positive metastatic non-small cell lung cancer	9.85E-03			EGFR,ERBB4,NR1I2
Cancer, Respiratory Disease	EGFR mutation positive adenocarcinoma of the lung	9.85E-03			EGFR,ERBB4,NR1I2
Cancer, Respiratory Disease	EGFR(L858R) positive metastatic non-small cell lung cancer	9.85E-03			EGFR,ERBB4,NR1I2
Cancer, Respiratory Disease	advanced EGFR mutation positive non-small cell lung cancer	9.85E-03			EGFR,ERBB4,NR1I2
Cancer, Respiratory Disease	metastatic non small cell lung carcinoma	4.32E-04			ALK,EGFR,ERBB4,INSR,MET,NR1I2
Cancer, Respiratory Disease	ALK positive locally advanced non-small cell lung cancer	1.96E-02			ALK,MET
Cancer, Respiratory Disease	MET amplified non-small cell lung cancer	1.96E-02			ALK,MET
Cancer, Respiratory Disease	ROS1 fusion positive non-small cell lung cancer	1.96E-02			ALK,MET
Cancer, Respiratory Disease	non-small cell lung cancer with activating EGFR mutations	1.68E-02			EGFR,ERBB4,GART,NR1I2
Cancer, Respiratory Disease	metastatic non-small-cell lung cancer	1.37E-03			ALK,EGFR,ERBB4,GART,INSR,MET,NR1I2,POLE,RRM2,TOP1MT,TOP2A,TOP2B,TUBB
Cancer, Respiratory Disease	tumor antigen-positive non-small cell lung cancer	1.15E-02			ALK,EGFR,ERBB4,FLT1,GART,MET,NR1I2,RAF1,TNK2
Carbohydrate Metabolism	glycolysis	8.76E-03		-1.521	CD28,CISD2,CYBA,ECD,ESRRA,ESRRG,FBP1,HDAC4,INSR,PFKM,POLG,PRKAG2,SLC4A4
Carbohydrate Metabolism	phosphorylation of carbohydrate	2.48E-03			GCK,HK1,PFKM,PI4K2B,PI4KA,PIK3C3,PIKFYVE,PIP5K1A,SMG1,XYLB
Carbohydrate Metabolism, Lipid Metabolism, Molecular Transport, Small Molecule Biochemistry	quantity of phosphtidylinositol 5-phosphate	9.85E-03			INSR,PIKFYVE,PIP4K2A
Carbohydrate Metabolism, Lipid Metabolism, Molecular Transport, Small Molecule Biochemistry	quantity of phosphoinositide	5.04E-03		1.854	INPP5D,INSR,PIK3C3,PIKFYVE,PIP4K2A,PIP5K1A,RHOA,ROCK2,SLC3A2
Carbohydrate Metabolism, Lipid Metabolism, Molecular Transport, Small Molecule Biochemistry	concentration of phosphatidic acid	3.97E-03		1.924	ABCA1,EP300,INPP5D,INSR,LGALS8,LIPG,PIK3C3,PIKFYVE,PIP4K2A,PIP5K1A,RHOA,ROCK2,SLC3A2,TNFSF10
Carbohydrate Metabolism, Lipid Metabolism, Molecular Transport, Small Molecule Biochemistry	accumulation of phosphatidylinositol 4,5-diphosphate	1.96E-02			MARCKS,PIP5K1A
Carbohydrate Metabolism, Lipid Metabolism, Small Molecule Biochemistry	metabolism of phosphatidylinositol	8.90E-03		0.765	CASR,CD81,MTOR,PI4KA,PIK3C2B,PIK3C3,PIKFYVE,PIP5K1A,RHOA
Carbohydrate Metabolism, Lipid Metabolism, Small Molecule Biochemistry	phosphorylation of phosphatidylinositol	3.26E-03			PI4K2B,PI4KA,PIK3C3,PIKFYVE,PIP5K1A,SMG1
Carbohydrate Metabolism, Lipid Metabolism, Small Molecule Biochemistry	synthesis of phosphatidylinositol phosphate	1.71E-03			CASR,PI4KA,PIK3C2B,PIK3C3
Carbohydrate Metabolism, Lipid Metabolism, Small Molecule Biochemistry	synthesis of phosphoinositide	1.02E-02		0.765	CASR,MTOR,PI4KA,PIK3C2B,PIK3C3,PIKFYVE,PIP5K1A,RHOA
Carbohydrate Metabolism, Molecular Transport, Small Molecule Biochemistry	uptake of D-hexose	8.90E-03		-0.469	CD28,CRAT,ESRRA,ESRRG,INSR,MTOR,PRKAA2,SLC2A8,STAT5A
Cardiovascular Disease	disorder of artery	4.28E-04			ABCA1,ABCB1,ACAT1,ADORA3,ADRA2A,AKAP13,ATM,ATP2A2,ATP4B,BPTF,BTG2,CACNA1A,CACNA1S,CACNG1,CACYBP,CAND1,CAPN7,CASP8,CASR,CLINT1,CORO2A,CSMD1,CSMD2,CTNNB1,CTSA,CTSB,CTSS,DDX56,DNAJA1,DNAJB4,DOCK4,EFTUD2,EPO,ERAP1,FAM107B,FAM49B,FBN1,FCGR1A,FLT1,FRY,GABRA3,GABRA5,GABRG1,GABRG2,GABRG3,GABRP,GHR,GLS,GRIN2D,HCK,HDAC2,HSD17B11,HTT,IFI30,IGFBP5,IRF8,JAG1,KDM1A,KL,KLF2,LCP1,LPXN,LRIG1,LRP1,LRRC17,LYN,MARCH…
Cardiovascular Disease	occlusion of artery	4.27E-04			ABCA1,ABCB1,ACAT1,ADORA3,AKAP13,ATM,ATP4B,BPTF,BTG2,CACNA1S,CACNG1,CACYBP,CAND1,CAPN7,CASP8,CLINT1,CORO2A,CSMD1,CSMD2,CTNNB1,CTSA,CTSB,CTSS,DDX56,DNAJA1,DNAJB4,DOCK4,ERAP1,FAM107B,FAM49B,FCGR1A,FLT1,FRY,GABRA3,GABRA5,GABRG1,GABRG2,GABRG3,GABRP,GHR,GLS,GRIN2D,HCK,HDAC2,HSD17B11,HTT,IFI30,IGFBP5,IRF8,KDM1A,KL,KLF2,LCP1,LPXN,LRIG1,LRP1,LRRC17,LYN,MARCH6,MARCKS,MATN2,MGAM,MICAL2,MKI67,MMP2,MMP3,MMP9,…
Cardiovascular Disease	peripheral arterial occlusive disease	3.53E-03			BTG2,CACYBP,CAND1,CAPN7,CASP8,CLINT1,CTSA,CTSB,CTSS,DDX56,DNAJA1,DNAJB4,ERAP1,FAM49B,FCGR1A,FRY,GLS,HCK,HSD17B11,IFI30,IGFBP5,IRF8,LCP1,LPXN,LYN,MARCKS,MYLIP,PDLIM5,PIK3IP1,PLAUR,PLXNC1,PLXND1,PPP1CB,RASGRP3,RUFY1,SAMSN1,SCP2,SIDT2,SLA,SLCO2B1,SSX2IP,SUCO,THBS1,TNIK,TOR1AIP1,TPP1,UBE2H,UST
Cardiovascular Disease	vascular disease	1.96E-03			ABCA1,ABCB1,ACAT1,ADORA3,ADRA2A,AKAP13,ANXA5,ATM,ATP2A2,ATP4B,ATR,BCL6,BMPR2,BPTF,BTG2,CACNA1A,CACNA1S,CACNG1,CACYBP,CAND1,CAPN7,CASP8,CASR,CD86,CFB,CKAP4,CLINT1,CORO2A,CSMD1,CSMD2,CTNNB1,CTSA,CTSB,CTSS,DDX56,DNAJA1,DNAJB4,DOCK4,DRD3,EFTUD2,EIF2A,EPO,ERAP1,FAM107B,FAM49B,FBN1,FCGR1A,FLT1,FRY,GABRA3,GABRA5,GABRG1,GABRG2,GABRG3,GABRP,GGCX,GHR,GLS,GRIN2D,HCK,HDAC2,HIVEP1,HSD17B11,HTT,IFI30,IGFBP5,IN…
Cardiovascular Disease, Organismal Injury and Abnormalities	mitral valvular disease	1.34E-02			CTNNB1,GABRA3,GABRA5,GABRG1,GABRG2,GABRG3,GABRP,SLC6A2
Cardiovascular System Development and Function	angiogenesis	5.40E-03		-0.746	ADAM17,ANG,ARHGEF15,ARHGEF26,CCR3,CD9,CTBP2,CTNNB1,CTSB,DCN,DGKA,DROSHA,EPO,ERAP1,FERMT3,FLNA,FLT1,FN1,GH2,GTF2I,HIPK1,HSPG2,IGFBP3,ITGA5,ITGB1BP1,KCNMA1,KLF2,KLHL20,MET,MGAT5,MMP2,MMP9,MTOR,MYH9,NCKIPSD,NCL,NF1,NRG1,PDE2A,PLAUR,PTPRM,PTPRZ1,RAF1,ROBO1,ROCK2,SELE,STAB1,STAB2,SULF1,TAB2,TERT,TGFA,THBS1,TRPC5,VIM,WARS,YARS
Cardiovascular System Development and Function, Cell Morphology	cell spreading of endothelial cell lines	9.85E-03			FN1,PTK2B,RHOA
Cardiovascular System Development and Function, Cellular Development	angiogenesis of brain cancer cell lines	1.96E-02			CTSB,PLAUR
Cardiovascular System Development and Function, Cellular Development, Organismal Development, Tissue Development	angiogenesis of endothelial cells	5.34E-03		0.000	DGKA,FN1,HSPG2,KLHL20,MET,TERT
Cell Cycle	arrest in G0/G1 phase transition of brain cancer cell lines	9.85E-03			MMP9,MYC,PLAUR
Cell Cycle	delay in anaphase of cervical cancer cell lines	9.85E-03			MAD2L1,TOP2A,TOP2B
Cell Cycle	M phase of cervical cancer cell lines	9.55E-03		0.000	AKAP12,AKAP9,CDT1,CNTROB,DCTN1,EPS15,KIF13A,MAD2L1,MCM7,NEDD4L,NEK6,NUF2,PIK3C3,RHOA,TOP2A,TOP2B,ZFYVE26
Cell Cycle	delay in anaphase of tumor cell lines	9.46E-03			MAD2L1,TNKS,TOP2A,TOP2B
Cell Cycle	arrest in M phase of tumor cell lines	8.90E-03			AKAP12,CDT1,CHFR,KIF13A,MDM2,NEK6,NUF2,PIK3C3,ZFYVE26
Cell Cycle	interphase of epithelial cell lines	8.90E-03			CCNB1,E2F3,KMT2E,MET,MYC,NBN,PIM1,PPM1A,PSEN2
Cell Cycle	G1 phase of tumor cell lines	8.85E-04		0.599	ATM,BAP1,BTG2,CAMKK2,CCNG2,CDK6,COPS2,CREG1,CREM,DAXX,DCN,EGFR,ELAVL1,ELF5,EP300,ERBB3,ESRRA,ESRRG,FASN,GPS2,IL16,ITGA5,ITGB1,KAT2A,KMT2E,MDM2,MELK,MET,MTBP,MTOR,MYC,MYOCD,NFE2L2,NRG1,PLSCR1,PSEN2,RAD17,RAF1,RCHY1,RHOA,SEL1L,SRPK2,TFRC,YWHAG
Cell Cycle	arrest in interphase	8.72E-03			AMACR,ATM,ATR,BTG2,CAMKK2,CASP8AP2,CCNB1,CD28,CD44,CREM,DAXX,DCC,DCN,EGFR,ELAVL1,EP300,EP400,ESRRG,FASN,FLNA,FN1,GPS2,IGFBP3,IGFBP5,IL16,ITGA5,ITGB1,KMT2E,LATS1,MAD2L1,MDM2,MELK,MET,MMP9,MTBP,MTOR,MYC,NBN,NFE2L2,NOX4,NRG1,PIM1,PLAUR,PLSCR1,PPM1A,PPP2CB,PRDM2,PSEN2,RAD17,RAF1,RBCK1,REV1,RFWD2,RHOA,SRPK2,TERT,TFRC,WEE1,YWHAG
Cell Cycle	arrest in M phase of cervical cancer cell lines	8.13E-03			AKAP12,CDT1,KIF13A,NEK6,NUF2,PIK3C3,ZFYVE26
Cell Cycle	interphase of breast cancer cell lines	7.96E-04		-0.547	ATR,BTG2,CAMKK2,CDH1,DCN,EGFR,ELAVL1,ELF5,ERBB3,ESRRA,IGFBP5,LATS1,MDM2,MYC,NFE2L2,NRG1,PTPRA,RAD17,RBBP8,RBCK1,SULF1,WEE1
Cell Cycle	delay in initiation of M phase	7.54E-03			CCNB1,CKAP2,MAD2L1,NEK6,PIM1,TNKS,TOP2A,TOP2B
Cell Cycle	delay in mitosis	7.54E-03			ATR,CCNB1,CENPE,CHFR,MAD2L1,MAP9,TOP2A,TOP2B
Cell Cycle	cell cycle progression	7.49E-03		-0.172	ABTB1,AKAP9,ASNS,ATM,ATR,BAP1,BCL6,BMPR2,BRCA2,CCNB1,CCNG2,CCT4,CD19,CD28,CD44,CDC16,CDC23,CDH1,CDK13,CDK14,CDK6,CDKN2C,CENPE,CENPI,CEP192,CHFR,CHN2,CKAP2,CTNNB1,CUL1,CUL5,CUL7,CXCL10,DCTN2,DNAJB4,DRD3,DUSP3,DYNC1H1,EGFL6,EGFR,EPO,ERBB3,FASN,FLT1,FLT3LG,GPS2,HCFC1,HDAC3,HDAC4,HERC2,HPGD,HTRA2,HYPK,IGFBP3,IGFBP5,IK,INSR,IRX1,KHDRBS1,KPNB1,LATS1,LCK,LRIG1,LYN,MAD2L1,MAD2L1BP,MAP9,MAPK3,MDM2,MELK,MI…
Cell Cycle	G1 phase of breast cancer cell lines	6.97E-03			BTG2,CAMKK2,DCN,ELAVL1,ELF5,ERBB3,ESRRA,MDM2,MYC,NFE2L2,NRG1,RAD17
Cell Cycle	interphase	6.75E-03		0.446	ABCB1,AMACR,ATM,ATR,BAP1,BCAT1,BTG2,CAMKK2,CASP8AP2,CCNB1,CCNG2,CD28,CD44,CDC23,CDH1,CDK6,CDKN2C,COPS2,CREG1,CREM,CTNND1,CUL5,DAXX,DCC,DCN,E2F3,EGFR,ELAVL1,ELF5,EP300,EP400,EPO,ERBB3,ESRRA,ESRRG,FASN,FLNA,FN1,GPS2,IGFBP3,IGFBP5,IL16,ITGA5,ITGB1,KAT2A,KMT2E,LATS1,MAD2L1,MCM7,MCMBP,MDM2,MELK,MET,MMP9,MTBP,MTOR,MYC,MYOCD,NBN,NEK6,NFE2L2,NOX4,NRG1,PIM1,PKD2,PLAUR,PLK3,PLSCR1,POLE,POLR2A,PPM1A,PPP2CB,…
Cell Cycle	arrest in interphase of epithelial cell lines	6.61E-04			CCNB1,KMT2E,MET,MYC,NBN,PIM1,PPM1A,PSEN2
Cell Cycle	arrest in M phase	5.14E-03			AKAP12,CDT1,CHFR,KIF13A,MAD2L1,MDM2,NEK6,NUF2,PIK3C3,RPS6KA2,ZFYVE26
Cell Cycle	mitosis	4.55E-04		-0.348	ATM,ATR,BRCA2,CCNB1,CCT4,CD28,CDC16,CDC23,CDK13,CENPE,CENPI,CEP192,CHFR,CHN2,CKAP2,CXCL10,DCTN2,DRD3,DYNC1H1,EGFR,EPO,ERBB3,FLT1,HDAC3,HDAC4,IGFBP3,IGFBP5,IK,INSR,IRX1,KPNB1,LATS1,MAD2L1,MAD2L1BP,MAP9,MAPK3,MTOR,NCOR1,NEK6,NRG1,NUF2,PBRM1,PIKFYVE,PKD2,PLK4,PRMT5,RAF1,RBBP8,SACM1L,SHC1,SKA3,SPAG5,STIL,SUGT1,TCERG1,TGFA,THBS1,THRB,TNKS,TOP2A,TOP2B,TRIM33,TRIM35,UBD,USP16,USP3,WEE1,YWHAE
Cell Cycle	delay in initiation of anaphase	4.15E-03			CKAP2,MAD2L1,TNKS,TOP2A,TOP2B
Cell Cycle	G2 phase of breast cancer cell lines	3.67E-03			ATR,EGFR,IGFBP5,LATS1,NRG1,RBBP8,RBCK1,SULF1,WEE1
Cell Cycle	interphase of tumor cell lines	1.98E-03		0.457	AMACR,ATM,ATR,BAP1,BTG2,CAMKK2,CASP8AP2,CCNB1,CCNG2,CDH1,CDK6,COPS2,CREG1,CREM,CTNND1,DAXX,DCC,DCN,EGFR,ELAVL1,ELF5,EP300,EPO,ERBB3,ESRRA,ESRRG,FASN,GPS2,IGFBP5,IL16,ITGA5,ITGB1,KAT2A,KMT2E,LATS1,MAD2L1,MCM7,MDM2,MELK,MET,MMP9,MTBP,MTOR,MYC,MYOCD,NFE2L2,NOX4,NRG1,PKD2,PLAUR,PLSCR1,PPP2CB,PRDM2,PSEN2,PTPRA,RAD17,RAF1,RBBP8,RBCK1,RCHY1,REV1,RHOA,SEL1L,SHC1,SRPK2,SULF1,TFRC,TGFA,WEE1,YWHAG
Cell Cycle	G1/S phase transition	1.88E-03		0.532	BAP1,BCAT1,CD28,CDK6,CDKN2C,COPS2,CREG1,CUL5,E2F3,ELAVL1,EP300,ERBB3,ESRRA,ESRRG,FN1,IL16,ITGB1,KAT2A,MDM2,MELK,MET,MTOR,MYC,MYOCD,NRG1,PLK3,POLE,RAD17,RCHY1,RHOA
Cell Cycle	arrest in G1/S phase transition	1.84E-02			EP300,ESRRG,ITGB1,MDM2,MELK,MET,MTOR,MYC,RAD17
Cell Cycle	mitogenesis of breast cancer cell lines	1.81E-02		-0.305	CHN2,EGFR,ERBB3,NRG1,TRIM33
Cell Cycle	delay in mitosis of cervical cancer cell lines	1.71E-02			CCNB1,CENPE,CHFR,MAD2L1,TOP2A,TOP2B
Cell Cycle	G1/S phase transition of tumor cell lines	1.66E-03		0.376	BAP1,COPS2,CREG1,ELAVL1,EP300,ERBB3,ESRRA,ESRRG,IL16,ITGB1,KAT2A,MDM2,MELK,MET,MTOR,MYC,MYOCD,NRG1,RAD17,RCHY1
Cell Cycle	M phase	1.55E-04		-1.248	AKAP12,AKAP9,BIRC6,BRCA2,CCNB1,CDC14A,CDC23,CDT1,CENPE,CHFR,CKAP2,CNTROB,CSPP1,DCTN1,EPS15,KIF13A,KLHL13,KLHL21,KLHL9,LATS1,MAD2L1,MAP9,MCM7,MDM2,MOB1A,MYH9,NEDD4L,NEK6,NUF2,PIK3C3,PIM1,PKP4,PLK3,RAB11FIP3,RALA,RHOA,RPS6KA2,TNKS,TOP2A,TOP2B,XRCC5,ZFYVE26
Cell Cycle	arrest in interphase of tumor cell lines	1.46E-02			AMACR,ATM,ATR,BTG2,CAMKK2,CASP8AP2,CCNB1,CREM,DAXX,DCC,DCN,EGFR,ELAVL1,EP300,ESRRG,FASN,GPS2,IGFBP5,ITGA5,ITGB1,KMT2E,LATS1,MAD2L1,MDM2,MELK,MET,MMP9,MTBP,MTOR,MYC,NFE2L2,NOX4,NRG1,PLAUR,PLSCR1,PPP2CB,PRDM2,PSEN2,RAD17,RAF1,RBCK1,REV1,RHOA,SRPK2,TFRC,WEE1,YWHAG
Cell Cycle	mitogenesis	1.40E-02		-0.206	CHN2,CXCL10,DRD3,EGFR,ERBB3,FLT1,IGFBP3,IGFBP5,INSR,MAPK3,MTOR,NRG1,PIKFYVE,RAF1,SHC1,TGFA,THBS1,TRIM33
Cell Cycle	G1 phase	1.36E-03		0.716	ATM,BAP1,BCAT1,BTG2,CAMKK2,CCNG2,CD28,CDC23,CDK6,CDKN2C,COPS2,CREG1,CREM,CUL5,DAXX,DCN,E2F3,EGFR,ELAVL1,ELF5,EP300,EP400,ERBB3,ESRRA,ESRRG,FASN,FN1,GPS2,IGFBP3,IL16,ITGA5,ITGB1,KAT2A,KMT2E,MDM2,MELK,MET,MTBP,MTOR,MYC,MYOCD,NFE2L2,NRG1,PIM1,PLK3,PLSCR1,POLE,PSEN2,RAD17,RAF1,RCHY1,RFWD2,RHOA,SEL1L,SRPK2,TFRC,YWHAG
Cell Cycle	mitogenesis of tumor cell lines	1.27E-02		-0.203	CHN2,EGFR,ERBB3,IGFBP3,IGFBP5,NRG1,RAF1,SHC1,TGFA,THBS1,TRIM33
Cell Cycle	mitosis of tumor cell lines	1.24E-02		-0.473	ATM,ATR,BRCA2,CCNB1,CCT4,CENPE,CENPI,CHFR,DYNC1H1,HDAC4,IK,MAD2L1,MAD2L1BP,NEK6,NRG1,NUF2,PKD2,PLK4,RBBP8,SACM1L,SPAG5,STIL,TCERG1,TOP2A,TOP2B,UBD,WEE1,YWHAE
Cell Cycle	M phase of tumor cell lines	1.23E-02		-1.298	AKAP12,AKAP9,CDT1,CHFR,CNTROB,DCTN1,EPS15,KIF13A,LATS1,MAD2L1,MCM7,MDM2,MOB1A,NEDD4L,NEK6,NUF2,PIK3C3,RHOA,TNKS,TOP2A,TOP2B,ZFYVE26
Cell Cycle	arrest in G2 phase of carcinoma cell lines	1.21E-02			ATM,ATR,CCNB1,EGFR,MAD2L1,MDM2
Cell Cycle	arrest in interphase of kidney cell lines	1.21E-02			IL16,KMT2E,NBN,PIM1,PPM1A,PSEN2
Cell Cycle	mitosis of cervical cancer cell lines	1.09E-02		0.640	BRCA2,CCNB1,CCT4,CENPE,CENPI,CHFR,DYNC1H1,HDAC4,IK,MAD2L1,MAD2L1BP,NEK6,NUF2,PKD2,PLK4,SACM1L,SPAG5,STIL,TCERG1,TOP2A,TOP2B,WEE1
Cell Cycle	interphase of kidney cell lines	1.02E-02			CDH1,E2F3,IL16,KMT2E,NBN,PIM1,PPM1A,PSEN2
Cell Cycle, Cellular Assembly and Organization, DNA Replication, Recombination, and Repair	duplication of centriole	1.68E-02			AKAP9,CNTROB,CUL1,PCNT
Cell Cycle, Cellular Movement	arrest in cytokinesis of cervical cancer cell lines	9.46E-03			KIF13A,NEK6,PIK3C3,ZFYVE26
Cell Cycle, Cellular Movement	cytokinesis	1.44E-02		0.128	AKAP9,BIRC6,BRCA2,CCNB1,CDC14A,CKAP2,CNTROB,CSPP1,EPS15,KIF13A,KLHL13,KLHL21,KLHL9,MAP9,MYH9,NEDD4L,NEK6,PIK3C3,PIM1,PKP4,PLK3,RAB11FIP3,RALA,RHOA,TOP2A,ZFYVE26
Cell Cycle, DNA Replication, Recombination, and Repair	S phase checkpoint control of carcinoma cell lines	1.96E-02			MCM7,RAD17
Cell Cycle, DNA Replication, Recombination, and Repair	S phase checkpoint control of lung cancer cell lines	1.96E-02			MCM7,RAD17
Cell Cycle, DNA Replication, Recombination, and Repair	checkpoint control	1.06E-03		1.309	ATM,ATR,CCNB1,CCNG2,CDK10,CHFR,DCLRE1B,ERCC3,MAD2L1,MAD2L1BP,MCM7,NABP1,NBN,PRCC,RAD17,RBBP8,SMC1A,ZWILCH
Cell Cycle, Embryonic Development	arrest in S phase of embryonic cell lines	1.96E-02			NBN,PSEN2
Cell Cycle, Hair and Skin Development and Function	arrest in S phase of epithelial cell lines	2.75E-03			MET,NBN,PSEN2
Cell Cycle, Renal and Urological System Development and Function	arrest in S phase of kidney cell lines	1.96E-02			NBN,PSEN2
Cell Death and Survival	cell death of cervical cancer cell lines	9.95E-03		0.585	ABCB1,ATG7,ATP2A1,ATP2A2,BAK1,CASP4,CASP8,CASP8AP2,CCNB1,CCT4,CDKN2C,CENPE,CTNNB1,CTSB,CYBA,DAXX,DCLRE1B,DGKD,DNAJA3,DYNC1H1,EGFR,ELAVL1,EXOC2,EZR,HDAC4,HTRA2,HTT,HYPK,IKBKE,IMMT,JAK1,KHDRBS1,KL,LATS1,LCMT1,LETM1,MAD2L1,MAP3K4,MTMR6,MTMR9,MTOR,MYC,NABP1,NEK6,NUF2,PAWR,PIK3C3,PKM,PLK4,PPP2R1A,PRAME,PRKDC,PSEN2,PSIP1,RAF1,RASA1,REL,RNF144B,SKA3,SNCA,SPAG5,TAF6,TCERG1,TERT,TESK2,TNFRSF21,TNFSF10,TOP…
Cell Death and Survival	cell death of fibroblast cell lines	9.51E-04		0.213	ATF6,ATM,ATR,CASP8,CFLAR,COMP,EP400,GNA13,GRB10,HTT,ITGA6,ITGB1,MYC,NBN,NFKB1,NFKB2,TERT,TNFRSF25,TNFSF10,UBA1,WRN
Cell Death and Survival	necrosis	9.26E-07		-0.470	ABCB1,ABCC4,ACACA,ADAM17,ADI1,ADORA3,AFAP1,AGAP2,AHSA1,AIFM3,AKAP12,AKT3,ALDH2,ALDH3B1,ALK,ALS2,ANG,ANTXR2,ARTN,ASAH1,ASNS,ATF6,ATG13,ATG7,ATM,ATP13A2,ATP1A4,ATP2A1,ATP2A2,ATR,BAG6,BAK1,BAP1,BCL2L13,BCL6,BIRC6,BLNK,BRCA2,BTG2,BTK,C5,CAPN2,CASP10,CASP4,CASP7,CASP8,CASP8AP2,CASR,CBX5,CCNB1,CCT4,CD160,CD19,CD247,CD28,CD44,CD5,CD74,CDA,CDH1,CDK6,CDKN2C,CDT1,CELSR1,CENPE,CENPI,CFLAR,CHSY1,CIITA,CKAP2,…
Cell Death and Survival	cell viability	7.98E-05	Increased	2.377	ACSL5,ADAM17,AGAP2,AK5,AKAP13,AKAP5,ALK,ALKBH8,ALS2,ANTXR2,APOD,ARTN,ASAH1,ASCC3,ATF6,ATG7,ATM,ATR,BAK1,BCKDK,BCL6,BIRC6,BRCA2,BTG2,BTK,C5,CASK,CASP8,CCNB1,CD44,CD74,CD81,CDC42BPA,CDH1,CDK6,CFLAR,CHD4,CHFR,CNTF,COPB2,CREB1,CTNNB1,CUL9,CUX1,CXCL10,CYBA,DAXX,DCT,DCUN1D5,DGKA,DNASE1L3,DUSP10,DUSP12,EGFR,EIF2AK3,EIF4G1,ELAVL1,ELF3,EP300,EPO,ERBB3,ERBB4,FGFR3,FKBP1B,FLNA,FLT1,FLT3LG,FN1,GCLC,GLI3,GNLY…
Cell Death and Survival	apoptosis	7.56E-06		0.184	ABCB1,ACACA,ADAM17,ADI1,ADORA3,AGAP2,AHSA1,AIFM3,AKAP12,AKT3,ALDH2,ALK,ALS2,ANXA5,ASAH1,ASNS,ATF6,ATG7,ATM,ATP2A1,ATR,BAG6,BAK1,BAP1,BCL2L13,BCL2L14,BCL6,BIRC6,BIRC8,BLNK,BLVRA,BRCA2,BTK,C5,CASP10,CASP4,CASP7,CASP8,CASP8AP2,CASR,CBX5,CCNB1,CCT4,CD19,CD2,CD247,CD28,CD44,CD5,CD74,CDH1,CDK6,CDKN2C,CENPE,CFLAR,CIITA,CKAP2,CNTF,COMP,CREB1,CREM,CTBP2,CTNNB1,CTNND1,CTSB,CTSD,CTTN,CUL1,CUL5,CUL9,CUX1,CYB…
Cell Death and Survival	cell viability of lung cancer cell lines	6.48E-03		-0.592	ADAM17,ALK,ASCC3,ATG7,BIRC6,CASP8,CREB1,EGFR,ERBB3,FGFR3,FN1,IKBKE,NFKB2,PPP2CA,PRKDC,PTK2B,RCHY1,TGFA,TNFSF10
Cell Death and Survival	cell death of tumor cell lines	5.32E-06		-0.728	ABCB1,ABCC4,ACACA,ADAM17,ADI1,AFAP1,AHSA1,AKAP12,AKT3,ALK,ALS2,ANG,ASAH1,ASNS,ATF6,ATG13,ATG7,ATM,ATP13A2,ATP2A1,ATP2A2,ATR,BAG6,BAK1,BAP1,BCL2L13,BCL6,BIRC6,BLNK,BRCA2,BTG2,BTK,C5,CAPN2,CASP10,CASP4,CASP7,CASP8,CASP8AP2,CBX5,CCNB1,CCT4,CD160,CD247,CD28,CD44,CDA,CDH1,CDK6,CDKN2C,CDT1,CELSR1,CENPE,CENPI,CFLAR,CHSY1,CKAP2,CLYBL,CREB1,CREM,CTBP2,CTNNB1,CTNND1,CTSB,CTSD,CTTN,CUL1,CUL7,CUL9,CUX1,CYBA,…
Cell Death and Survival	cell survival	4.81E-05	Increased	2.369	ACSL5,ADAM17,AGAP2,AK5,AKAP13,AKAP5,ALK,ALKBH8,ALS2,ANTXR2,APOD,ARTN,ASAH1,ASCC3,ATF6,ATG7,ATM,ATR,BAK1,BCKDK,BCL6,BIRC6,BRCA2,BTG2,BTK,C5,CASK,CASP8,CCNB1,CD44,CD74,CD81,CDC42BPA,CDH1,CDK6,CFLAR,CHD4,CHFR,CNTF,COPB2,CREB1,CTNNB1,CUL9,CUX1,CXCL10,CYBA,DAXX,DCT,DCUN1D5,DGKA,DNASE1L3,DUSP10,DUSP12,EGFR,EIF2AK3,EIF4G1,ELAVL1,ELF3,EP300,EPO,ERBB3,ERBB4,ERCC5,FGFR3,FKBP1B,FLNA,FLT1,FLT3LG,FN1,GCLC,GLI…
Cell Death and Survival	apoptosis of mesothelioma cell lines	4.36E-04		0.838	BAP1,CASP8,CFLAR,CTNNB1,RASA1,SFRP4,TNFSF10
Cell Death and Survival	cell death	3.68E-07		-0.502	ABCB1,ABCC4,ACACA,ADAM17,ADI1,ADORA3,AFAP1,AGAP2,AHSA1,AIFM3,AKAP12,AKT3,ALDH2,ALDH3B1,ALK,ALS2,ANG,ANTXR2,ANXA5,ARTN,ASAH1,ASNS,ATF6,ATG13,ATG7,ATM,ATP13A2,ATP1A4,ATP2A1,ATP2A2,ATR,BAG6,BAK1,BAP1,BCL2L13,BCL2L14,BCL6,BIRC6,BIRC8,BLNK,BLVRA,BRCA2,BTG2,BTK,C5,C8A,CACNA1A,CAPN2,CASP10,CASP4,CASP7,CASP8,CASP8AP2,CASR,CBS/LOC102724560,CBX5,CCNB1,CCR3,CCT4,CD160,CD177,CD19,CD2,CD247,CD28,CD44,CD5,CD6,…
Cell Death and Survival	cell viability of tumor cell lines	3.32E-04	Increased	2.151	ACSL5,ADAM17,AGAP2,AK5,AKAP13,AKAP5,ALK,ALS2,ARTN,ASAH1,ASCC3,ATF6,ATG7,ATM,ATR,BCKDK,BCL6,BIRC6,BRCA2,BTG2,CASK,CASP8,CCNB1,CD44,CD81,CDC42BPA,CDH1,CDK6,CFLAR,CHFR,COPB2,CREB1,CTNNB1,CUL9,CUX1,CYBA,DAXX,DCT,DCUN1D5,DGKA,DUSP10,DUSP12,EGFR,EIF2AK3,ELAVL1,ELF3,EP300,EPO,ERBB3,ERBB4,FGFR3,FLNA,FLT1,FLT3LG,FN1,GCLC,HDAC2,HDAC3,HNRNPUL1,HTT,IGF2R,IGFBP2,IGFBP3,IK,IKBKE,ITGB1,JAG1,JAK1,KIF1A,KIFC2,LCK…
Cell Death and Survival	killing of B-lymphocyte derived cell lines	3.26E-03		1.067	CD247,CD28,EXOC2,MYC,NBN,RALA
Cell Death and Survival	cell death of colon cancer cell lines	1.88E-02		-0.046	ADAM17,AHSA1,ATG7,BAK1,CAPN2,CASP8,CCNB1,CD247,CD44,CFLAR,CKAP2,CTBP2,CTNNB1,CYBA,CYFIP2,DAXX,DCC,EGFR,EP300,EXOC2,FASN,FLT1,GLI3,GSTA1,HDAC2,HDAC3,HTRA2,IGF2BP1,IGF2R,IGFBP3,IRF8,ITGB1,LGALS8,MELK,MIF,MSH3,MYC,NR1I2,NRG1,PIGR,PLK3,PRDM2,RAF1,RHOA,RTKN,SRPK1,TERT,TGM2,TNFSF10,TRAF3,WEE1,WIF1,XRCC5,YWHAE
Cell Death and Survival	cell death of kidney cell lines	1.84E-02		1.481	AIFM3,ALDH3B1,ATF6,ATG7,ATP13A2,ATP1A4,BCL6,CASP10,CASP4,CASP7,CASP8,CASR,CD44,CFLAR,COMP,DAXX,DCC,DCTN2,FGFR4,GNA13,GRB10,HK1,HTRA2,HTT,IGFBP3,ITGB1,LYN,MAP3K8,MZB1,NFE2L2,NFKB1,NOS2,PAWR,PPM1A,PRKDC,PRMT2,PSIP1,SGPL1,SNCA,SREBF2,TERT,TFRC,TINAG,TMEFF2,TNFRSF25,TNFSF10,TRIM27,TRPM2,UNC13B,VTN,ZMYND11
Cell Death and Survival	apoptosis of retinal cells	1.81E-02		1.945	EP400,EPO,HTT,MYC,PLAUR
Cell Death and Survival	apoptosis of tumor cell lines	1.75E-04		-0.348	ABCB1,ACACA,ADAM17,ADI1,AHSA1,AKAP12,AKT3,ALK,ALS2,ASNS,ATF6,ATG7,ATM,ATP2A1,ATR,BAK1,BAP1,BCL2L13,BCL6,BIRC6,BLNK,BRCA2,BTK,C5,CASP10,CASP4,CASP7,CASP8,CASP8AP2,CBX5,CCNB1,CCT4,CD28,CD44,CDH1,CDK6,CDKN2C,CENPE,CFLAR,CKAP2,CREB1,CREM,CTBP2,CTNNB1,CTNND1,CTSB,CTSD,CTTN,CUL9,CUX1,CYFIP2,CYP2J2,DAXX,DCC,DCT,DDX58,DGKD,DNAJA3,DNAJC15,DYNC1H1,E2F3,EGFR,EIF2A,EIF2AK3,ELAVL1,ELF5,ENTPD5,EP300,EPO,ERBB3,…
Cell Death and Survival	cell death of epithelial cell lines	1.67E-02		1.097	AIFM3,ALDH3B1,ATG7,ATP13A2,ATP1A4,BCL6,CASP10,CASP4,CASP7,CASP8,CASR,CD44,CDH1,CFLAR,DAXX,DCC,DCTN2,FGFR4,GRHL2,HK1,HTRA2,HTT,IGFBP3,ITGB1,LYN,MAP3K8,MET,MZB1,NEK6,NFE2L2,NFKB1,NOS2,PLK3,PPM1A,PRKDC,PRMT2,PSIP1,SGPL1,SNCA,TFRC,TMEFF2,TNFRSF25,TNFSF10,TRIM27,TRPM2,VTN,ZEB1,ZMYND11
Cell Death and Survival	apoptosis of kidney cell lines	1.63E-02		1.132	AIFM3,ATF6,BCL6,CASP10,CASP4,CASP8,CASR,CD44,CFLAR,COMP,DAXX,DCC,FGFR4,GNA13,GRB10,HTT,IGFBP3,ITGB1,LYN,MAP3K8,MZB1,NFE2L2,NOS2,PAWR,PPM1A,PRMT2,PSIP1,SGPL1,SNCA,SREBF2,TERT,TFRC,TINAG,TMEFF2,TNFRSF25,TNFSF10,TRIM27,UNC13B,VTN,ZMYND11
Cell Death and Survival	apoptosis of fibroblast cell lines	1.56E-03		0.603	ATF6,ATM,ATR,CASP8,CFLAR,COMP,EP400,GNA13,GRB10,ITGA6,ITGB1,MYC,NFKB1,NFKB2,TERT,TNFRSF25,TNFSF10
Cell Death and Survival	cell death of retinal cells	1.21E-02		1.149	EP400,EPO,HTT,MYC,PLAUR,VTN
Cell Death and Survival	cell death of hematopoietic cell lines	1.16E-02		1.794	ABCB1,CASP8,CD19,CD247,CFLAR,DAXX,FLT3LG,HCK,IRF4,LYN,MDM2,MYC,MZB1,NBN,PTPRC,SHC1,STAT5A,TNFRSF25,TNFSF10,TUBB,WEE1
Cell Death and Survival	apoptosis of epithelial cell lines	1.08E-02		0.705	AIFM3,BCL6,CASP10,CASP4,CASP8,CASR,CD44,CDH1,CFLAR,DAXX,DCC,FGFR4,GRHL2,HTT,IGFBP3,ITGB1,LYN,MAP3K8,MET,MZB1,NEK6,NFE2L2,NOS2,PLK3,PPM1A,PRMT2,PSIP1,SGPL1,SNCA,TFRC,TMEFF2,TNFRSF25,TNFSF10,TRIM27,VTN,ZEB1,ZMYND11
Cell Death and Survival, Reproductive System Development and Function	cell viability of breast cell lines	1.71E-02		0.928	BTG2,CHD4,EIF4G1,ELF3,OBSCN,RBP1
Cell Morphology	cell spreading of dermal cells	9.85E-03			FBN1,ITGA5,ITGB1
Cell Morphology	cell spreading of melanoma cell lines	9.46E-03			ITGB1,RHOA,THBS1,VTN
Cell Morphology	shape change of tumor cell lines	9.32E-05	Increased	2.415	AKAP12,AKAP13,ANXA5,CAPN2,CD81,CD9,CDH11,EFNA1,EGFR,FERMT3,FLNA,FN1,GNA13,ITGA5,ITGB1,KMT2D,LGALS8,LYN,MARCKS,MET,MGAT5,MMP9,MYC,MYH9,PARVB,PPFIA1,PXN,RAP1GAP,RHOA,SAMSN1,THBS1,TNIK,VTN
Cell Morphology	morphology of thyroid tumor cell lines	8.84E-04			IL6ST,LRP1,RAF1,RAP1GAP,VIM
Cell Morphology	cell spreading of tumor cell lines	7.50E-05	Increased	2.592	CAPN2,CD81,CD9,CDH11,EGFR,FERMT3,FLNA,FN1,ITGA5,ITGB1,KMT2D,LGALS8,LYN,MARCKS,MGAT5,MMP9,PARVB,PPFIA1,PXN,RAP1GAP,RHOA,SAMSN1,THBS1,TNIK,VTN
Cell Morphology	morphology of cells	7.15E-05		1.121	AIF1,AKT3,AP1G2,ARHGEF26,ATP2A1,ATP5G3,BAK1,CASP8,CD180,CD44,CD81,CD9,CDC14A,CDC5L,CDH1,CFLAR,CSNK2B,CTNNB1,CTNND1,DPAGT1,EGFR,ENTPD5,EP300,EP400,EPB41L2,EYA2,EZR,FASN,FES,FGFR3,FLT1,FN1,GALNT3,GPKOW,GRHL2,HTT,IGFBP2,IL6ST,INPP5D,IQGAP1,KCNMA1,KIAA1324,KIAA1549,KLF2,LCP1,LEPR,LRP1,LSP1,MAP4,MARCO,MDM2,MET,MFN1,MFN2,MGAT5,MTFP1,MTOR,MYC,NCAPG2,NCKIPSD,NEK6,NF1,NPHS2,NRG1,NUBPL,ODC1,PEG10,PHLDA1,PI…
Cell Morphology	cell rounding	5.57E-03		1.292	AKAP12,AKAP13,BAG6,EFNA1,FN1,GDPD2,GNA13,MYH9,PARVB,PXN,RHOA,ROCK2
Cell Morphology	cell spreading of fibrosarcoma cell lines	2.86E-04		1.172	FLNA,ITGA5,ITGB1,MGAT5,PARVB
Cell Morphology	cell spreading	2.30E-04	Increased	3.557	CAPN2,CD28,CD81,CD9,CDH11,EGFR,FBN1,FERMT3,FES,FLNA,FN1,HSPG2,ITGA5,ITGA9,ITGB1,KMT2D,LGALS8,LYN,MAPK3,MARCKS,MGAT5,MMP9,PARVB,PPFIA1,PTK2B,PXN,RAP1GAP,RAPGEF3,RHOA,SAMSN1,STX6,TGFBI,THBS1,TNIK,VIM,VTN
Cell Morphology	elongation of tumor cell lines	1.68E-02		0.132	CDH1,DIAPH1,EGFR,FHOD1
Cell Morphology	morphology of tumor cell lines	1.14E-02			BAK1,CASP8,CD81,CD9,CDH1,CFLAR,CTNNB1,DPAGT1,EGFR,ENTPD5,EYA2,EZR,FASN,FES,FGFR3,GRHL2,IL6ST,IQGAP1,LRP1,MARCO,MDM2,MGAT5,NF1,NRG1,PRKAR2B,RAF1,RAP1GAP,RHOA,SEMA3F,STARD13,TNFSF10,TRPV6,VASP,VIM
Cell Morphology	cell rounding of tumor cell lines	1.13E-02		1.067	AKAP12,AKAP13,EFNA1,FN1,GNA13,MYH9,PARVB
Cell Morphology, Cellular Assembly and Organization, Cellular Function and Maintenance	reorganization of cytoskeleton	3.98E-04		0.470	CDC42BPA,CDH1,CLRN1,DOCK2,EGFR,EZR,F2RL1,FLNA,FN1,HCK,LCP1,MYH9,NF1,NPHS2,PARVB,PLAUR,PTPRF,RALA,TNFSF10,TNIK
Cell Morphology, Cellular Assembly and Organization, Cellular Function and Maintenance	reorganization of actin cytoskeleton	1.36E-03		0.555	CDC42BPA,CDH1,CLRN1,EGFR,EZR,F2RL1,FLNA,HCK,LCP1,MYH9,NF1,NPHS2,PARVB,RALA,TNIK
Cell Morphology, Cellular Assembly and Organization, Cellular Function and Maintenance	formation of cellular protrusions	1.04E-03	Increased	2.688	ACAP1,ACAP2,ALS2,ASAP1,BTG2,BTK,C5,CAMK1D,CAPN2,CD81,CDH1,CLRN1,CTNND1,CTTN,CXCL10,DAG1,DCC,DIAPH1,DOCK7,DTNBP1,EFNA1,EPHA3,FES,FLNA,FN1,HCK,INSR,IQGAP1,ITGA6,ITGB1,LCP1,LGALS8,LRRC4C,MAP2,MARCO,MTBP,NCKAP1,NF1,NRG1,ODF2,PAK7,PARVB,PCNT,PPP1R9B,PRKACB,PTPRM,RAB17,RALA,RHOA,RHOF,ROBO1,TEX14,THBS1,TNK2,TOR1A,TWF2,VIM
Cell Morphology, Embryonic Development	cell spreading of embryonic cell lines	7.34E-03	Increased	2.236	FLNA,FN1,ITGB1,TNIK,VIM
Cell Morphology, Hair and Skin Development and Function	cell spreading of epithelial cell lines	1.85E-03	Increased	2.433	FLNA,FN1,ITGB1,TGFBI,TNIK,VIM
Cell Morphology, Renal and Urological System Development and Function	cell spreading of kidney cell lines	7.34E-03	Increased	2.236	FLNA,FN1,ITGB1,TNIK,VIM
Cell Morphology, Reproductive System Development and Function	morphology of gonadal cell lines	1.68E-02			CSNK2B,MARCO,PEG10,PLAUR
Cell Morphology, Tissue Morphology	volume of cells	2.08E-03			FASN,KCNMA1,SCIN,SLC12A4,TRPV4
Cell Signaling	tyrosine phosphorylation	7.48E-03		0.694	CCR3,CD19,CD2,CD28,CD33,CD81,CD9,EGFR,EPO,FCGR1A,FN1,GALNT2,INSR,IQGAP1,ITGA6,ITGB1,LCK,NRG1,PSAP,PTK2B,PTPN13,PTPRC,SLC3A2,THBS1
Cell Signaling	activation of enzyme	5.45E-04	Increased	2.138	ADORA3,ALK,ALS2,ANG,APH1A,C5,CAP2,CASP8AP2,CD81,CENPE,CFLAR,CTSA,DAXX,DBNL,DNAJA3,DNAJC3,EGFR,GNAS,GTF3C4,IGFBP3,INSR,IQGAP1,LATS1,LCK,MAP3K4,MAPK10,MMP24,MYC,MYOCD,NCF4,NCK1,NCKAP1L,NOD1,PICK1,PKN1,PLAA,PRKAG2,PSAP,PSEN2,PTK2B,PTPRC,RFC1,ROBO1,SELE,SHC1,SLC11A2,SLX4,TAB2,TFAP4,TGFA,THBS1,TNIK,TRIM23,ZP4
Cell Signaling	viral life cycle	1.54E-02		0.282	EED,HCFC2,MX1,NUP62,OAS1,PI4KA,PLSCR1,PPIB,SRPK1,SRPK2,TNIP1,TNPO3
Cell Signaling, Post-Translational Modification	tyrosine phosphorylation of protein	1.96E-02		0.779	CCR3,CD19,CD2,CD28,CD33,CD81,CD9,EGFR,EPO,FCGR1A,FN1,GALNT2,INSR,IQGAP1,ITGA6,ITGB1,LCK,PSAP,PTK2B,PTPRC,SLC3A2,THBS1
Cell Signaling, Post-Translational Modification	activation of Protein kinase	1.54E-02			ALK,ALS2,C5,CD81,CENPE,DAXX,DBNL,DNAJA3,DNAJC3,INSR,IQGAP1,LATS1,MAP3K4,MAPK10,MYOCD,NCK1,NCKAP1L,PICK1,PKN1,PRKAG2,PTK2B,PTPRC,SHC1,TAB2,TFAP4,TGFA,THBS1,TNIK,ZP4
Cell-To-Cell Signaling and Interaction	binding of prostate cancer cell lines	8.13E-03		1.133	CASP7,CD44,ITGA5,ITGA6,ITGB1,PTPRM,RAF1
Cell-To-Cell Signaling and Interaction	response of tumor cell lines	7.19E-03		1.786	ALK,ATM,ATR,CTSD,DEF6,ERBB3,F2RL1,GNA13,INPP5D,JAK1,KLF2,LCK,MTOR,MYC,RAPGEF3,SCN5A,TGM2,TOP2A,TRAF3,VIM
Cell-To-Cell Signaling and Interaction	binding of cells	1.80E-02		-1.064	ABCA1,ADRA2A,ANXA5,CASP7,CCR3,CD177,CD2,CD44,CD6,CD68,CD81,CD86,CXCL10,DAG1,DCN,F12,FCGR1A,FN1,GRB2,HDAC4,HSPG2,IGF2R,IGFBP3,IGFBP5,IL1R2,INSR,ITGA5,ITGA6,ITGA9,ITGAD,ITGB1,KRT1,LCK,LIPG,LRP1,MARCO,MMP2,NCL,PIGR,PLAUR,PPP2CA,PRMT5,PTPRM,RAF1,RAP1GAP,RELN,RHOA,SDC1,SELE,SERPINF2,SIGLEC5,SIGMAR1,SLC35A2,SLC6A2,SNX9,STAB1,TFRC,TGM2,THBS1,VIPR1,VTN
Cell-To-Cell Signaling and Interaction	response of leukemia cell lines	1.15E-02		0.816	CTSD,DEF6,INPP5D,KLF2,LCK,RAPGEF3,SCN5A,TGM2,VIM
Cell-To-Cell Signaling and Interaction, Cellular Assembly and Organization, Tissue Development	compaction of tumor cell lines	9.85E-03			CDH1,CTNNA1,CTNNB1
Cell-To-Cell Signaling and Interaction, Cellular Function and Maintenance, Inflammatory Response	phagocytosis of leukemia cell lines	1.54E-02		0.447	DEF6,INPP5D,KLF2,RAPGEF3,SCN5A,TGM2,VIM
Cell-To-Cell Signaling and Interaction, Cellular Growth and Proliferation, Hematological System Development and Function	stimulation of leukocyte cell lines	9.46E-03		0.106	BTN3A1,PLXNA2,PLXNA3,SPTBN1
Cell-To-Cell Signaling and Interaction, Hematological System Development and Function, Immune Cell Trafficking, Inflammatory Response	activation of TREG cells	1.96E-02			CD2,CD28
Cell-To-Cell Signaling and Interaction, Inflammatory Response	immune response of tumor cell lines	5.56E-03		1.569	ALK,ATM,ATR,CTSD,DEF6,ERBB3,F2RL1,GNA13,INPP5D,KLF2,LCK,MTOR,MYC,RAPGEF3,SCN5A,TGM2,TOP2A,TRAF3,VIM
Cell-To-Cell Signaling and Interaction, Renal and Urological System Development and Function	binding of kidney cell lines	1.06E-02		-0.625	ABCA1,GRB2,IGFBP3,ITGB1,LIPG,MARCO,PLAUR,PPP2CA,PRMT5,RELN,SIGLEC5,SLC6A2
Cell-To-Cell Signaling and Interaction, Respiratory System Development and Function, Tissue Development	adhesion of lung cell lines	1.19E-02			FN1,LGALS8,MYO9A,SERPINA1,VTN
Cell-To-Cell Signaling and Interaction, Tissue Development	attachment of cells	9.92E-03		0.916	CD44,COMP,DCN,DOCK2,EP300,FES,FN1,ITGA5,ITGA6,ITGB1,LRP1,MGAT5,PTPRZ1,TGFBI,TLN2,VTN
Cell-To-Cell Signaling and Interaction, Tissue Development	adhesion of ovarian cancer cell lines	9.85E-03			CD9,EGFR,SFRP4
Cell-To-Cell Signaling and Interaction, Tissue Development	adhesion of bone marrow cell lines	9.46E-03		1.954	FN1,ITGB1,TGM2,THBS1
Cell-To-Cell Signaling and Interaction, Tissue Development	adhesion of breast cancer cell lines	8.63E-03		1.543	CD44,CDH1,CYP2J2,DCN,EGFR,ERBB3,FN1,GRK6,ITGB1,NRG1,PARVB,RHOA,ROCK2,THBS1,ZEB1
Cell-To-Cell Signaling and Interaction, Tissue Development	adhesion of brain cancer cell lines	5.34E-03			ADAM17,EGFR,FN1,MARCKS,PLAUR,VTN
Cell-To-Cell Signaling and Interaction, Tissue Development	attachment of tumor cell lines	5.14E-03		1.584	CD44,COMP,DOCK2,FN1,ITGA5,ITGA6,ITGB1,LRP1,MGAT5,PTPRZ1,VTN
Cell-To-Cell Signaling and Interaction, Tissue Development	adhesion of colon cancer cell lines	4.71E-03		-0.010	CD44,CDH1,CXCL10,FN1,ITGA5,ITGA9,ITGB1,LGALS8,MAD2L1,MAGI1,MMP2,RAP1GAP,SELE
Cell-To-Cell Signaling and Interaction, Tissue Development	adhesion of lung cells	3.77E-03		1.172	FN1,ITGB1,LGALS8,MYO9A,PIGR,SERPINA1,VTN
Cell-To-Cell Signaling and Interaction, Tissue Development	adhesion of myeloma cell lines	1.68E-02			CD81,FN1,ITGB1,WHSC1
Cell-To-Cell Signaling and Interaction, Tissue Development	adhesion of tumor cell lines	1.15E-02		1.072	ADAM17,AFAP1,AKAP12,CD28,CD44,CD81,CD9,CDH1,CTNNB1,CXCL10,CYP2J2,DCN,EGFR,ERBB3,FERMT3,FES,FLNA,FN1,GNA13,GRK6,ITGA5,ITGA6,ITGA9,ITGB1,LGALS8,MAD2L1,MAGI1,MAP3K8,MARCKS,MGAT5,MMP2,NEU1,NOS3,NRG1,PARVB,PLAUR,PXN,RAP1GAP,RASGRP2,RHOA,RHOU,ROCK2,SDC1,SELE,SEMA3F,SFRP4,TGM2,THBS1,VTN,WHSC1,ZEB1
Cellular Assembly and Organization	quantity of cellular inclusion bodies	9.85E-03			GFAP,HTT,SNCA
Cellular Assembly and Organization	development of mitochondria	9.46E-03			LETM1,NUBPL,STOML2,SUPV3L1
Cellular Assembly and Organization	development of cytoplasm	2.54E-04		0.375	ABCD1,ABCD3,AIF1,ANG,ARHGEF10,ARHGEF12,ARHGEF17,ATG13,ATG4C,CD74,CDK6,CREB1,CTNND1,EIF2A,FES,FHOD1,FLNA,FN1,GNA13,HCK,HTT,ITGB1,KLF2,LATS1,LETM1,MAGI1,MYC,NCK1,NCKAP1L,NCKIPSD,NF1,NUBPL,PEX6,PIKFYVE,PITPNM1,PREX1,PSRC1,PTK2B,RASA1,RHOA,ROCK2,SELE,SH2D2A,STOML2,SUPV3L1,TGFBI,TNS3,TWF2,VASP,VTN,WASL
Cellular Assembly and Organization	attachment of uropod	1.96E-02			RHOA,ROCK2
Cellular Assembly and Organization	transport of Golgi vesicles	1.71E-02			COG3,COG7,EXOC5,GOLGA5,SCAMP3,VPS41
Cellular Assembly and Organization	transport of vesicles	1.67E-03			ABCA1,COG3,COG7,EXOC5,GOLGA5,HTT,ITSN1,SCAMP3,TOR1A,VPS41,WASL
Cellular Assembly and Organization	formation of cytoskeleton	1.28E-02		-0.348	AIF1,ARHGEF10,ARHGEF12,ARHGEF17,CDK6,CREB1,CTNND1,FES,FHOD1,FLNA,FN1,GNA13,HCK,ITGB1,KLF2,LATS1,MAGI1,MYC,NCK1,NCKAP1L,NCKIPSD,NF1,PITPNM1,PREX1,PSRC1,PTK2B,RASA1,RHOA,ROCK2,SELE,SH2D2A,TGFBI,TNS3,TWF2,VASP,VTN,WASL
Cellular Assembly and Organization, Cellular Function and Maintenance	organization of cytoskeleton	7.27E-05	Increased	2.425	ACAP1,ACAP2,ADRA2A,AKAP9,ALS2,ARHGEF17,ARHGEF2,ASAP1,BMP2K,BTG2,BTK,C5,CAMK1D,CAPN2,CCNB1,CD2,CD81,CDC42BPA,CDH1,CEP350,CHD3,CLRN1,COPB2,CTNNB1,CTNND1,CTTN,CXCL10,DAG1,DCC,DCTN1,DIAPH1,DISC1,DOCK2,DOCK7,DST,DTNBP1,EFNA1,EGFR,EPHA3,ERBB4,EVL,EZR,F2RL1,FCGR1A,FES,FLNA,FN1,GCC2,HCK,HOOK3,HTT,INSR,IQGAP1,ITGA6,ITGB1,KIZ,KLHL20,LCP1,LGALS8,LRP1,LRRC4C,MAD2L1,MAP2,MAP4,MAP9,MAPK3,MARCO,MTBP,MTOR,MYH9,N…
Cellular Assembly and Organization, Cellular Function and Maintenance	organization of cytoplasm	3.82E-05	Increased	2.425	ABCA1,ABCD1,ABCD3,ACAP1,ACAP2,ADRA2A,AKAP9,ALS2,ARFGEF1,ARHGEF17,ARHGEF2,ASAP1,ATL1,ATL2,BMP2K,BTG2,BTK,C5,CAMK1D,CAPN2,CCNB1,CD2,CD81,CDC42BPA,CDH1,CEP350,CHD3,CLRN1,COG2,COPB2,CTNNB1,CTNND1,CTTN,CXCL10,DAG1,DCC,DCTN1,DIAPH1,DISC1,DOCK2,DOCK7,DST,DTNBP1,EFNA1,EGFR,EPHA3,ERBB4,EVL,EZR,F2RL1,FCGR1A,FES,FLNA,FN1,GCC2,GOLGA5,HCK,HOOK3,HTT,INSR,IQGAP1,ITGA6,ITGB1,KIZ,KLHL20,LCP1,LGALS8,LMAN1,LRP1,LRR…
Cellular Assembly and Organization, Cellular Function and Maintenance	microtubule dynamics	3.16E-04	Increased	2.442	ACAP1,ACAP2,AKAP9,ALS2,ARHGEF2,ASAP1,BMP2K,BTG2,BTK,C5,CAMK1D,CAPN2,CD2,CD81,CDH1,CEP350,CLRN1,COPB2,CTNNB1,CTNND1,CTTN,CXCL10,DAG1,DCC,DCTN1,DIAPH1,DISC1,DOCK7,DST,DTNBP1,EFNA1,EGFR,EPHA3,ERBB4,EZR,F2RL1,FCGR1A,FES,FLNA,FN1,GCC2,HCK,HOOK3,HTT,INSR,IQGAP1,ITGA6,ITGB1,LCP1,LGALS8,LRP1,LRRC4C,MAD2L1,MAP2,MAP4,MAP9,MARCO,MTBP,MYH9,NCKAP1,NF1,NRG1,ODF2,PAK7,PARVB,PCNT,PI4K2B,PITPNM1,PKM,PPP1R9B,PRKAC…
Cellular Assembly and Organization, Cellular Function and Maintenance	organization of Golgi apparatus	1.74E-02			ARFGEF1,ATL2,COG2,GOLGA5,LMAN1,NPLOC4,OPTN,SYNE1
Cellular Assembly and Organization, Cellular Function and Maintenance	organization of actin cytoskeleton	1.04E-03		0.570	ADRA2A,ARHGEF17,ARHGEF2,CDC42BPA,CDH1,CLRN1,DOCK2,EGFR,EPHA3,EVL,EZR,F2RL1,FLNA,HCK,LCP1,MTOR,MYH9,NCKAP1L,NF1,NPHS2,NUAK2,PARVB,RALA,RHOA,RHOF,ROCK2,SLC3A2,SSH3,TGM2,TNIK,TWF2
Cellular Assembly and Organization, Cellular Function and Maintenance, Tissue Development	formation of actin filaments	4.55E-03		0.291	AIF1,ARHGEF10,ARHGEF12,ARHGEF17,CDK6,CREB1,CTNND1,FHOD1,FN1,GNA13,HCK,ITGB1,KLF2,LATS1,MAGI1,NCK1,NCKAP1L,NCKIPSD,NF1,PITPNM1,PREX1,PTK2B,RASA1,RHOA,ROCK2,SELE,SH2D2A,TGFBI,TNS3,TWF2,VASP,VTN,WASL
Cellular Assembly and Organization, Cellular Function and Maintenance, Tissue Development	polymerization of actin filaments	4.51E-03		1.342	AIF1,HCK,LATS1,NCK1,NCKAP1L,PREX1,PTK2B,RASA1,TWF2,VTN
Cellular Assembly and Organization, DNA Replication, Recombination, and Repair	rearrangement of chromosomes	2.75E-03			BRCA2,RBBP8,TNKS
Cellular Assembly and Organization, DNA Replication, Recombination, and Repair	quantity of chromosomes	1.81E-02		1.941	CENPE,MAD2L1,TERT,TPP2,UBD
Cellular Assembly and Organization, Tissue Development	formation of filaments	9.33E-03		-0.047	AIF1,ARHGEF10,ARHGEF12,ARHGEF17,CDK6,COL6A3,CREB1,CTNND1,DCTN1,FES,FHOD1,FN1,GNA13,HCK,ITGB1,KLF2,LATS1,MAGI1,MME,NCK1,NCKAP1L,NCKIPSD,NF1,PITPNM1,PLAUR,PREX1,PSRC1,PTK2B,RASA1,RHOA,ROCK2,SELE,SH2D2A,SNCA,TGFBI,TNS3,TWF2,VASP,VIM,VTN,WASL
Cellular Compromise	fragmentation of Golgi apparatus	6.76E-03		0.518	COG3,GOLGA5,HOOK3,NIN,OPTN,PKD2,SPTBN2,USO1,VPS13B
Cellular Compromise	degradation of Golgi apparatus	2.48E-03		0.518	COG3,GOLGA3,GOLGA5,HOOK3,NIN,OPTN,PKD2,SPTBN2,USO1,VPS13B
Cellular Compromise	disruption of Golgi apparatus	2.08E-03		-1.969	COG3,HIP1R,HTT,USO1,VPS13B
Cellular Compromise, Cellular Function and Maintenance	endoplasmic reticulum stress response of hepatoma cell lines	9.46E-03			ATP2A1,ATP2A2,EIF2A,PIK3IP1
Cellular Development	epithelial-mesenchymal transition of breast cancer cell lines	1.74E-02		-0.436	CTNNB1,ELF5,EYA2,GRHL2,HDAC3,PLAUR,RHOA,ZEB1
Cellular Development, Cellular Growth and Proliferation	proliferation of breast cancer cell lines	6.03E-03		0.271	ARRDC3,ARTN,ASAH1,ATM,BMPR2,BRCA2,BTG2,CASP8,CD28,CD44,CDC16,CDH1,CHN2,CISD2,COL6A3,COPS2,CTSD,DCN,DEGS2,DROSHA,EGFR,ELAVL1,ELF3,ELF5,EPO,ERBB3,ERBB4,ESRRA,ESRRG,FGFR4,FN1,GHRHR,GNAS,GRB2,GRHL2,HAT1,HDAC2,HPGD,IGFBP2,IGFBP3,IGFBP5,INSR,ITGA5,ITGB1,KMT2D,LATS1,LRIG1,MDM2,MET,MTOR,MYC,MYCBP,NACC2,NCOA1,NCOR1,NCOR2,NRG1,PARVB,PIK3CD,PIM1,PLAUR,PPP2R1A,PRDM14,PTK2B,RAF1,RARRES3,RBCK1,RGS16,RTKN,SEL1L…
Cellular Development, Cellular Growth and Proliferation	proliferation of prostate cancer cell lines	5.89E-03	Increased	2.159	ACACA,AFAP1,AKAP12,AMACR,ASAH1,ASCC3,ATG7,BDKRB1,BIRC6,BRCA2,CASP7,CD44,CDH1,CDK6,CHGA,CREM,EGFR,ENTPD5,EP300,ESRRG,FASN,HK1,IGF2R,IGFBP2,IGFBP3,IGFBP5,ITGB1,LCP1,MCM7,MET,MMP9,MYC,NCOA1,NRG1,OGT,PDCD10,PDCD4,PIK3CD,PIM1,PRKAR2B,PXN,RAF1,RCHY1,SHC1,STEAP2,STEAP3,TERT,TGFA,TMEFF2,TNK2,WHSC1
Cellular Development, Cellular Growth and Proliferation	proliferation of tumor cell lines	1.84E-06	Increased	2.920	ABCB1,ABTB1,ACACA,ACAT1,ACSL5,ADAM17,AFAP1,AFF1,AHSA1,AKAP12,AKT3,ALK,AMACR,ANG,ARHGEF2,ARRDC3,ARTN,ASAH1,ASCC3,ASNS,ATG7,ATM,ATR,BAK1,BCL6,BDKRB1,BIRC6,BMPR2,BRCA2,BTG2,CACNA1S,CACYBP,CASP7,CASP8,CASR,CCNB1,CCNG2,CD19,CD28,CD44,CD72,CD81,CDC16,CDH1,CDH4,CDK14,CDK6,CDT1,CHGA,CHN2,CISD2,CLYBL,COL6A3,COPS2,CREB1,CREG1,CREM,CTBP2,CTNNB1,CTNND1,CTSB,CTSD,CTTN,CUL7,CWC27,CYP2J2,DCC,DCN,DDX21,DDX5,DDX5…
Cellular Development, Cellular Growth and Proliferation	proliferation of colon cancer cell lines	1.76E-03		1.744	ABTB1,AHSA1,ATR,BIRC6,CACYBP,CASP8,CASR,CDC16,CDH1,CDT1,COPS2,CTNNB1,CTNND1,CTSD,DCC,DDX5,EGFR,EP300,F2RL1,FES,FN1,HDAC2,HDAC3,HDAC4,IGF2BP1,IGF2R,IGFBP2,MAGI1,MDM2,MET,MIF,MINA,MSH3,MYC,NCL,NOS2,NR5A2,NRG1,PKM,PRKAR2B,RHOA,RRM2,SLC26A2,TERT,TGFA,TNFSF10,TNIK,UBA1,UBE2I,XRCC5
Cellular Function and Maintenance	engulfment of cells	1.51E-02	Increased	2.861	ABCA1,CAMK1D,CD302,CDC5L,CXCL10,DEF6,DOCK2,DOCK4,EPB41L2,EZR,F2RL1,FCGR1A,FN1,GAPVD1,HCK,INPP5D,KL,KLF2,LRP1,MARCO,NCL,NUF2,PICK1,PIGR,PIP5K1A,PPT1,PXN,RAPGEF3,RUFY1,SCN5A,SF3B3,SNCA,STAB2,SWAP70,TGM2,THBS1,TNFSF10,USPL1,VIM
Cellular Function and Maintenance	endocytosis	1.08E-02		1.745	ABCA1,ATP6V1H,CD44,CDC5L,EGFR,EPB41L2,EZR,F2RL1,FCGR1A,GAPVD1,GRB2,HIP1R,HSPA9,HTT,IGF2R,ITSN1,LRP1,LRP1B,LRP2,MARCO,NCL,NUF2,PICK1,PPT1,RABEPK,RUFY1,SF3B3,SNCA,SNX4,SNX9,STAB1,STAB2,STEAP2,TFRC,TNFSF10,USPL1,VTN
Cellular Growth and Proliferation	proliferation of cells	6.54E-12	Increased	2.198	ABCB1,ABTB1,ACACA,ACAT1,ACSL5,ADAM17,ADRA2A,AFAP1,AFF1,AHSA1,AIF1,AKAP12,AKAP13,AKT3,ALK,ALS2,AMACR,ANG,ANXA11,APCDD1,APOD,ARHGEF2,ARRDC3,ARTN,ASAH1,ASCC3,ASH2L,ASNS,ATG7,ATM,ATP8A2,ATR,BAK1,BAP1,BCAT1,BCL11B,BCL6,BDKRB1,BIRC6,BMPR2,BRCA2,BTG2,BTK,BTN3A1,C5,CACNA1S,CACYBP,CALCB,CAMKK2,CAPN2,CASK,CASP7,CASP8,CASR,CBS/LOC102724560,CCNB1,CCNG2,CCT7,CD160,CD19,CD2,CD247,CD28,CD33,CD44,CD6,CD72,CD74,C…
Cellular Growth and Proliferation	colony formation of leukemia cell lines	1.54E-02		0.842	ATG7,BCL6,CTNNB1,CTSB,HCK,IL6ST,MYC
Cellular Growth and Proliferation, Connective Tissue Development and Function, Tissue Development	proliferation of fibroblast-like synoviocytes	5.34E-03		1.026	CD44,FN1,IDO1,KCNMA1,TNFSF10,VTN
Cellular Growth and Proliferation, Connective Tissue Development and Function, Tissue Development	colony formation of fibroblast cell lines	1.85E-03		-1.664	ATR,EGFR,FBLN1,SLC3A2,TERT,WRN
Cellular Growth and Proliferation, Connective Tissue Development and Function, Tissue Development	proliferation of synovial cells	1.34E-02		0.792	AIF1,CD44,FN1,IDO1,KCNMA1,PLAUR,TNFSF10,VTN
Cellular Growth and Proliferation, Tissue Development	proliferation of connective tissue cells	8.85E-04		1.242	AIF1,AKT3,ATR,CASK,CASR,CCNG2,CD44,CD74,CDK6,CTNNB1,DDX5,EGFR,FBLN1,FN1,GALR1,IDH2,IDO1,IGFBP3,IGFBP5,ITGA5,ITGB1,KCNMA1,KRT2,MAPK3,MDM2,MET,MIF,MKI67,MORC3,MYC,OVOL2,PARP10,PDE5A,PLAUR,PRDX4,PTPRZ1,RAF1,SLC3A2,TERT,TNFSF10,TNK2,USP16,VTN,WRN
Cellular Movement	cell movement of breast cancer cell lines	9.96E-03		1.765	ARRDC3,CD81,CD9,CDH1,CHN2,CTNNB1,CTTN,CXCL10,CYP2J2,DNAJA3,DROSHA,EGFR,EPO,ERBB3,ESRRA,FHOD1,FLNA,FN1,GRK6,IGFBP3,ITGA6,ITGB1,KHDRBS1,LCK,LMO7,LRIG1,MET,MGAT5,MMP2,MMP9,MTOR,MYC,MYH9,NRG1,PIK3CD,PLAUR,RAP1GAP,RHOA,SDC1,SERPINA1,SHC1,TGFA,TGM2,TNK2,TPD52L1,UBE2I,USP9X,VASP,VIM,VTN,ZEB1
Cellular Movement	cell movement of leukemia cell lines	9.72E-03		0.925	C5,CAPN2,CCL17,CD44,DOCK2,FLNA,FLT1,FN1,GC,GNA13,ITGB1,LCK,MMP9,MTOR,PLAUR,PLD2,PTK2B,PXN,RASGRP1,RHOA,RHOU,SELE,SH2D2A,SHC1,SPTLC1,TGM2,VTN
Cellular Movement	invasion of carcinoma cell lines	9.03E-03		1.521	AKT3,ARTN,ASAP1,CDH1,CDK14,CTBP2,CTTN,DNAJB4,EGFR,ERBB3,ITGB1,LRP1,MET,MMP3,MMP9,NCOR1,NUMBL,PTK2B,RAP1GAP,RPS6KA6,SETDB1,UBD,VIM
Cellular Movement	migration of cells	7.76E-03	Increased	2.707	ADAM17,ADI1,ADORA3,ADRA2A,AFAP1,AGAP2,AIF1,AKT3,ANKRD28,ARFGEF1,ARHGEF12,ARRDC3,ASAP1,ASNS,BDKRB1,BMPR2,BTG2,C5,CAPN2,CCL17,CCR3,CD2,CD28,CD44,CD81,CD86,CD9,CDH1,CDH11,CDK6,CHGA,CHN2,CMKLR1,COL11A1,CSNK2B,CTBP2,CTNNB1,CTSB,CTSH,CTTN,CUL1,CXCL10,CYP2J2,CYP2S1,DAG1,DCBLD2,DCN,DDR1,DDX58,DGKD,DISC1,DNAJA3,DOCK4,DPAGT1,DROSHA,DTX1,EGFR,EPO,ERBB3,ESRRA,EZR,F2RL1,FERMT3,FH,FHOD1,FLNA,FLT1,FN1,GALNT2,GN…
Cellular Movement	invasion of breast cancer cell lines	7.22E-03		1.928	ARRDC3,ASAP1,ATP6V0A4,CBX5,CD44,CDH1,CDH4,CTBP2,CTNNB1,CTNND1,CTSB,CTSS,CTTN,DGKA,DIAPH1,DROSHA,ERBB3,EZR,FHOD1,FN1,IQGAP1,ITGA5,LCN2,LRP1,MET,MMP2,MMP3,MMP9,MTOR,MYC,NRG1,NUMBL,PARVB,PLAUR,PTK2B,RHOA,SEMA3F,SERPINA1,TNFSF10,VTN,ZEB1
Cellular Movement	invasion of prostate cancer cell lines	2.33E-03		1.198	BDKRB1,CDH1,CDH11,CHD1,CTSB,CTSH,EFNA1,ENTPD5,ERBB3,EZR,FN1,GNAS,LCP1,MMP9,MX1,PLAUR,PTPRZ1,RHOA,TNFSF10,VIM,WHSC1
Cellular Movement	cell movement of lung cancer cell lines	1.88E-02		0.814	AKT3,BMPR2,CD9,CTBP2,DNAJB4,EGFR,ERBB3,FN1,IGF2BP1,ITGA5,ITGB1,MET,MIF,NOS2,NRG1,NUMBL,PTPRZ1,RPS6KA6,TGFA,TGM2,VIM
Cellular Movement	migration of tumor cell lines	1.85E-02	Increased	2.719	ADAM17,AFAP1,AGAP2,AKT3,ANKRD28,ARFGEF1,ARRDC3,ASNS,BDKRB1,BMPR2,C5,CAPN2,CD44,CD81,CD9,CDH1,CDH11,CHN2,COL11A1,CTBP2,CTNNB1,CTSH,CTTN,CXCL10,CYP2J2,DCBLD2,DCN,DDX58,DGKD,DNAJA3,DPAGT1,DROSHA,DTX1,EGFR,EPO,ERBB3,ESRRA,EZR,F2RL1,FH,FHOD1,FLNA,FN1,GALNT2,GNA13,GNAS,GRK6,HPGD,IGFBP2,IGFBP3,IQGAP1,ITGA6,ITGB1,JAK1,KHDRBS1,KIAA1524,KL,KMT2D,LCK,LMO7,LRP1,LYN,MAGI1,MAP3K8,MET,MGAT5,MIF,MME,MMP2,MMP3,MM…
Cellular Movement	cell movement of carcinoma cell lines	1.77E-02		1.107	AKT3,ASNS,BMPR2,CD28,CDK14,CTTN,DNAJB4,EGFR,ERBB3,IGF2BP1,ITGA5,ITGB1,KL,LRP1,MET,MIF,MMP3,NOS2,NRG1,NUMBL,PTPRZ1,RAP1GAP,RPS6KA6,TGFA,TGM2,VIM
Cellular Movement	cell movement of lung cell lines	1.71E-02		-0.655	CYP2S1,FN1,MYO9A,NEU1,NRG1,VTN
Cellular Movement	cell movement	1.38E-03	Increased	2.399	ADAM17,ADI1,ADORA3,ADRA2A,AFAP1,AGAP2,AIF1,AKAP4,AKT3,ANKRD28,ARFGEF1,ARHGEF12,ARRDC3,ASAP1,ASNS,ATP1A4,BCL11B,BDKRB1,BMPR2,BTG2,C5,CAPN2,CCL17,CCR3,CD2,CD28,CD44,CD81,CD86,CD9,CDH1,CDH11,CDK14,CDK6,CHFR,CHGA,CHN2,CLRN1,CMKLR1,COL11A1,CSNK2B,CTBP2,CTNNB1,CTSB,CTSH,CTTN,CUL1,CXCL10,CYP2J2,CYP2S1,DAG1,DCBLD2,DCN,DDR1,DDX58,DGKA,DGKD,DISC1,DNAJA3,DNAJB4,DOCK2,DOCK4,DPAGT1,DROSHA,DST,DTX1,EFNA1,EGFR,…
Cellular Movement	cell movement of tumor cell lines	1.37E-02	Increased	2.320	ADAM17,AFAP1,AGAP2,AKT3,ANKRD28,ARFGEF1,ARRDC3,ASNS,BDKRB1,BMPR2,C5,CAPN2,CCL17,CD28,CD44,CD81,CD9,CDH1,CDH11,CDK14,CHN2,COL11A1,CTBP2,CTNNB1,CTSB,CTSH,CTTN,CXCL10,CYP2J2,DCBLD2,DCN,DDX58,DGKD,DNAJA3,DNAJB4,DOCK2,DPAGT1,DROSHA,DTX1,EFNA1,EGFR,EPO,ERBB3,ESRRA,EZR,F2RL1,FH,FHOD1,FLNA,FLT1,FN1,GALNT2,GC,GNA13,GNAS,GRK6,HPGD,IGF2BP1,IGFBP2,IGFBP3,IQGAP1,ITGA5,ITGA6,ITGB1,JAK1,KHDRBS1,KIAA1524,KL,KMT2…
Cellular Movement	migration of breast cancer cell lines	1.28E-02		1.484	ARRDC3,CD81,CD9,CHN2,CTNNB1,CTTN,CXCL10,CYP2J2,DNAJA3,DROSHA,EGFR,EPO,ERBB3,ESRRA,FHOD1,FLNA,FN1,GRK6,IGFBP3,ITGA6,ITGB1,KHDRBS1,LMO7,MET,MMP2,MMP9,MTOR,MYC,MYH9,NRG1,PLAUR,RAP1GAP,RHOA,SDC1,SHC1,TGFA,TGM2,TNK2,TPD52L1,UBE2I,USP9X,VASP,VIM,VTN,ZEB1
Cellular Movement	migration of leukemia cell lines	1.11E-02		1.184	C5,CD44,FLNA,FN1,GNA13,ITGB1,LCK,MMP9,PLAUR,PTK2B,PXN,RASGRP1,RHOA,RHOU,SH2D2A,TGM2,VTN
Cellular Movement, Connective Tissue Development and Function	cell movement of fibroblast cell lines	1.22E-03		1.601	ADI1,CXCL10,GRB2,ITGA5,ITGB1BP1,NOX4,PODXL2,TGM2,WASL
Cellular Movement, Hematological System Development and Function, Immune Cell Trafficking	transmigration of lymphocytes	3.77E-03		1.528	CD28,CD86,FN1,ITGB1,MYH9,STAB1,TGM2
Cellular Movement, Hematological System Development and Function, Immune Cell Trafficking	transendothelial migration of lymphocytes	1.81E-02		1.270	CD28,FN1,MYH9,STAB1,TGM2
Cellular Movement, Renal and Urological System Development and Function	cell movement of kidney cell lines	8.92E-03		1.444	ADI1,ARHGEF12,CCL17,CCR3,CTTN,CXCL10,DOCK4,EZR,FN1,GRB2,ITGB1,ITGB1BP1,MET,NFKB1,NFKB2,NOX4,PIK3C2B,PLAUR,PODXL2,PTP4A3,RHOA,SELE,TMEFF2,VTN,WASL
Cellular Movement, Renal and Urological System Development and Function	migration of kidney cell lines	6.73E-03		1.032	ADI1,ARHGEF12,CCL17,CCR3,CTTN,DOCK4,EZR,FN1,ITGB1,ITGB1BP1,NFKB1,NFKB2,NOX4,PIK3C2B,PLAUR,RHOA,TMEFF2,VTN
Cellular Movement, Reproductive System Development and Function	migration of gonadal cell lines	5.34E-03		0.314	ASAP1,FN1,ITGB1,ITGB1BP1,NCL,PLAUR
Cellular Movement, Reproductive System Development and Function	cell movement of gonadal cell lines	1.22E-03		0.943	ASAP1,CD9,FN1,ITGB1,ITGB1BP1,LTB4R2,NCL,PLAUR,PODXL2
Cellular Response to Therapeutics	radiosensitivity of cancer cells	9.85E-03			ATM,ATR,PRKDC
Cellular Response to Therapeutics	radiosensitivity of cells	8.28E-03		-0.306	ATG4C,ATM,ATR,EGFR,EP300,ERBB3,FN1,MDM2,PRKDC,TERT,XRCC5
Connective Tissue Disorders, Developmental Disorder, Endocrine System Disorders, Skeletal and Muscular Disorders	McCune-Albright syndrome	1.96E-02			GHR,GNAS
Connective Tissue Disorders, Developmental Disorder, Hereditary Disorder, Neurological Disease, Organismal Injury and Abnormalities, Skeletal and Muscular Disorders	Seckel syndrome	4.56E-03			ATR,CEP63,NIN,RBBP8
Connective Tissue Disorders, Developmental Disorder, Hereditary Disorder, Neurological Disease, Organismal Injury and Abnormalities, Skeletal and Muscular Disorders	microcephalic primordial dwarfism	2.08E-03			ATR,CEP63,NIN,PCNT,RBBP8
Connective Tissue Disorders, Developmental Disorder, Hereditary Disorder, Skeletal and Muscular Disorders	metatropic dysplasia	2.75E-03			COL11A1,COL11A2,TRPV4
Connective Tissue Disorders, Developmental Disorder, Neurological Disease, Organismal Injury and Abnormalities, Skeletal and Muscular Disorders	microcephaly	4.41E-03			ATR,CASK,CDT1,CEP63,EFTUD2,NIN,ORC4,PCNT,RBBP8,STIL,THOC6,ZNF335
Connective Tissue Disorders, Developmental Disorder, Skeletal and Muscular Disorders	lethal skeletal dysplasia	8.13E-03			CRTAP,FGFR3,FLNA,NEK1,SLC26A2,TTC21B,WDR60
Connective Tissue Disorders, Developmental Disorder, Skeletal and Muscular Disorders	congenital anomaly of skeletal bone	3.08E-04			ATR,CASK,CBS/LOC102724560,CDH1,CDT1,CEP63,DDX59,ECE1,EFTUD2,EP300,FBN1,FGFR3,FLNA,GABRA3,GABRA5,GABRG1,GABRG2,GABRG3,GABRP,GHR,GLI3,GNAS,IGBP1,LARP7,MAN1B1,MASP1,MED12,MIPOL1,MTRR,MYLK,NF1,NIN,ORC4,PCNT,PLCB4,POLE,RAF1,RBBP8,RECQL4,STIL,TGIF1,THOC6,TRAPPC9,UBE2A,ZDHHC9,ZNF335
Connective Tissue Disorders, Developmental Disorder, Skeletal and Muscular Disorders	craniofacial abnormality	2.54E-03			ATR,CASK,CDH1,CDT1,CEP63,DDX59,ECE1,EFTUD2,EP300,FBN1,FGFR3,GHR,GLI3,IGBP1,LARP7,MAN1B1,MASP1,MED12,MYLK,NF1,NIN,ORC4,PCNT,PLCB4,POLE,RAF1,RBBP8,RECQL4,STIL,TGIF1,THOC6,TRAPPC9,UBE2A,ZDHHC9,ZNF335
Connective Tissue Disorders, Developmental Disorder, Skeletal and Muscular Disorders	dysplasia of skeleton	2.14E-03			ABCC9,ADAMTS10,ARSE,CANT1,COL11A1,COL11A2,COMP,CRTAP,EIF2AK3,EXT2,FBN1,FGFR3,FLNA,GLI3,GNAS,GPC6,IFT140,MMP9,NEK1,NKX3-2,PCNT,PGAP3,PLOD1,PTH1R,RECQL4,SLC26A2,TNFRSF11A,TRPV4,TTC21B,WDR60
Connective Tissue Disorders, Developmental Disorder, Skeletal and Muscular Disorders	arthrogryposis multiplex congenita	1.19E-02			ECEL1,ERBB3,GLE1,MYBPC1,UBA1
Connective Tissue Disorders, Hereditary Disorder, Organismal Injury and Abnormalities	familial tumoral calcinosis	9.85E-03			GALNT3,KL,SAMD9
Connective Tissue Disorders, Immunological Disease, Inflammatory Disease, Skeletal and Muscular Disorders	lupus erythematosus	9.34E-03			ABCB1,BLK,C1QB,C1R,C2,CD247,CD44,CD86,CFB,CTSA,DNASE1L3,HLA-DRA,ICA1,LCN2,LYN,MMP9,MPO,MTOR,MX1,NOS2,PPP2CA,SLAMF7,SLC6A2,TLR9,TNPO3,TREX1
Connective Tissue Disorders, Immunological Disease, Inflammatory Disease, Skeletal and Muscular Disorders	rheumatoid arthritis	4.01E-05			ABCB1,AHI1,AIF1,AKAP13,ANG,ATM,ATP4B,ATP8A1,ATXN1,BAG6,BCL6,BLNK,BRD2,BTNL2,C1QA,C2,C5,CACNG1,CCDC7,CCL17,CCNB1,CD247,CD28,CD33,CD6,CD68,CD74,CD79A,CD86,CDA,CDH1,CDH11,CDK6,CFB,CIITA,CNTNAP4,COL11A2,COMP,CSGALNACT1,CTSB,CXCL10,DAXX,DDR1,DDX39B,DOK6,DUSP2,EPO,F2RL1,FES,FLT3LG,FRY,FUBP1,GABRA3,GABRA5,GABRG1,GABRG2,GABRG3,GABRP,GALNT2,GFAP,GHR,GNB2,GNLY,GPR126,GRB10,HCK,HDAC2,HLA-DPA1,HLA-DPB1,HLA-D…
Connective Tissue Disorders, Immunological Disease, Inflammatory Disease, Skeletal and Muscular Disorders	systemic lupus erythematosus	1.21E-02			ABCB1,BLK,C1R,C2,CD247,CD44,CD86,CFB,CTSA,DNASE1L3,HLA-DRA,ICA1,LCN2,LYN,MMP9,MPO,MTOR,MX1,PPP2CA,SLAMF7,SLC6A2,TLR9,TNPO3,TREX1
Connective Tissue Disorders, Inflammatory Disease, Neurological Disease, Skeletal and Muscular Disorders	spondylarthritis	7.19E-03			ADORA3,BCL6,CACNA1A,CAPN2,CASP8,CDH11,FKTN,HTT,RALA,ROBO1,SCN11A,SCN1A,SCN3A,SCN5A,SCN7A,SCN8A,SCN9A,SLC1A1,SLC1A4,TNFSF10
Connective Tissue Disorders, Inflammatory Disease, Neurological Disease, Skeletal and Muscular Disorders	cervical spondylotic myelopathy	1.25E-03			CACNA1A,SCN11A,SCN1A,SCN3A,SCN5A,SCN7A,SCN8A,SCN9A,SLC1A1,SLC1A4
Connective Tissue Disorders, Inflammatory Disease, Skeletal and Muscular Disorders	Rheumatic Disease	9.06E-08			ABCB1,ADAM17,ADORA3,ADRA2A,AHI1,AIF1,AKAP13,ANG,ARFGAP1,ATM,ATP4B,ATP8A1,ATXN1,BAG6,BCL6,BLK,BLNK,BRD2,BTNL2,C1QA,C1QB,C1R,C2,C5,CACNA1A,CACNG1,CAPN2,CASP8,CCDC7,CCL17,CCNB1,CD247,CD28,CD33,CD44,CD6,CD68,CD72,CD74,CD79A,CD81,CD86,CDA,CDH1,CDH11,CDK6,CFB,CIITA,CNTNAP4,COL11A1,COL11A2,COMP,CSGALNACT1,CTSA,CTSB,CXCL10,DAXX,DCTN1,DDR1,DDX39B,DNASE1L3,DOK6,DRD3,DUSP2,ELF3,EPO,F2RL1,FBN1,FES,FKTN,FLT3L…
Connective Tissue Disorders, Inflammatory Disease, Skeletal and Muscular Disorders	arthritis	6.36E-07			ABCB1,ADORA3,ADRA2A,AHI1,AIF1,AKAP13,ANG,ARFGAP1,ATM,ATP4B,ATP8A1,ATXN1,BAG6,BCL6,BLK,BLNK,BRD2,BTNL2,C1QA,C2,C5,CACNA1A,CACNG1,CAPN2,CASP8,CCDC7,CCL17,CCNB1,CD247,CD28,CD33,CD6,CD68,CD72,CD74,CD79A,CD81,CD86,CDA,CDH1,CDH11,CDK6,CFB,CIITA,CNTNAP4,COL11A1,COL11A2,COMP,CSGALNACT1,CTSB,CXCL10,DAXX,DCTN1,DDR1,DDX39B,DOK6,DUSP2,ELF3,EPO,F2RL1,FES,FKTN,FLT3LG,FRY,FUBP1,GABRA3,GABRA5,GABRG1,GABRG2,GABRG…
Connective Tissue Disorders, Neurological Disease, Skeletal and Muscular Disorders	abnormality of vertebral column	3.48E-03			ADORA3,BCL6,CACNA1A,CAPN2,CASP8,CDH11,EFTUD2,FGFR3,FKTN,HNRNPU,HTT,OPRM1,PTH1R,RALA,ROBO1,SCN11A,SCN1A,SCN3A,SCN5A,SCN7A,SCN8A,SCN9A,SLC1A1,SLC1A4,TNFSF10,TRPV4
Connective Tissue Disorders, Organ Morphology, Organismal Injury and Abnormalities, Skeletal and Muscular Disorders, Tissue Morphology	fracture of bone	7.68E-03			ATP4B,EPO,GABRA3,GABRA5,GABRG1,GABRG2,GABRG3,GABRP,GGPS1,PTH1R
Connective Tissue Disorders, Organ Morphology, Organismal Injury and Abnormalities, Skeletal and Muscular Disorders, Tissue Morphology	hip fracture	3.67E-03			ATP4B,EPO,GABRA3,GABRA5,GABRG1,GABRG2,GABRG3,GABRP,GGPS1
Connective Tissue Disorders, Skeletal and Muscular Disorders	articular rigidity	9.61E-05			CACNA1A,ECEL1,ERBB3,GLE1,MYBPC1,SCN11A,SCN1A,SCN3A,SCN5A,SCN7A,SCN8A,SCN9A,SLC1A1,SLC1A4,UBA1
Connective Tissue Disorders, Skeletal and Muscular Disorders	arthropathy	7.65E-08			ABCB1,ADORA3,ADRA2A,AHI1,AIF1,AKAP13,ANG,ARFGAP1,ATM,ATP4B,ATP8A1,ATXN1,BAG6,BCL6,BLK,BLNK,BRD2,BTNL2,C1QA,C2,C5,CACNA1A,CACNG1,CAPN2,CASP8,CCDC7,CCL17,CCNB1,CD247,CD28,CD33,CD6,CD68,CD72,CD74,CD79A,CD81,CD86,CDA,CDH1,CDH11,CDK6,CFB,CIITA,CNTNAP4,COL11A1,COL11A2,COMP,CSGALNACT1,CTSB,CXCL10,DAXX,DCTN1,DDR1,DDX39B,DOK6,DUSP2,ECEL1,ELF3,EPO,ERBB3,F2RL1,FES,FKTN,FLT3LG,FRY,FUBP1,GABRA3,GABRA5,GABRG1,…
Dermatological Diseases and Conditions, Hereditary Disorder	acrokeratosis verruciformis of hopf	1.96E-02			ATP2A2,FGFR3
Developmental Disorder	disorder of stature	5.56E-04			ABCC9,ARSE,ATR,CEP63,COL11A1,COL11A2,COMP,CUL7,FBN1,FGFR3,FLNA,GHR,GHRHR,HSPG2,INSR,LARP7,MMP9,NEK1,NIN,PCNT,PTH1R,RBBP8,SLC26A2,TRPV4,TTC21B,WRN
Developmental Disorder	multiple congenital anomalies	1.83E-03			ABCC9,ABCD3,AFF2,AHI1,ARSE,ATM,BBS7,BBS9,CASK,CHSY1,CLPP,CNBP,COL11A1,COL11A2,COMP,CRELD1,CSPP1,DDX59,DLL3,DOCK6,ECEL1,EFTUD2,EP300,ERBB3,FBN1,FGFR3,FKTN,FLNA,GABBR1,GABRG3,GHR,GLE1,GLI3,HSD17B4,HSPG2,INSR,JAG1,LFNG,MED12,MIPOL1,MMP9,MYBPC1,MYLK,NF1,NIPBL,NKX3-2,PCNT,PEX3,PEX6,PLCB4,PTH1R,RAF1,RECQL4,SCN11A,SCN1A,SCN3A,SCN5A,SCN7A,SCN8A,SCN9A,SLC1A1,SLC1A4,SLC26A2,SMC1A,TMEM138,TRPV4,UBA1,UBE3B,U…
Developmental Disorder	overgrowth syndrome	1.72E-02			AFF2,GABBR1,NF1,RASA1,SCN11A,SCN1A,SCN3A,SCN5A,SCN7A,SCN8A,SCN9A,SLC1A1,SLC1A4,SLC6A2
Developmental Disorder	dysplasia	1.39E-02			ABCC9,ADAMTS10,ARSE,CANT1,CLPP,COL11A1,COL11A2,COMP,CRTAP,EIF2AK3,EXT2,FBN1,FGFR3,FLNA,FSHR,GLI3,GNAS,GPC6,HSD17B4,IFT140,IGBP1,MMP9,NEK1,NKX3-2,NOS2,PAX6,PCNT,PGAP3,PLOD1,PTH1R,RECQL4,SLC26A2,TNFRSF11A,TRPV4,TSPYL1,TTC21B,WDR60
Developmental Disorder, Hereditary Disorder	primordial dwarfism	9.52E-04			ATR,CEP63,LARP7,NIN,PCNT,RBBP8
Developmental Disorder, Hereditary Disorder	dwarfism	3.14E-04			ABCC9,ARSE,ATR,CEP63,COL11A1,COL11A2,COMP,CUL7,FBN1,FGFR3,FLNA,GHR,GHRHR,HSPG2,LARP7,MMP9,NEK1,NIN,PCNT,PTH1R,RBBP8,SLC26A2,TRPV4,TTC21B
Developmental Disorder, Hereditary Disorder	Hoyeraal-Hreidarsson syndrome	1.96E-02			DKC1,TERT
Developmental Disorder, Hereditary Disorder, Immunological Disease	complement component deficiency	3.77E-03			C1QA,C1QB,C1R,C2,C5,C7,C8A
Developmental Disorder, Hereditary Disorder, Metabolic Disease	congenital disorder of glycosylation type 1	1.02E-02			ALG12,ALG3,ALG8,DDOST,DPAGT1,NGLY1,RFT1,STT3A
Developmental Disorder, Hereditary Disorder, Neurological Disease	X-linked mental retardation	6.67E-04			ABCD1,AFF2,ATP6AP2,CASK,DLG3,FTSJ1,GABBR1,HCFC1,LATS1,MED12,PHF8,SCN11A,SCN1A,SCN3A,SCN5A,SCN7A,SCN8A,SCN9A,SLC1A1,SLC1A4,UBE2A,USP9X,ZDHHC9
Developmental Disorder, Hereditary Disorder, Neurological Disease	fragile X syndrome	2.67E-04			AFF2,GABBR1,SCN11A,SCN1A,SCN3A,SCN5A,SCN7A,SCN8A,SCN9A,SLC1A1,SLC1A4
Developmental Disorder, Hereditary Disorder, Skeletal and Muscular Disorders	autosomal dominant Emery-Dreifuss muscular dystrophy	9.85E-03			SYNE1,SYNE2,TMEM43
Developmental Disorder, Neurological Disease	congenital encephalopathy	5.46E-03			AKT3,ASNS,ATR,CASK,CCDC88C,CDT1,CEP63,EFTUD2,FKTN,FLNA,IGBP1,KIF5C,LRP2,MEF2C,NIN,ORC4,PAX6,PCNT,PIK3R2,RBBP8,RELN,STIL,TERT,TGIF1,THOC6,YWHAE,ZNF335
Developmental Disorder, Neurological Disease	mental retardation	5.24E-06			ABCD1,AFF2,ANK3,ATP6AP2,CASK,CDH15,CHSY1,CIC,CTNNB1,CUL7,DLG3,DYNC1H1,EFTUD2,EP300,EPB41L1,FKTN,FTSJ1,GABBR1,GRIK2,HCFC1,HDAC4,HERC2,HNRNPU,IGBP1,KIF1A,KIF5C,KMT2D,LARP7,LATS1,LINS,MAN1B1,MED12,MEF2C,PACS1,PAX6,PDHA1,PGAP3,PHF8,RBBP8,ROGDI,SCN11A,SCN1A,SCN3A,SCN5A,SCN7A,SCN8A,SCN9A,SLC1A1,SLC1A4,THOC6,TRAPPC9,UBE2A,UBE3B,USP9X,ZDHHC9
Developmental Disorder, Neurological Disease, Organismal Injury and Abnormalities	congenital malformation of brain	8.33E-03			AKT3,ATR,CASK,CCDC88C,CDT1,CEP63,EFTUD2,FKTN,FLNA,IGBP1,KIF5C,LRP2,MEF2C,NIN,ORC4,PAX6,PCNT,PIK3R2,RBBP8,RELN,STIL,TERT,TGIF1,THOC6,YWHAE,ZNF335
Developmental Disorder, Skeletal and Muscular Disorders	congenital anomaly of musculoskeletal system	6.18E-04			ABCC9,ADAMTS10,ARSE,ATR,CANT1,CASK,CBS/LOC102724560,CDH1,CDT1,CEP63,CFL2,CHSY1,COL11A1,COL11A2,COMP,CRTAP,DAG1,DDX59,DPAGT1,ECE1,ECEL1,EFTUD2,EIF2AK3,EP300,ERBB3,EXT2,FBLN1,FBN1,FGFR3,FKTN,FLNA,GABRA3,GABRA5,GABRG1,GABRG2,GABRG3,GABRP,GHR,GLE1,GLI3,GNAS,GPC6,HDAC4,HLA-DPB1,HLA-DRA,HNRNPU,IFT140,IGBP1,LARP7,MAN1B1,MASP1,MED12,MIPOL1,MMP9,MTRR,MYBPC1,MYLK,NEB,NEK1,NF1,NIN,NKX3-2,ORC4,PCNT,PDE5A,PGA…
Developmental Disorder, Skeletal and Muscular Disorders	fg syndrome	2.75E-03			CASK,FLNA,MED12
DNA Replication, Recombination, and Repair	repair of DNA	1.51E-02		0.469	ATM,ATR,BRCA2,BTG2,CHD1L,DDX1,EGFR,ERCC3,ERCC5,ERCC8,FANCL,HAT1,HNRNPU,LIG3,MDM2,MSH3,NABP1,NBN,NFE2L1,NPAS2,OGG1,PARP2,PCNA,POLE,POLG,POLL,PRKDC,RBBP8,RECQL4,REV1,SLX4,SMC1A,TERT,TREX1,TRIM28,UBE2A,USP3,WEE1,WRN,XRCC5
DNA Replication, Recombination, and Repair	excision repair	1.51E-02		1.467	BRCA2,ERCC3,ERCC5,ERCC8,HNRNPU,LIG3,NFE2L1,PCNA,POLE,POLG,POLL,SLX4,WRN
DNA Replication, Recombination, and Repair	DNA damage response of cells	1.44E-02		-0.124	ASH2L,ATM,ATR,BAZ1B,BCL6,BTG2,CHD1L,DTX3L,ERCC8,FANCL,GML,LYN,MCM7,MYC,NABP1,NBN,NIPBL,PLK3,RAD17,REV1,SESN1,TOP2A,UBR5,WEE1,WRN,ZBTB40
Endocrine System Disorders	secondary hyperparathyroidism	8.84E-04			CASR,CTNNB1,CYP27B1,MYC,TGFA
Endocrine System Disorders, Gastrointestinal Disease, Immunological Disease, Metabolic Disease	insulin-dependent diabetes mellitus	2.42E-03			ABCC8,ABCF1,AIF1,ALDH2,BAG6,BRD2,BTN3A1,BTNL2,C6orf48,CACNG1,CFB,COL11A2,DDR1,DDX39B,E2F3,ERBB3,EYA2,GABBR1,HIPK1,HLA-DMA,HLA-DPA1,HLA-DQA1,HLA-DRA,HMGN4,HSPA1L,INSR,ITPR3,LRP1B,MGAM,MIPOL1,MTOR,NAA25,NUP155,OAS1,POU6F2,PRRC2A,PRSS16,PSMB9,RAB5B,SCN5A,SGCZ,SLC17A3,SLC44A4,SLC7A11,TAP2,TRIM27,TUBB
Endocrine System Disorders, Gastrointestinal Disease, Metabolic Disease	diabetes mellitus	1.80E-02			ABCA1,ABCC8,ABCF1,ACACA,ADCY5,ADRA2A,AHI1,AIF1,AKR1E2,ALDH2,ANKRD44,ANXA11,APOD,ARHGEF15,ATP2A2,ATP4B,BAG6,BLK,BRCA2,BRD2,BTN3A1,BTNL2,C6orf48,CA12,CACNA1A,CACNA1S,CACNG1,CASP8,CCDC138,CD44,CDC23,CFB,COL11A2,COPS2,CPLX2,CTNNB1,CTSH,CYBA,DDR1,DDX39B,DRD3,E2F3,EPO,ERBB3,EYA2,FBP1,FBXO28,GABBR1,GABRA3,GABRA5,GABRG1,GABRG2,GABRG3,GABRP,GCK,GHRHR,GMDS,GRB2,GRIK2,GRIN2D,HIPK1,HLA-DMA,HLA-DPA1,HLA-DQA1,…
Endocrine System Disorders, Hereditary Disorder, Metabolic Disease	familial hyperinsulinemic hypoglycemia	9.85E-03			GCK,HADH,INSR
Energy Production, Lipid Metabolism, Small Molecule Biochemistry	oxidation of polyunsaturated fatty acids	9.46E-03			ACOX1,CYP2J2,HPGD,HSD17B4
Energy Production, Lipid Metabolism, Small Molecule Biochemistry	beta-oxidation of docosahexaenoic acid	1.96E-02			ACOX1,HSD17B4
Energy Production, Lipid Metabolism, Small Molecule Biochemistry	beta-oxidation of tetracosahexaenoic acid	1.96E-02			ACOX1,HSD17B4
Gastrointestinal Disease, Hepatic System Disease	cholelithiasis	6.56E-03			ABCG5,ABCG8,ARNT2,CUBN,DDX21,EGFR,MYO10,NR5A2,SH2D4B,STX12,UGT1A1
Gastrointestinal Disease, Inflammatory Disease	pediatric inflammatory bowel disease	1.68E-02			ATG16L1,HLA-DQA1,ICOSLG/LOC102723996,PHACTR3
Gene Expression	transcription	9.26E-03		1.715	ABHD14B,AKAP13,ANG,AP1G2,ARNT2,ARNTL,ASH2L,ATF6,ATM,ATP2B4,ATXN1,BCL11B,BCL6,BLNK,BMPR2,BPTF,BRCA2,BRD2,BTG2,BTK,CAMKK2,CASP8,CASR,CBX5,CD28,CD44,CD9,CDH1,CDKN2C,CFLAR,CHD1,CHD3,CHD4,CIITA,CIR1,CKAP2,CNBP,CNOT1,CNTF,COPS2,CREB1,CREG1,CREM,CTDSP1,CTDSPL,CTNNB1,CUX1,CXCL10,CYP2S1,DAXX,DDX5,DDX58,DNMT3A,DNTTIP1,DTX1,E2F3,ECD,EGFR,ELF3,ELF5,ELL3,ENY2,EP300,EPO,ERBB4,ERCC3,ERCC5,ESRRG,F2RL1,FBXW11,FHO…
Gene Expression	expression of RNA	9.23E-03		1.618	ABCF1,ABHD14B,ANG,ANK3,ARNT2,ARNTL,ASH2L,ATF6,ATM,ATP2B4,ATXN1,BCL11B,BCL6,BLNK,BMPR2,BPTF,BRCA2,BRD2,BTG2,BTK,CAMKK2,CASP8,CASR,CBX5,CD28,CD44,CD86,CD9,CDH1,CDKN2C,CFLAR,CHD1,CHD3,CHD4,CIITA,CIR1,CKAP2,CNBP,CNOT1,CNTF,COPS2,CREB1,CREG1,CREM,CTDSP1,CTDSPL,CTNNB1,CUX1,CXCL10,CYP2S1,DAXX,DDX5,DDX58,DNMT3A,DNTTIP1,DPH1,DTX1,E2F3,ECD,EGFR,EIF2A,EIF2AK3,EIF2B3,EIF3B,EIF3D,EIF4G1,EIF5,ELF3,ELF5,ELL3,EN…
Gene Expression	transactivation of RNA	4.22E-03	Increased	3.194	ABTB1,AKAP13,ATF6,BCL6,BMPR2,BRCA2,CAMK1D,CASR,CD28,CD44,CD6,CD86,CEP350,CHD4,CIITA,CRIM1,CTNNB1,DDX58,DTX1,DUSP3,E2F3,EP300,ERBB4,ESRRA,ESRRG,GNA13,GNB2,GTF2I,HCFC1,HSPA9,HTT,IGFBP2,IGFBP5,INPP5D,IRF4,IRF8,ITSN1,JAK1,KAT2A,KLF2,MAPK3,MCM5,MDM2,MED6,MED8,MMP9,MX1,MYC,NCOA1,NCOA5,NCOR1,NCOR2,NFE2L1,NFE2L2,NFKB1,NR1I2,NXF1,PARVB,PCTP,PEG10,PER1,PIM1,PRKAR2B,PRMT2,PXN,RASGRF2,RHOA,RIPK2,SF1,SMARCC1,…
Gene Expression	transactivation	2.95E-03	Increased	3.105	ABTB1,AKAP13,ATF6,BCL6,BMPR2,BRCA2,CAMK1D,CASR,CD28,CD44,CD6,CD86,CDH1,CEP350,CHD4,CIITA,CRIM1,CTNNB1,DDX58,DTX1,DUSP3,E2F3,EP300,EPO,ERBB4,ESRRA,ESRRG,GNA13,GNB2,GTF2I,HCFC1,HSPA9,HTT,IGFBP2,IGFBP5,INPP5D,IRF4,IRF8,ITSN1,JAK1,KAT2A,KLF2,LCK,MAPK3,MCM5,MDM2,MED6,MED8,MMP9,MX1,MYC,NCOA1,NCOA5,NCOR1,NCOR2,NFE2L1,NFE2L2,NFKB1,NR1I2,NXF1,PARVB,PCTP,PEG10,PER1,PIM1,PRKAR2B,PRMT2,PXN,RASGRF2,RHOA,RIPK2…
Gene Expression	transcription of RNA	1.60E-02		1.683	ABHD14B,ANG,ARNT2,ARNTL,ASH2L,ATF6,ATM,ATP2B4,ATXN1,BCL11B,BCL6,BLNK,BMPR2,BPTF,BRCA2,BRD2,BTG2,BTK,CAMKK2,CASP8,CASR,CBX5,CD28,CD44,CD9,CDH1,CDKN2C,CFLAR,CHD1,CHD3,CHD4,CIITA,CIR1,CKAP2,CNBP,CNOT1,CNTF,COPS2,CREB1,CREG1,CREM,CTDSP1,CTDSPL,CTNNB1,CUX1,CXCL10,CYP2S1,DAXX,DDX5,DDX58,DNMT3A,DNTTIP1,DTX1,E2F3,ECD,EGFR,ELF3,ELF5,ELL3,ENY2,EP300,EPO,ERBB4,ERCC3,ESRRG,F2RL1,FBXW11,FHOD1,FLNA,FN1,FOXN1,F…
Gene Expression	initiation of transcription	1.06E-03		1.897	AKAP13,BTG2,E2F3,EP300,ERCC3,ERCC5,GTF2I,GTF3C4,MED12,NCKAP1,NCOA1,NUMBL,RNF10,SPEN,TAF6
Hematological Disease	blood protein disorder	1.26E-03			AKAP5,AMACR,ANXA11,ATP4B,BCAT1,BLNK,BTK,C5,CASP7,CASP8,CD247,CD28,CD79A,CHGA,CSMD1,DCC,DIAPH1,EGFR,EP300,EPO,EPSTI1,EXOC4,FAM120A,FASN,FCGR1A,FGFR3,FLNA,FN1,FUBP1,G3BP1,GFAP,GGPS1,GHR,GTF2I,HAT1,HDAC2,HDAC3,HDAC4,HS6ST3,IGFBP3,IGLL1/IGLL5,IRF4,JAK1,MMP2,MMP9,MTOR,MYC,NFKB1,NOS2,PCNA,PDE5A,POLE,PPP2CA,PSIP1,PSMB9,PSME3,PTK2B,PTPRF,PTPRZ1,RAB24,RALA,RNF213,ROCK2,RRM2,SDC1,SRPK2,TNIK,TNNI3K,TNS1,TRA…
Hematological Disease, Hereditary Disorder, Immunological Disease	agammaglobulinemia	1.21E-02			BLNK,BTK,C5,CD79A,FCGR1A,IGLL1/IGLL5
Hematological Disease, Organismal Injury and Abnormalities, Renal and Urological Disease	uremia	4.56E-03			CTNNB1,MYC,OPRM1,SIGMAR1
Hereditary Disorder	autosomal recessive disease	4.91E-06			AARS2,ABCA12,ABCA4,ABCD3,ABHD12,ADAM17,ADAMTS10,AHI1,ALS2,AMACR,ANK3,ANTXR2,AQP2,ASNS,ATM,ATP13A2,ATP6V0A4,ATP8A2,ATR,BEST1,BLNK,C1QA,C1QB,C4orf26,CA12,CANT1,CCDC11,CCDC88C,CD5,CD79A,CEP63,CERS3,CIITA,CISD2,CLCN1,CLPP,CLRN1,COL11A2,COL6A3,CRTAP,CSPP1,CYBA,CYBB,CYP7B1,DAG1,DDHD2,DLL3,DPAGT1,DRC1,DST,ECEL1,EIF2B3,FAN1,FBN1,FKTN,FLNA,FLOT2,FN1,FSHR,FYCO1,GBA2,GFM1,GFPT1,GGPS1,GHR,GHRHR,GPC6,GPR98,GR…
Hereditary Disorder	autosomal dominant disease	1.23E-02			ABCA4,ABCC9,ADCY10,ADCY5,AQP2,ARHGEF10,ATL1,ATXN1,BAP1,BEST1,BLK,BMPR2,CACNA1A,CACNA1S,CASR,CCDC50,CDH1,CDH15,CLCN1,CNBP,COL11A1,COL11A2,COL6A3,CTNNB1,DCTN1,DIAPH1,DYNC1H1,ECE1,EFTUD2,EIF4G1,EPB41L1,ERBB4,EXT2,FBLN1,FBN1,FH,FN1,GABRG2,GCK,GHR,GIGYF2,GPD1L,GRHL2,HTRA2,IRF8,JAG1,KIAA0196,KIF1A,KIF5C,KLHL3,KRT1,LDB3,MAT1A,MEF2C,MFN2,MTOR,MYH9,NFKB2,PACS1,PAX6,PKD2,PLCB4,POFUT1,POLG,PRDM16,PRPF3,PSEN…
Hereditary Disorder, Immunological Disease	autoimmune lymphoproliferative syndrome type II	1.96E-02			CASP10,CASP8
Hereditary Disorder, Immunological Disease, Inflammatory Disease	chronic granulomatous disease	9.46E-03			CYBA,CYBB,NCF2,NCF4
Hereditary Disorder, Metabolic Disease, Organismal Injury and Abnormalities, Renal and Urological Disease	autosomal recessive renal tubular acidosis	1.96E-02			ATP6V0A4,SLC4A4
Hereditary Disorder, Neurological Disease	familial febrile convulsions	8.84E-04			CPA6,GABRG2,GPR98,SCN1A,SCN9A
Hereditary Disorder, Neurological Disease	severe myoclonic epilepsy in infancy	2.75E-03			GABRG2,SCN1A,SCN9A
Hereditary Disorder, Neurological Disease	myoclonic dystonia	1.71E-02			CACNA1I,SCN11A,SCN1A,SCN3A,SCN5A,SCN9A
Hereditary Disorder, Neurological Disease	hereditary spastic paraplegia	1.03E-02			ALS2,ATL1,CYP7B1,DDHD2,GBA2,KIAA0196,KIF1A,PNPLA6,SPG21,TECPR2,ZFYVE26
Hereditary Disorder, Neurological Disease, Organismal Injury and Abnormalities	familial hemiplegic migraine	9.46E-03			CACNA1A,OPRM1,SCN1A,SIGMAR1
Hereditary Disorder, Neurological Disease, Psychological Disorders	Schizophrenia	2.52E-04			ABCB1,ABLIM3,ACSBG1,ADH1B,ADRA2A,AHI1,ALDH3B1,ALK,ANK3,APBA2,APOD,APOL4,ARHGEF10,ASCC2,ATP1A4,ATXN1,BTG2,C5,C7orf60,CACNA1I,CAD,CAP2,CCDC108,CHN2,CLINT1,CNTF,CNTNAP1,CPLX2,CTSB,DAO,DDR1,DISC1,DLG3,DNAH10,DRD3,DTNBP1,EDEM2,EGFR,ERBB3,ERBB4,FAM3D,FCGR1A,FEZ1,GABBR1,GABRA3,GABRA5,GABRG1,GABRG2,GABRG3,GABRP,GCLC,GFAP,GNAS,GRIK2,GRIN2D,GRM8,INSR,IPO5,KMT2C,LAMA1,MAP10,MARCKS,MED12,MTMR9,MTOR,NDUFV1,NR…
Hereditary Disorder, Neurological Disease, Psychological Disorders, Skeletal and Muscular Disorders	Huntington's Disease	9.01E-03			ACAT1,ADCY5,AHCYL1,AIG1,ALDH2,ARMCX3,ATP2A1,ATP2A2,ATP6AP2,BCL11B,BCL6,BTN3A1,C7,CA12,CAB39,CAMKK2,CASP7,CASP8,CD160,CD44,CD68,CFLAR,CORO2B,CPLX2,CRIM1,CTNNB1,CYC1,CYFIP2,DNAJB12,DRD3,ESRRG,FGFR4,GABRA3,GABRA5,GABRG1,GABRG2,GABRG3,GABRP,GFAP,GRIK2,GRIN2D,HADH,HNRNPDL,HNRNPU,HTT,ICA1,ITIH4,ITPKB,IVNS1ABP,KCTD17,MAFF,MAN1A1,MAP2,MBTPS1,MFN2,MLF2,NDUFS2,NGEF,OPRM1,OPTN,PCMT1,PCNA,PDE10A,PDP1,PFKM,PK…
Hereditary Disorder, Neurological Disease, Psychological Disorders, Skeletal and Muscular Disorders	autosomal dominant Parkinson disease	8.84E-04			EIF4G1,GIGYF2,HTRA2,SNCA,VPS35
Immunological Disease	common variable immunodeficiency	8.13E-03			C5,CD19,CD81,FCGR1A,FOXN1,LRBA,NFKB2
Immunological Disease	primary immunodeficiency disorder	5.59E-04			ATM,BTK,C5,CASP10,CASP8,CD19,CD247,CD81,CIITA,CYBA,CYBB,FCGR1A,FERMT3,IRF8,JAK3,MX1,NCF2,NCF4,OAS1,PTPRC,RASGRP1,RASGRP2,RFX5,RRM2,TAP2
Immunological Disease	immunodeficiency	2.05E-05			ATM,BLNK,BTK,C1QA,C1QB,C1R,C2,C5,C7,C8A,CASP10,CASP8,CD19,CD247,CD79A,CD81,CIITA,CYBA,CYBB,DNMT3A,FCGR1A,FERMT3,FOXN1,IDH2,IGLL1/IGLL5,IRF8,JAK3,LRBA,MLPH,MX1,NBN,NCF2,NCF4,NFKB2,OAS1,PIK3CD,POLE,PTPRC,RAC2,RASGRP1,RASGRP2,RFX5,RRM2,SF3B1,TAP2
Immunological Disease	lymphoproliferative disorder	1.54E-02			ABCA10,ADORA3,AIG1,ALK,ATM,ATR,BAI3,BAK1,BCL11B,BCL6,BRCA2,BTK,C17orf85,CASP10,CASP8,CCL17,CCPG1,CD160,CD2,CD74,CD86,CELSR1,CNTNAP1,COL12A1,CUL9,DAGLA,DAW1,DDR1,DDX58,DNMT3A,DNTT,DOK6,EED,EPO,ERC1,FAIM3,FAM129B,FANCL,FLT1,GHR,GRM6,HCK,HDAC2,HDAC3,HDAC4,HIVEP1,HTT,IRF4,IRF8,JAK1,JAK3,JARID2,KLHL13,KMT2C,KMT2D,KRT1,LCK,LRP2,LYN,MAGI1,MARS,MFN1,MIF,MME,MMP9,MTMR4,MYC,NBN,NF1,OR52A1,PDE5A,PIM1,PLD2,P…
Immunological Disease	systemic autoimmune syndrome	1.02E-06			ABCB1,ABCC8,ABCF1,AHI1,AIF1,AKAP13,ALDH2,ANG,ATM,ATP4B,ATP8A1,ATXN1,BAG6,BCL6,BLK,BLNK,BRD2,BTN3A1,BTNL2,C1QA,C1R,C2,C5,C6orf48,CACNG1,CASP10,CASP8,CCDC7,CCL17,CCNB1,CD247,CD28,CD33,CD44,CD5,CD6,CD68,CD74,CD79A,CD86,CDA,CDH1,CDH11,CDK6,CFB,CIITA,CNTNAP4,COL11A2,COMP,CSGALNACT1,CTSA,CTSB,CXCL10,DAXX,DDR1,DDX39B,DNASE1L3,DOK6,DUSP2,E2F3,EPO,ERBB3,EYA2,F2RL1,FCGR1A,FES,FLT3LG,FRY,FUBP1,GABBR1,GABRA3…
Immunological Disease	T-cell lymphoproliferative disorder	1.00E-02			ALK,ATM,BCL11B,CD2,CD86,DNMT3A,EED,HDAC2,HDAC3,HDAC4,IRF4,JAK1,JAK3,JARID2,MMP9,MYC,NF1,POLE,PRDM1,PTPRC,REL,RHOA,RHOU,RRM2,TET1
Infectious Disease	infection by Hepatitis C virus	7.34E-03	Increased	2.213	DDX58,EPO,G3BP1,PI4KA,TFRC
Infectious Disease	infection by RNA virus	6.52E-05	Increased	6.658	ABCB1,ABTB1,AGAP2,AKAP13,ALKBH8,ANG,AP1G2,ARGLU1,ARHGEF12,ATG7,ATP6AP2,BAG6,BLK,BMP2K,BTG2,C1R,C2,C5,C6orf48,CACNA1A,CACNG1,CAD,CAMK1D,CAMKK2,CANT1,CCL17,CD28,CD44,CD86,CLCA1,CMKLR1,COG2,COG3,COPA,COPB1,COPB2,CRIM1,CSPP1,CTSB,CUL5,CYBB,DCAF13,DCP2,DDO,DDOST,DDX58,DIAPH1,DMXL1,DOK6,DUSP12,EGFR,EP300,EPO,EPS15,ERC1,ERCC3,ERCC5,ERI2,FAM172A,FBXW11,FCGR1A,FHL3,FN1,FXR1,G3BP1,GABARAPL2,GABRA3,GABRA5,G…
Infectious Disease	HIV infection	4.90E-05	Increased	6.383	ABCB1,ABTB1,AGAP2,AKAP13,ALKBH8,ANG,AP1G2,ARGLU1,ARHGEF12,ATG7,BAG6,BLK,BMP2K,BTG2,C1R,C2,C5,C6orf48,CACNA1A,CACNG1,CAD,CAMK1D,CAMKK2,CANT1,CCL17,CD28,CD44,CD86,CLCA1,CMKLR1,COG2,COG3,CRIM1,CSPP1,CYBB,DCP2,DDO,DDOST,DMXL1,DOK6,DUSP12,EGFR,EP300,EPO,ERCC3,ERCC5,ERI2,FAM172A,FBXW11,FCGR1A,FHL3,FN1,FXR1,GABARAPL2,GABRA3,GABRA5,GABRG1,GABRG2,GABRG3,GABRP,GAPVD1,GCK,GH2,GHR,GHRHR,GML,GOSR2,HIP1R,HNRNP…
Infectious Disease	infection of cells	4.83E-03	Increased	6.484	ABTB1,AGAP2,AKAP13,ALKBH8,AP1G2,ARGLU1,ARHGEF12,ATG7,ATP6AP2,BAG6,BLK,BMP2K,BTG2,C1R,C2,CACNG1,CAD,CAMK1D,CAMKK2,CANT1,CD28,CD86,CMKLR1,COG2,COG3,COPA,COPB1,COPB2,CRIM1,CSPP1,CTSB,CUL5,CYBB,DCAF13,DCP2,DDO,DDOST,DDX58,DIAPH1,DMXL1,DOK6,DUSP12,EGFR,EP300,EPS15,ERC1,ERCC3,ERCC5,ERI2,FAM172A,FBXW11,FHL3,FN1,FXR1,G3BP1,GABARAPL2,GAPVD1,GCK,GH2,GML,GOSR2,HIP1R,HNRNPDL,HNRNPU,HSPA9,IGF2R,ITGB1,ITGB7,IT…
Infectious Disease	production of HIV-1	3.97E-03		1.428	AGFG1,CD28,DCTN2,GTF2I,MON2,RSAD2,SERPINA1,SREBF2,STAT5A,TFAP4,TLR9
Infectious Disease	infection by lentivirus	3.53E-05	Increased	6.298	ABCB1,ABTB1,AGAP2,AKAP13,ALKBH8,ANG,AP1G2,ARGLU1,ARHGEF12,ATG7,BAG6,BLK,BMP2K,BTG2,C1R,C2,C5,C6orf48,CACNA1A,CACNG1,CAD,CAMK1D,CAMKK2,CANT1,CCL17,CD28,CD44,CD86,CLCA1,CMKLR1,COG2,COG3,CRIM1,CSPP1,CYBB,DCP2,DDO,DDOST,DMXL1,DOK6,DUSP12,EGFR,EP300,EPO,ERCC3,ERCC5,ERI2,FAM172A,FBXW11,FCGR1A,FHL3,FN1,FXR1,GABARAPL2,GABRA3,GABRA5,GABRG1,GABRG2,GABRG3,GABRP,GAPVD1,GCK,GH2,GHR,GHRHR,GML,GOSR2,HIP1R,HNRNP…
Infectious Disease	replication of RNA virus	3.16E-03	Increased	3.165	ABLIM3,AGFG1,AHCYL1,AKAP13,ARNTL,ARTN,ATG7,ATP6AP2,ATR,CAD,CANT1,CD28,CD81,CDC42BPA,CIITA,COPA,COPB1,COPB2,CREB1,CTSW,DBT,DDX58,DROSHA,DUSP3,EIF2AK3,F2RL1,FCGR1A,FERMT3,FGFR4,G3BP1,GCLC,GOPC,GRK6,HCK,HIPK1,HPGD,IKBKE,IL16,IL17RA,JAK1,KPNB1,LCK,MDM2,MED6,MTOR,MX1,MYC,NCL,NFKB1,NUP214,NUP62,NXF1,OAS1,OPTN,PARP12,PI4KA,PIKFYVE,PLD2,PLK3,PLK4,POLR2A,PRDM2,PRKAG2,PSIP1,PSMA1,PTK2B,PTPRC,RABEPK,RAF1,RA…
Infectious Disease	infection of tumor cell lines	2.60E-03	Increased	4.872	ABTB1,AGAP2,ALKBH8,ARGLU1,ARHGEF12,ATG7,ATP6AP2,BAG6,BMP2K,CACNG1,CAMK1D,CAMKK2,CMKLR1,COG2,COG3,COPA,COPB1,COPB2,CRIM1,CSPP1,CUL5,DCAF13,DDO,DDOST,DDX58,DIAPH1,DMXL1,DOK6,EGFR,EPS15,ERC1,ERCC3,ERI2,FBXW11,FHL3,G3BP1,GABARAPL2,GAPVD1,GCK,GH2,GML,GOSR2,HIP1R,HNRNPU,HSPA9,IGF2R,ITSN2,JAK1,KAT2A,KCNH4,KLF2,LARS,LCN2,LOC102724828/MRPL23,LYSMD1,MAP4,MDM2,MDN1,MED20,MED6,MED8,MMADHC,MMP9,NCOR2,NDUFA10,…
Infectious Disease	replication of virus	1.78E-03	Increased	3.174	ABLIM3,AGFG1,AHCYL1,AKAP13,ARNTL,ARTN,ATG7,ATP6AP2,ATR,CAD,CANT1,CD28,CD81,CDC42BPA,CIITA,COPA,COPB1,COPB2,CREB1,CTBP2,CTSW,DAXX,DBT,DDX58,DROSHA,DUSP3,EIF2AK3,F2RL1,FCGR1A,FERMT3,FGFR4,G3BP1,GCLC,GOPC,GRK6,HCK,HDAC2,HIPK1,HPGD,IKBKE,IL16,IL17RA,JAK1,KPNB1,LCK,MDM2,MED6,MTOR,MX1,MYC,NCL,NFKB1,NUP214,NUP62,NXF1,OAS1,OPTN,PARP12,PI4KA,PIKFYVE,PLD2,PLK3,PLK4,POLR2A,PRDM2,PRKAG2,PSIP1,PSMA1,PTK2B,PTP…
Infectious Disease	Viral Infection	1.66E-04	Increased	6.255	ABCB1,ABLIM3,ABTB1,ADCY10,ADRA2A,AGAP2,AGFG1,AHCYL1,AKAP13,ALKBH8,ANG,AP1G2,AP3D1,ARGLU1,ARHGEF12,ARNTL,ARRDC3,ARTN,ATG7,ATP6AP2,ATP6V0A4,ATR,BAG6,BLK,BMP2K,BTG2,C1R,C2,C5,C6orf48,CACNA1A,CACNG1,CAD,CAMK1D,CAMKK2,CANT1,CCL17,CD247,CD28,CD44,CD79A,CD81,CD86,CD9,CDC42BPA,CHD1,CHMP4C,CIITA,CLCA1,CMKLR1,COG2,COG3,COPA,COPB1,COPB2,CREB1,CRIM1,CSNK2B,CSPP1,CTBP2,CTNNB1,CTSB,CTSW,CUL5,CYBB,DAXX,DBT,DCAF…
Infectious Disease	infection by HIV-1	1.36E-03	Increased	5.944	ABTB1,AGAP2,AKAP13,ALKBH8,ANG,AP1G2,ARGLU1,ARHGEF12,ATG7,BAG6,BLK,BMP2K,BTG2,CACNA1A,CACNG1,CAD,CAMK1D,CAMKK2,CANT1,CCL17,CD44,CMKLR1,COG2,COG3,CRIM1,CSPP1,CYBB,DCP2,DDO,DDOST,DMXL1,DOK6,DUSP12,EGFR,EP300,ERCC3,ERCC5,ERI2,FAM172A,FBXW11,FHL3,FXR1,GABARAPL2,GAPVD1,GCK,GH2,GML,GOSR2,HIP1R,HNRNPDL,HNRNPU,ITGB1,ITGB7,JAK1,KAT2A,KHDRBS1,KLF2,KPNB1,LARS,LOC102724828/MRPL23,MAN1A1,MAP4,MDN1,MED20,MED6,M…
Infectious Disease	replication of HIV	1.09E-02		0.549	AGFG1,ARNTL,CD28,CIITA,HCK,IL16,LCK,MYC,NFKB1,NUP62,PIKFYVE,PLD2,PRDM2,PSIP1,PTK2B,PTPRC,RABEPK,RAF1,TLR9,TNFSF10,WRN,ZC3HAV1
Infectious Disease, Inflammatory Disease, Ophthalmic Disease	Corynebacterium propinquum conjunctivitis	1.96E-02			TOP2A,TOP2B
Infectious Disease, Inflammatory Disease, Ophthalmic Disease	Haemophilus influenzae conjunctivitis	1.96E-02			TOP2A,TOP2B
Infectious Disease, Inflammatory Disease, Ophthalmic Disease	Staphylococcus aureus conjunctivitis	1.96E-02			TOP2A,TOP2B
Infectious Disease, Inflammatory Disease, Ophthalmic Disease	Staphylococcus epidermidis conjunctivitis	1.96E-02			TOP2A,TOP2B
Infectious Disease, Inflammatory Disease, Ophthalmic Disease	Streptococcus mitis conjunctivitis	1.96E-02			TOP2A,TOP2B
Infectious Disease, Inflammatory Disease, Ophthalmic Disease	Streptococcus pneumoniae conjunctivitis	1.96E-02			TOP2A,TOP2B
Infectious Disease, Reproductive System Disease	infection of cervical cancer cell lines	1.98E-03	Increased	4.686	ABTB1,AGAP2,ALKBH8,ARGLU1,ARHGEF12,ATG7,ATP6AP2,BAG6,BMP2K,CACNG1,CAMK1D,CAMKK2,CMKLR1,COG2,COG3,COPA,COPB1,COPB2,CRIM1,CSPP1,CUL5,DCAF13,DDO,DDOST,DMXL1,DOK6,EGFR,ERCC3,ERI2,FBXW11,FHL3,GABARAPL2,GAPVD1,GCK,GH2,GML,GOSR2,HIP1R,HNRNPU,HSPA9,JAK1,KAT2A,KCNH4,KLF2,LARS,LCN2,LOC102724828/MRPL23,LYSMD1,MAP4,MDN1,MED20,MED6,MED8,MMADHC,MMP9,NCOR2,NDUFA10,NFKB1,NGLY1,NUP155,PARVB,PCTP,PHF3,PI4KA,PIGK,P…
Inflammatory Disease	chronic inflammatory disorder	6.11E-05			ABCB1,ADAM17,AHI1,AIF1,AKAP13,ANG,ATG16L1,ATM,ATP4B,ATP8A1,ATXN1,BAG6,BCL6,BLNK,BRD2,BTNL2,C1QA,C2,C5,CACNG1,CASR,CCDC7,CCL17,CCNB1,CD247,CD28,CD33,CD6,CD68,CD74,CD79A,CD86,CDA,CDC42BPA,CDH1,CDH11,CDK6,CFB,CIITA,CNTF,CNTNAP4,COL11A2,COMP,COTL1,CSGALNACT1,CTSB,CTSD,CXCL10,DAG1,DAXX,DCC,DDR1,DDX39B,DDX5,DOK6,DRD3,DUSP2,EPO,F2RL1,FCGR1A,FES,FLT3LG,FMO5,FRY,FUBP1,GABBR1,GABRA3,GABRA5,GABRG1,GABRG2,GA…
Inflammatory Disease, Neurological Disease, Ophthalmic Disease	Devic's syndrome	2.75E-03			C5,TOP2A,TOP2B
Inflammatory Disease, Neurological Disease, Ophthalmic Disease	optic neuritis	1.81E-02			C5,EPO,FCGR1A,TOP2A,TOP2B
Inflammatory Response	innate immune response	4.86E-03		1.969	BTK,CYBA,CYBB,DDX58,EXOC2,F12,MX1,NCF2,PIK3CD,PLSCR1,POLR3A,POLR3D,TLR9,TRAF3,TRIM27,TRIM28,TRIM35,VNN1
Lipid Metabolism, Molecular Transport, Small Molecule Biochemistry	concentration of phospholipid	2.86E-03	Increased	2.543	ABCA1,EP300,GNLY,INPP5D,INSR,LGALS8,LIPG,PIK3C3,PIKFYVE,PIP4K2A,PIP5K1A,RHOA,ROCK2,SGMS2,SLC3A2,STOML2,TNFSF10
Lipid Metabolism, Molecular Transport, Small Molecule Biochemistry	accumulation of succinic acid	1.96E-02			FH,SDHB
Lipid Metabolism, Small Molecule Biochemistry	hydrolysis of 2-palmitoylglycerol	9.85E-03			ABHD12,MGLL,PNPLA6
Metabolic Disease	acidosis	8.24E-03			ATP6V0A4,GSTA1,PDHA1,PDK1,RMND1,SLC4A4
Metabolic Disease	amyloidosis	4.71E-03			ABCA1,ADRA2A,AKAP5,ALDH2,APOD,ARNT2,ATP8A1,BCL6,BLMH,C1R,C5,C7,CASP4,CASP7,CASP8,CBS/LOC102724560,CCNB1,CD33,CD68,CD74,CFB,CTSB,CTSD,CTSS,CXCL10,CYP7B1,DCN,DDX46,DRD3,EIF2A,EIF2AK3,FCGR1A,FH,G3BP1,GABRA3,GABRA5,GABRG1,GABRG2,GABRG3,GABRP,GAPVD1,GC,GCNT2,GFAP,GGA1,GGPS1,GRIN2D,GRM6,GRM8,HNRNPDL,HNRNPU,HSPA6,HSPG2,HTT,IGFBP2,IGFBP3,IGFBP5,IL6ST,INSR,LCN2,LPHN1,LRAT,LRP1,LRP1B,MAPK10,MFN1,MFN2,MME,M…
Metabolic Disease	glucose metabolism disorder	1.96E-02			ABCA1,ABCC8,ABCF1,ABCG5,ACACA,ACOX1,ADCY5,ADRA2A,AHI1,AIF1,AKR1E2,ALDH2,ANKRD44,ANXA11,APOD,ARHGEF15,ATP2A2,ATP4B,BAG6,BLK,BRCA2,BRD2,BTN3A1,BTNL2,C6orf48,CA12,CACNA1A,CACNA1S,CACNG1,CASP8,CCDC138,CD44,CDC23,CFB,COL11A2,COPS2,CPLX2,CTNNB1,CTSH,CYBA,DDR1,DDX39B,DRD3,E2F3,EPO,ERBB3,EYA2,FASN,FBP1,FBXO28,GABBR1,GABRA3,GABRA5,GABRG1,GABRG2,GABRG3,GABRP,GCK,GHR,GHRHR,GMDS,GRB2,GRIK2,GRIN2D,HADH,HIPK1,…
Metabolic Disease, Neurological Disease, Psychological Disorders	Alzheimer's disease	5.17E-03			ABCA1,ADRA2A,AKAP5,ALDH2,APOD,ARNT2,ATP8A1,BLMH,C1R,C5,C7,CASP4,CASP7,CASP8,CBS/LOC102724560,CCNB1,CD33,CD68,CD74,CFB,CTSB,CTSD,CTSS,CXCL10,CYP7B1,DCN,DDX46,DRD3,EIF2A,EIF2AK3,FCGR1A,FH,G3BP1,GABRA3,GABRA5,GABRG1,GABRG2,GABRG3,GABRP,GAPVD1,GC,GCNT2,GFAP,GGA1,GGPS1,GRIN2D,GRM6,GRM8,HNRNPDL,HNRNPU,HSPA6,HSPG2,HTT,IGFBP2,IGFBP3,INSR,LCN2,LPHN1,LRAT,LRP1,LRP1B,MAPK10,MFN1,MFN2,MME,MPO,MTOR,MTRR,MYOCD…
Molecular Transport	transport of Na+	1.47E-02			ANK3,ATP1A4,GPD1L,P2RX4,SCN11A,SCN5A,SCN7A,SCN9A,SLC23A1
Molecular Transport	transport of molecule	1.34E-04		1.458	ABCA1,ABCA12,ABCA4,ABCB1,ABCC8,ABCC9,ABCD1,ABCF2,ABCG5,ABCG8,ACD,ACSL3,ADRA2A,AGFG1,AKAP9,ANG,ANK3,ANO1,AQP2,ASAH1,ATP1A4,ATP1B1,ATP2A1,ATP2A2,ATP2B4,ATP6V0A4,ATP6V1C1,ATP8A1,BCL6,BEST1,CACNA1I,CACNA1S,CACNG1,CASP4,CASR,CD3G,CD74,CHGA,CLCA1,CLCN1,COG2,COG7,COX18,CRTAM,CTNNB1,CTSA,CUBN,DDX39B,DDX56,DNAJA1,DRD3,ERBB3,FN1,FOLR2,FYTTD1,GABRA3,GABRA5,GABRG2,GABRR1,GALR1,GAPVD1,GC,GLE1,GLMN,GNA13,GOLGA…
Molecular Transport, Protein Synthesis, Protein Trafficking	localization of green fluorescent protein	9.85E-03			IGFBP3,ITGB1,TFRC
Molecular Transport, RNA Trafficking	nuclear export of RNA	1.27E-02			AGFG1,DDX39B,FYTTD1,GLE1,NXF1,SMG1,SMG5,THOC2,THOC6,UPF2,XPO5
Molecular Transport, RNA Trafficking	nuclear export of mRNA	1.23E-02			AGFG1,DDX39B,FYTTD1,GLE1,NXF1,SMG1,SMG5,THOC2,THOC6,UPF2
Neurological Disease	generalized epilepsy	8.76E-03			CA12,CASR,GABRA3,GABRA5,GABRG1,GABRG2,GABRG3,GABRP,GABRR1,KCNMA1,SCN1A,SCN9A,SV2A
Neurological Disease	peripheral neuropathy	8.02E-04			ALS2,ASAH1,ATL1,C5,CACNA1A,CNTF,CYP7B1,DCTN1,DDHD2,DST,DYNC1H1,FCGR1A,GBA2,HK1,IKBKAP,KIAA0196,KIF1A,LRSAM1,MFN2,MUSK,OPRM1,PNPLA6,POLG,SCN11A,SCN1A,SCN5A,SCN9A,SCP2,SLC6A2,SPG21,SPTLC1,TECPR2,TRPV4,UBA1,YARS,ZFYVE26
Neurological Disease	progressive motor neuropathy	7.98E-05		0.063	ABCB1,ADAM17,ADAMTSL1,ADORA3,ADRA2A,AK5,ALS2,ANG,ANXA5,APOD,ATP13A2,ATXN1,BAG6,BRD2,BTNL2,C5,CAPN2,CAPZB,CCNG2,CD74,CHGA,CNTF,DBNL,DCTN1,DNAJC13,DRD3,EIF2AK3,EIF4G1,ENO2,EPSTI1,ERBB4,EZR,F2RL1,FBLN1,FCGR1A,FHDC1,FHL3,GABBR1,GABRA3,GABRA5,GABRG1,GABRG2,GABRG3,GABRP,GALNT3,GFAP,GIGYF2,GNAS,GPS2,GRIN2D,HDAC4,HLA-DMA,HLA-DQA1,HLA-DRA,HLA-E,HMP19,HNRNPDL,HTRA2,ITPR2,KCNMA1,MIF,MX1,NOS2,NRG1,NXPH1,OAS1…
Neurological Disease	partial seizure	6.48E-03			CA12,CACNA1A,CACNA1I,GABBR1,GABRA3,GABRA5,GABRG1,GABRG2,GABRG3,GABRP,GABRR1,GRIN2D,SCN11A,SCN1A,SCN3A,SCN5A,SCN9A,SLC6A1,SV2A
Neurological Disease	Movement Disorders	5.71E-03			ABCB1,ABHD12,ACAT1,ADAMTSL1,ADCY5,ADORA3,ADRA2A,AHCYL1,AIG1,ALDH2,APOD,ARMCX3,ATP13A2,ATP2A1,ATP2A2,ATP6AP2,ATXN1,BCL11B,BCL6,BTBD9,BTN3A1,C7,CA12,CAB39,CACNA1A,CACNA1I,CAMKK2,CAPZB,CASP7,CASP8,CD160,CD44,CD68,CD74,CFLAR,CHGA,CORO2B,CPLX2,CRIM1,CTNNB1,CYC1,CYFIP2,DBNL,DCC,DNAJB12,DNAJC13,DRD3,EIF4G1,ENO2,ESRRG,FGFR4,GABBR1,GABRA3,GABRA5,GABRG1,GABRG2,GABRG3,GABRP,GALNT3,GFAP,GIGYF2,GNAS,GPS2,GRIK…
Neurological Disease	febrile seizure	5.14E-03			ATP6V0A4,CPA6,GABRG2,GPR98,MMP9,NRG1,NUBPL,PTPRC,SCN1A,SCN9A,TUBB
Neurological Disease	status epilepticus	3.67E-03			GABRA3,GABRA5,GABRG1,GABRG2,GABRG3,GABRP,GABRR1,SCN1A,SCN5A
Neurological Disease	localization-related epilepsy	3.45E-03			CA12,CACNA1A,CACNA1I,GABBR1,GABRA3,GABRA5,GABRG1,GABRG2,GABRG3,GABRP,GABRR1,SCN11A,SCN1A,SCN3A,SCN5A,SCN9A,SV2A
Neurological Disease	hereditary sensory and autonomic neuropathy	3.26E-03			ATL1,DST,IKBKAP,KIF1A,SCN11A,SPTLC1
Neurological Disease	multiple system atrophy	2.67E-03			ADRA2A,NUP62,SCN11A,SCN1A,SCN3A,SCN5A,SCN7A,SCN8A,SCN9A,SLC1A1,SLC1A4,SNCA
Neurological Disease	complex partial seizure	2.61E-04			CACNA1A,CACNA1I,GABBR1,GABRA3,GABRA5,GABRG1,GABRG2,GABRG3,GABRP,GABRR1,SCN11A,SCN1A,SCN3A,SCN5A,SCN9A
Neurological Disease	amyotrophic lateral sclerosis	2.37E-03			ALS2,ANG,ANXA5,ATXN1,CAPN2,CCNG2,CNTF,DCTN1,DRD3,ERBB4,EZR,FBLN1,FHDC1,FHL3,GABRA3,GABRA5,GABRG1,GABRG2,GABRG3,GABRP,GFAP,HDAC4,ITPR2,NOS2,NXPH1,OPTN,PAWR,PLA2G4C,PSAP,RHOA,SCN11A,SCN1A,SCN3A,SCN5A,SCN7A,SCN8A,SCN9A,SIGMAR1,SLC1A1,SLC1A4,TFRC,TRIM27,VAPB,VIM,ZFP36L1,ZFP36L2
Neurological Disease	cognitive impairment	1.83E-05			ABCD1,ADRA2A,AFF2,ANK3,ATP6AP2,CA12,CASK,CCNB1,CDH15,CHSY1,CIC,CTNNB1,CUL7,CXCL10,DLG3,DRD3,DYNC1H1,EFTUD2,EP300,EPB41L1,FKTN,FTSJ1,GABBR1,GRIK2,HCFC1,HDAC4,HERC2,HNRNPU,HTT,IGBP1,INSR,KIF1A,KIF5C,KMT2D,LARP7,LATS1,LCN2,LINS,MAN1B1,MED12,MEF2C,PACS1,PAX6,PCNA,PDHA1,PGAP3,PHF8,RBBP8,ROGDI,SCN11A,SCN1A,SCN3A,SCN5A,SCN7A,SCN8A,SCN9A,SLC1A1,SLC1A4,SLC6A2,THOC6,TRAPPC9,UBE2A,UBE3B,USP9X,ZDHHC9
Neurological Disease	disorder of autonomic nervous system	1.72E-04			ATL1,DST,ECE1,IKBKAP,KIF1A,SCN11A,SLC6A2,SPTLC1,TSPYL1
Neurological Disease	myoclonic seizure	1.54E-02			GABRA3,GABRA5,GABRG1,GABRG2,GABRG3,POLG,SV2A
Neurological Disease	sensory neuropathy	1.49E-02			ALS2,ATL1,CYP7B1,DDHD2,DYNC1H1,GBA2,HK1,KIAA0196,KIF1A,LRSAM1,MFN2,PNPLA6,POLG,SCN1A,SCN5A,SCN9A,SPG21,TECPR2,TRPV4,YARS,ZFYVE26
Neurological Disease	paralysis	1.45E-02			ALS2,ATL1,CACNA1S,CYP7B1,DDHD2,GBA2,KIAA0196,KIF1A,PNPLA6,POLG,SCN11A,SCN1A,SCN3A,SCN5A,SCN7A,SCN8A,SCN9A,SLC1A1,SLC1A4,SPG21,TECPR2,TGM2,ZFYVE26
Neurological Disease	dyskinesia	1.38E-02			ACAT1,ADCY5,ADRA2A,AHCYL1,AIG1,ALDH2,ARMCX3,ATP2A1,ATP2A2,ATP6AP2,BCL11B,BCL6,BTN3A1,C7,CA12,CAB39,CAMKK2,CASP7,CASP8,CD160,CD44,CD68,CFLAR,CORO2B,CPLX2,CRIM1,CTNNB1,CYC1,CYFIP2,DNAJB12,DRD3,ESRRG,FGFR4,GABRA3,GABRA5,GABRG1,GABRG2,GABRG3,GABRP,GFAP,GRIK2,GRIN2D,HADH,HNRNPDL,HNRNPU,HTT,ICA1,ITIH4,ITPKB,IVNS1ABP,KCNMA1,KCTD17,MAFF,MAN1A1,MAP2,MBTPS1,MFN2,MLF2,NDUFS2,NGEF,NGLY1,OPRM1,OPTN,PCMT1,PCNA…
Neurological Disease	tonic-clonic seizure	1.27E-02			CA12,GABRA3,GABRA5,GABRG1,GABRG2,GABRG3,GABRP,GABRR1,SCN1A,SCN5A,SV2A
Neurological Disease	myoclonus	1.02E-02			CACNA1I,HTT,SCN11A,SCN1A,SCN3A,SCN5A,SCN9A,SLC6A5
Neurological Disease, Organismal Injury and Abnormalities	hemiplegic migraine	2.08E-03			CACNA1A,OPRM1,SCN1A,SIGMAR1,SLC4A4
Neurological Disease, Psychological Disorders	bipolar disorder	8.96E-04			ADRA2A,ANK3,ANKHD1/ANKHD1-EIF4EBP3,APOD,ARNTL,ATP5G3,CA12,CACNA1I,CAD,CLPX,COQ7,DAO,DEGS2,DISC1,DLG3,DRD3,DTNBP1,FNDC3B,GABRA3,GABRA5,GABRG1,GABRG2,GABRG3,GABRP,GNAS,GRIK2,GRIN2D,HADH,HIP1R,HORMAD2,HTRA2,INSR,KIF13A,LAMP3,MARCKS,MMAA,MRPS22,MSH3,MYH9,NCAN,NKAIN2,NOS3,NRG1,OGG1,OPRM1,PDLIM5,PDP1,PI4KA,PIK3C3,PIP4K2A,RABGAP1L,RELN,SCN11A,SCN1A,SCN3A,SCN5A,SCN9A,SIGMAR1,SLC1A1,SLC6A2,SYNE1,TCF7L1,TH…
Neurological Disease, Psychological Disorders	major depression	6.54E-03			ADRA2A,ATXN2L,BCL6,BTG2,CAD,CHGA,CREB1,CTR9,CXCL10,DLG3,DRD3,FNTB,GABRA3,GABRA5,GABRG1,GABRG2,GABRG3,GABRP,GFAP,GRIN2D,IGFBP2,ITIH4,MED12,MICAL2,MSH3,NRG1,NUP62,OPRM1,PDE10A,PDE2A,PDE5A,PSIP1,RAP1GAP,RSU1,SEMA3F,SLC6A2,SWAP70,TPH1,VIM,VPS13B
Neurological Disease, Psychological Disorders	Dementia	5.15E-03			ABCA1,ADRA2A,AKAP5,ALDH2,APOD,ARNT2,ATP8A1,BLMH,C1R,C5,C7,CASP4,CASP7,CASP8,CBS/LOC102724560,CCNB1,CD33,CD68,CD74,CFB,CTSB,CTSD,CTSS,CXCL10,CYP7B1,DCN,DDX46,DRD3,EIF2A,EIF2AK3,FCGR1A,FH,G3BP1,GABRA3,GABRA5,GABRG1,GABRG2,GABRG3,GABRP,GAPVD1,GC,GCNT2,GFAP,GGA1,GGPS1,GLS,GRIN2D,GRM6,GRM8,HNRNPDL,HNRNPU,HSPA6,HSPG2,HTT,IGFBP2,IGFBP3,INSR,LCN2,LPHN1,LRAT,LRP1,LRP1B,MAPK10,MFN1,MFN2,MME,MPO,MTOR,MTRR,M…
Neurological Disease, Psychological Disorders	disorder of basal ganglia	3.51E-03			ABCB1,ACAT1,ADAMTSL1,ADCY5,ADORA3,ADRA2A,AHCYL1,AIG1,ALDH2,APOD,ARMCX3,ATP13A2,ATP2A1,ATP2A2,ATP6AP2,BCL11B,BCL6,BTN3A1,C7,CA12,CAB39,CAMKK2,CAPZB,CASP7,CASP8,CD160,CD44,CD68,CD74,CFLAR,CHGA,CORO2B,CPLX2,CRIM1,CTNNB1,CYC1,CYFIP2,DBNL,DCTN1,DNAJB12,DNAJC13,DRD3,EIF4G1,ENO2,ESRRG,FGFR4,GABRA3,GABRA5,GABRG1,GABRG2,GABRG3,GABRP,GALNT3,GFAP,GIGYF2,GNAS,GPS2,GRIK2,GRIN2D,HADH,HMP19,HNRNPDL,HNRNPU,HTRA2…
Neurological Disease, Psychological Disorders	tauopathy	1.61E-03			ABCA1,ADRA2A,AKAP5,ALDH2,APOD,ARNT2,ATP8A1,BLMH,C1R,C5,C7,CASP4,CASP7,CASP8,CBS/LOC102724560,CCNB1,CD33,CD68,CD74,CFB,CTSB,CTSD,CTSS,CXCL10,CYP7B1,DCN,DDX46,DRD3,EIF2A,EIF2AK3,FCGR1A,FH,G3BP1,GABRA3,GABRA5,GABRG1,GABRG2,GABRG3,GABRP,GAPVD1,GC,GCNT2,GFAP,GGA1,GGPS1,GRIN2D,GRM6,GRM8,HNRNPDL,HNRNPU,HSPA6,HSPG2,HTT,IGFBP2,IGFBP3,INSR,LCN2,LPHN1,LRAT,LRP1,LRP1B,MAPK10,MFN1,MFN2,MME,MPO,MTOR,MTRR,MYOCD…
Neurological Disease, Skeletal and Muscular Disorders	neuromuscular disease	1.57E-04		1.109	ABCB1,ACAT1,ADAM17,ADAMTSL1,ADCY5,ADORA3,ADRA2A,AHCYL1,AIG1,AK5,ALDH2,APOD,ARMCX3,ATP13A2,ATP2A1,ATP2A2,ATP6AP2,BAG6,BCL11B,BCL6,BRD2,BTN3A1,BTNL2,C5,C7,CA12,CAB39,CAMKK2,CAPZB,CASP7,CASP8,CD160,CD44,CD68,CD74,CFLAR,CHGA,CNTF,CORO2B,CPLX2,CRIM1,CTNNB1,CYC1,CYFIP2,DBNL,DNAJB12,DNAJC13,DPAGT1,DRD3,EIF2AK3,EIF4G1,ENO2,EPSTI1,ESRRG,F2RL1,FCGR1A,FGFR4,GABBR1,GABRA3,GABRA5,GABRG1,GABRG2,GABRG3,GABRP,GA…
Nucleic Acid Metabolism, Small Molecule Biochemistry	biosynthesis of purine ribonucleotide	1.84E-02		1.432	AK5,CCNB1,EIF2AK3,HTT,LETM1,MFN2,PDHA1,PRKAG2,SLC25A13
Nucleic Acid Metabolism, Small Molecule Biochemistry	metabolism of nucleotide	1.75E-02	Increased	2.302	ABCA1,ABCD1,ABCD3,ABCG5,ABCG8,ADCY2,ADCY5,ADRA2A,AK5,AKAP12,AKAP5,APLP1,BPTF,CASR,CCNB1,CHD1L,CSGALNACT1,CTPS2,DDX1,DDX21,DDX39B,DDX56,DHX8,DRD3,EIF2AK3,FASN,FSHR,G3BP1,GHRHR,GIP,GMDS,GNA13,GNAS,GPR183,GRM8,HTT,INO80,LETM1,MFN2,NOS3,OAS1,OAS2,OPRM1,PDE2A,PDE5A,PDHA1,PDZD3,PEX6,POLQ,PRKAG2,PTH1R,SLC25A13,SUPV3L1,TK2,TOP2A,TOP2B,TYMP,UMPS,WRN
Organismal Injury and Abnormalities	fatigue	7.68E-03			CNTF,EPO,GABRA3,GABRA5,GABRG1,GABRG2,GABRG3,GABRP,GABRR1,SLC6A2
Organismal Injury and Abnormalities	disorder of lymphatic system	3.53E-04		-0.492	ABCA10,ADORA3,AIG1,AKT3,ALK,ATM,ATR,BAI3,BAK1,BCL11B,BCL2L13,BCL6,BRCA2,BTG2,BTK,C17orf85,C5,CAD,CASP10,CCL17,CCPG1,CD160,CD19,CD2,CD44,CD74,CD79A,CD86,CDK6,CELSR1,CFLAR,CHD3,CIC,CIITA,CNTNAP1,COL12A1,CORO2A,CRELD2,CSMD1,CTNNB1,CUL9,CXCL10,DAGLA,DAW1,DDR1,DDX58,DMXL1,DNMT3A,DNTT,DOCK2,DOK6,DTX1,EED,EP300,EPHA3,EPO,ERC1,FAIM3,FAM129B,FANCL,FARP1,FCGR1A,FLT1,FN1,GART,GHR,GNA13,GRM6,HCK,HDAC2,HDAC3,…
Organismal Injury and Abnormalities, Skeletal and Muscular Disorders	myalgia	4.15E-03			ADRA2A,CACNA1A,CACNA1I,CNTF,GABRA3,GABRA5,GABRG1,GABRG2,GABRG3,GABRP,OPRM1,SCN11A,SCN1A,SCN3A,SCN5A,SCN9A,SLC6A2
Organismal Injury and Abnormalities, Skeletal and Muscular Disorders	fibromyalgia	1.02E-02			ADRA2A,CACNA1A,CACNA1I,GABRA3,GABRA5,GABRG1,GABRG2,GABRG3,GABRP,SCN11A,SCN1A,SCN3A,SCN5A,SCN9A,SLC6A2
Organismal Survival	organismal death	3.39E-03		-1.080	ABCA12,ARF5,ATG7,ATP1B1,BLMH,BRD2,C5,CAPZB,CD68,CHGA,CNTF,COL11A1,CTNNB1,CTNND1,CUL7,CUX1,CXCL10,CYP7B1,DCUN1D5,DDX1,DDX5,DNAJB4,EGFR,EIF3D,EPO,FLNA,FLT3LG,GNLY,HTT,IGFBP3,LCP1,MAGEA12,MAPK3,MET,MKI67,MMP2,MMP9,MYC,NAT1,NOS2,NUP62,PDCD4,POGZ,PPIG,PRKAA2,RAF1,SCN5A,STARD13,TERT,TFAP4,TOP2A,TRIO,VIM,VTA1
Post-Translational Modification	N-glycosylation of protein	8.24E-03			ALG12,ALG8,DDOST,DPAGT1,STT3A,STT3B
Post-Translational Modification	autophosphorylation of protein	6.14E-03			ALK,ATM,ATR,CAMKK2,DDR1,EGFR,EIF2AK3,ERBB4,FES,FGFR3,FLT1,HCK,INSR,LYN,MELK,MTOR,NEK6,PIM1,PTK2B,SLK,SMG1,TNIK,ULK3
Post-Translational Modification	phosphorylation of protein	3.97E-04		1.172	ADAM17,AKAP5,AKT3,ALK,ANG,ATM,ATR,BCKDK,BIRC6,BTK,CAB39,CAMKK2,CCDC88C,CCR3,CD19,CD2,CD28,CD33,CD81,CD9,CDC42BPA,CDK6,CDKN2C,CREB1,CSNK2B,DDR1,DNAJC10,EGFR,EIF2AK3,EPO,ERBB4,F2RL1,FCGR1A,FES,FGFR3,FLT1,FN1,GALNT2,GLMN,HCK,IGFBP3,IKBKAP,IKBKE,INSR,IQGAP1,ITGA6,ITGB1,JAK1,JAK3,LATS1,LCK,LYN,MAP3K8,MAP4K3,MAPK3,MCM7,MELK,MIF,MORC3,MTOR,MYLK,NCKAP1L,NEK4,NEK6,NUAK2,PASK,PDK1,PIM1,PKN1,PKN3,PLK3,PLK4,…
Post-Translational Modification	ubiquitination of protein	2.16E-03	Increased	2.186	BIRC6,CAND1,CHFR,CNOT4,CUL1,DAXX,DNAJA3,ERCC8,FANCL,FBXL5,FBXW11,KLHL13,KLHL21,KLHL9,LRSAM1,MDM2,MYLIP,NEDD4L,NFE2L2,NUB1,RBCK1,RCHY1,RIPK2,RNF115,RNF139,RNF144B,SHPRH,TNKS,TRIM23,TRIM28,TRIM33,UBA6,UBD,UBE2A,UBE2D2,UBE3C,UBE4B,UBR2,WWP2
Post-Translational Modification	ubiquitination	2.01E-03	Increased	2.400	BIRC6,CAND1,CHFR,CNOT4,CUL1,DAXX,DNAJA3,ERCC8,FANCL,FBXL5,FBXW11,JKAMP,KLHL13,KLHL21,KLHL9,LRSAM1,MDM2,MYLIP,NEDD4L,NFE2L2,NUB1,RBCK1,RCHY1,RIPK2,RNF115,RNF139,RNF144B,SHPRH,TNKS,TRIM23,TRIM28,TRIM33,UBA6,UBD,UBE2A,UBE2D2,UBE3C,UBE4B,UBR2,WWP2
Post-Translational Modification	glycosylation of protein	1.41E-02			ALG12,ALG8,COG2,COG3,COG7,DDOST,DPAGT1,GALNT2,GCNT2,LRP2,OAS2,OGT,POFUT1,STT3A,STT3B
Post-Translational Modification	processing of protein fragment	1.34E-02			APH1A,CORIN,ECE1,ERAP1,F12,HTRA2,PSEN2,RNF139
Post-Translational Modification, Protein Degradation, Protein Synthesis	hydrolysis of protein fragment	7.66E-03	Increased	2.236	ADAM17,APH1A,ATG4C,BACE2,BAK1,BLMH,CASP4,CASP7,CASP8,CPZ,CTSB,CTSH,CTSO,CTSS,CYFIP2,DAG1,ERAP1,FBXW11,HDAC2,HGFAC,HTRA2,KLKB1,LNPEP,MMP10,MMP2,MMP24,MMP3,MYH9,PEPD,PREP,PSEN2,TMPRSS5,TPP1
Post-Translational Modification, Protein Degradation, Protein Synthesis	proteolysis of Gelatin	7.34E-03		1.387	DIAPH1,ITGB1,MMP2,MMP3,MMP9
Post-Translational Modification, Protein Degradation, Protein Synthesis	hydrolysis of protein	4.52E-03		1.929	ADAM17,APH1A,ATG4C,BACE2,BAK1,BLMH,CASP4,CASP7,CASP8,CPZ,CTSB,CTSH,CTSO,CTSS,CYFIP2,DAG1,ERAP1,FBXW11,HDAC2,HGFAC,HTRA2,KLKB1,LNPEP,MMP10,MMP2,MMP24,MMP3,MMP9,MYH9,PEPD,PREP,PSEN2,SDC1,TMPRSS5,TPP1,USP3
Post-Translational Modification, Protein Degradation, Protein Synthesis	proteolysis	3.37E-03	Increased	2.553	ADAM17,APH1A,ATG4C,BACE2,BAK1,BLMH,CASP10,CASP4,CASP7,CASP8,CPZ,CTSB,CTSD,CTSH,CTSO,CTSS,CYFIP2,DAG1,DIAPH1,ERAP1,FBXW11,HDAC2,HGFAC,HTRA2,ITGB1,KLKB1,LNPEP,MMP10,MMP2,MMP24,MMP3,MMP9,MYH9,PEPD,PREP,PSEN2,SDC1,TMPRSS5,TPP1,USP3
Post-Translational Modification, Protein Synthesis	O-glycosylation of peptide	2.75E-03			GALNT1,GALNT2,GALNT3
Protein Degradation, Protein Synthesis	degradation of protein	7.08E-04	Increased	2.260	ADAM17,AGAP2,APH1A,ATG4C,ATP13A2,BACE2,BAK1,BLMH,CASP10,CASP4,CASP7,CASP8,CDC23,COG3,COG7,CPZ,CRTAP,CTSB,CTSD,CTSH,CTSO,CTSS,CYFIP2,DAG1,DIAPH1,DNAJA3,EGFR,ERAP1,FBXW11,FLNA,HDAC2,HGFAC,HSPG2,HTRA2,HTT,ITGB1,KLKB1,LNPEP,LRSAM1,MAD2L1,MDM2,MMP10,MMP2,MMP24,MMP3,MMP9,MORC3,MTOR,MYH9,NAA16,NGLY1,NUB1,PEPD,PEX6,PREP,PSEN2,SDC1,STX12,TMPRSS5,TPP1,TPP2,UBA6,UBD,UBE2D2,UBE2H,UBE2I,UBR5,USP3,VTN
Protein Synthesis	metabolism of protein	4.56E-03	Increased	2.090	ABCF1,ADAM17,AGAP2,APH1A,ATG4C,ATP13A2,BACE2,BAK1,BLMH,CASP10,CASP4,CASP7,CASP8,CDC23,COG3,COG7,CORIN,CPZ,CRTAP,CTSB,CTSD,CTSH,CTSO,CTSS,CYFIP2,DAG1,DIAPH1,DNAJA3,DPH1,DROSHA,ECE1,EGFR,EIF2A,EIF2AK3,EIF2B3,EIF3B,EIF3D,EIF4G1,EIF5,ERAP1,FBXW11,FLNA,FN1,HBS1L,HDAC2,HGFAC,HSPG2,HTRA2,HTT,IGF2BP1,IGFBP5,ITGB1,KLF2,KLKB1,LNPEP,LRSAM1,MAD2L1,MARS,MDM2,MMP10,MMP2,MMP24,MMP3,MMP9,MORC3,MTOR,MYC,MYH9,NAA1…
Psychological Disorders	alcoholism	9.55E-03			ADH1B,ADRA2A,ALDH2,CA12,CACNA1I,DRD3,GABBR1,GABRA3,GABRA5,GABRG1,GABRG2,GABRG3,GABRP,GABRR1,OPRM1,SCN11A,SCN1A,SCN3A,SCN5A,SCN9A,SIGMAR1,SLC18A2,SLC6A2,SV2A
Psychological Disorders	Mood Disorders	9.14E-05			ABCB1,ADRA2A,ANK3,ANKHD1/ANKHD1-EIF4EBP3,APOD,ARNTL,ATP5G3,ATXN2L,BCL6,BTG2,CA12,CACNA1I,CACNA1S,CAD,CHGA,CLPX,COQ7,CREB1,CTR9,CXCL10,DAO,DEGS2,DISC1,DLG3,DRD3,DTNBP1,FNDC3B,FNTB,GABRA3,GABRA5,GABRG1,GABRG2,GABRG3,GABRP,GABRR1,GFAP,GNAS,GRIK2,GRIN2D,HADH,HIP1R,HORMAD2,HTRA2,HTT,IGFBP2,INSR,ITIH4,KIF13A,LAMP3,MARCKS,MED12,MICAL2,MMAA,MRPS22,MSH3,MYH9,NCAN,NKAIN2,NOS3,NRG1,NUP62,OGG1,OPRM1,PDE10A,P…
Psychological Disorders	depressive disorder	1.67E-02			ADRA2A,ATXN2L,BCL6,BTG2,CACNA1S,CAD,CHGA,CREB1,CTR9,CXCL10,DLG3,DRD3,FNTB,GABRA3,GABRA5,GABRG1,GABRG2,GABRG3,GABRP,GABRR1,GFAP,GRIN2D,HTT,IGFBP2,ITIH4,MED12,MICAL2,MSH3,NRG1,NUP62,OPRM1,PDE10A,PDE2A,PDE5A,PSIP1,RAP1GAP,RSU1,SCN1A,SCN5A,SEMA3F,SIGMAR1,SLC18A2,SLC6A2,SWAP70,THRB,TPH1,VIM,VPS13B
Respiratory Disease	cough	6.76E-03			ATP4B,CNTF,GRIN2D,NFKB1,OPRM1,SCN1A,SCN5A,SCN9A,SIGMAR1
Tissue Development	development of extracellular matrix	4.56E-03		-0.469	FN1,GNA13,ITGB1,PLAUR
Tissue Development	aggregation of stomach cancer cell lines	1.96E-02			CDH1,CTNNB1
Tissue Development	growth of connective tissue	1.82E-03		0.945	AIF1,AKT3,ATR,CASK,CASR,CCNG2,CD44,CD6,CD74,CDK6,CTNNB1,DDX5,EGFR,EPO,FBLN1,FLT3LG,FN1,GALR1,ICOSLG/LOC102723996,IDH2,IDO1,IGFBP3,IGFBP5,ITGA5,ITGB1,KCNMA1,KRT2,LILRB4,MAPK3,MDM2,MET,MIF,MKI67,MORC3,MYC,MYH9,OVOL2,PARP10,PDE5A,PLAUR,PRDX4,PTPRC,PTPRZ1,RAF1,SLC3A2,TERT,TNFRSF9,TNFSF10,TNK2,USP16,VTN,WRN
Tissue Development	formation of extracellular matrix	1.68E-02		0.413	CD44,FN1,ITGB1,PLAUR
Tissue Morphology	degradation of extracellular matrix	1.46E-03		0.000	CTSB,CTSH,CTSS,CTTN,KIF13A,MMP3,MMP9
