# Supplementary material for: Alternative splicing promotes tumour aggressiveness and drug resistance in African American prostate cancer
Source: Nat Commun. 2017 Jun 30;8:15921. doi: 10.1038/ncomms15921 (PMC5497057; doi:10.1038/ncomms15921)
Supplement: Supplementary Data 3 [file ncomms15921-s4.xlsx]

## Sheet: Sheet1
Supplementary Data 3. Significant canonical pathways over-represented with genes exhibiting differential splicing in AA PCa vs. EA PCa. *P<0.05, Fisher's exact test.
Ingenuity Canonical Pathways	*p-value	Molecules exhibiting alternative splicing between AA and EA PCa
Rac Signaling	0.000467735	RAF1,PTK2B,PIKFYVE,IQGAP1,NFKB1,CYFIP2,CFL2,MAPK3,PIK3C3,CYBB,PIK3R2,PI4KA,ATM,NCKAP1,ITGB1,PIK3C2B,NOX4,ITGA5,NFKB2,PIP5K1A,RHOA,NCF2,CD44,SH3RF1,PIK3CD,PAK7,PIP4K2A
Phospholipase C Signaling	0.000676083	BLNK,CD247,RAF1,PLD2,RALA,PPP1CB,NFKB1,EP300,TGM2,PLA2G4E,SHC1,LCK,ADCY5,MAPK3,CREB1,RHOU,ARHGEF2,GNA13,RHOF,ITGB1,ADCY2,CALML5,HDAC4,GNAS,ARHGEF12,HDAC2,GRB2,ITPR2,ARHGEF15,PLA2G4C,ITGA5,ARHGEF17,CD79A,RAPGEF3,NFKB2,BTK,CD3G,MARCKS,PLCB4,HDAC3,RHOA,ITPR3,GNB2,LYN,MEF2C,ADCY10,ARHGEF10,FNBP1
Gα12/13 Signaling	0.000831764	RAF1,PTK2B,NFKB1,CDH11,ROCK2,F2RL1,MAPK3,PIK3C3,AKT3,GNA13,PIK3R2,CDH16,CTNNB1,RASA1,ATM,VAV2,PIK3C2B,PXN,CDH4,CDH6,IKBKE,CDH15,NFKB2,BTK,CDH1,RHOA,MAPK10,MEF2C,PIK3CD
Telomerase Signaling	0.000933254	RAF1,PPP2CA,TERT,MYC,SHC1,ELF3,MAPK3,PIK3C3,AKT3,PIK3R2,ELF5,ATM,EGFR,PIK3C2B,HDAC4,HDAC2,GRB2,PPP2R5D,DKC1,PPP2CB,PPP2R1A,HDAC3,TEP1,TPP1,PIK3CD
TR/RXR Activation	0.00114815	PIK3C2B,GPS2,MDM2,THRSP,ATP2A1,EP300,MTOR,HDAC3,COL6A3,SREBF2,FASN,PIK3C3,NCOA1,AKT3,SYT2,ACACA,NCOR1,PIK3CD,NCOR2,PIK3R2,THRB,RCAN2,ATM
EGF Signaling	0.00125893	RAF1,PIK3C2B,JAK1,GRB2,ITPR2,SHC1,MTOR,MAPK3,PIK3C3,ITPR3,AKT3,PIK3CD,PIK3R2,CSNK2B,RASA1,EGFR,ATM
Huntington's Disease Signaling	0.00134896	SDHB,HSPA6,CASP4,HSPA1L,EP300,TGM2,CTSD,SHC1,MTOR,POLR2A,CPLX2,PIK3C3,MAPK3,CREB1,TCERG1,AKT3,NCOR1,PIK3R2,CASP8,RASA1,CASP10,EGFR,ATM,SDHA,PIK3C2B,HDAC4,HDAC2,GRB2,GLS,HSPA9,RPH3A,PSME3,UBD,PLCB4,PSME1,HDAC3,HTT,GNB2,PSME4,DCTN1,CAPN2,PIK3CD,NCOR2,CAPN7,GOSR2,SNCA,CASP7
Signaling by Rho Family GTPases	0.00141254	RAF1,WASL,PIKFYVE,ROCK2,CFL2,EZR,MAPK3,CYBB,GFAP,GNA13,CDH16,ATM,PIK3C2B,NOX4,ARHGEF15,ITGA5,ARHGEF17,NFKB2,PKN1,PIP5K1A,CDH1,RHOA,NCF2,GNB2,MAPK10,PAK7,PIK3CD,PIP4K2A,ARHGEF10,FNBP1,PTK2B,MYLK,NFKB1,IQGAP1,CDH11,PIK3C3,RHOU,ARHGEF2,PIK3R2,RHOF,PI4KA,ITGB1,GNAS,ARHGEF12,CDH4,CDH6,VIM,CDH15,SEPT2
Role of NFAT in Regulation of the Immune Response	0.00169824	BLNK,CD247,RAF1,HLA-DQA1,NFKB1,FCGR1A,CD28,LCK,HLA-DMA,PIK3C3,MAPK3,HLA-DRA,AKT3,GNA13,PIK3R2,ATM,AKAP5,PIK3C2B,CALML5,GNAS,GRB2,ITPR2,CD79A,IKBKE,NFKB2,BTK,CD3G,PLCB4,ITPR3,GNB2,LYN,CD86,MEF2C,IKBKAP,PIK3CD,RCAN2
CNTF Signaling	0.0017378	IL6ST,RAF1,PIK3C2B,JAK1,GRB2,CNTF,RPS6KA5,RPS6KA6,MTOR,PIK3C3,MAPK3,PIK3CD,RPS6KA2,PIK3R2,ATM
iCOS-iCOSL Signaling in T Helper Cells	0.00177828	CD247,HLA-DQA1,NFKB1,PTPRC,CD28,SHC1,LCK,HLA-DMA,PIK3C3,HLA-DRA,AKT3,PIK3R2,ICOSLG/LOC102723996,ATM,PIK3C2B,CALML5,GRB2,ITPR2,IKBKE,NFKB2,INPP5D,CD3G,ITPR3,PIK3CD,PLEKHA1
Cdc42 Signaling	0.0018197	CD247,RAF1,RALA,WASL,HLA-DQA1,PPP1CB,MYLK,EXOC6,IQGAP1,DIAPH1,CFL2,HLA-DMA,HLA-DRA,EXOC2,EXOC5,RASA1,HLA-DPB1,HLA-DPA1,ITGB1,VAV2,EXOC1,ITGA5,TNK2,CD3G,CDC42BPA,EXOC4,MAPK10,HLA-E
IL-2 Signaling	0.0018197	RAF1,PIK3C2B,STAT5A,JAK1,PTK2B,GRB2,SHC1,LCK,PIK3C3,MAPK3,AKT3,PIK3CD,PIK3R2,CSNK2B,JAK3,ATM
Melanocyte Development and Pigmentation Signaling	0.00194984	PRKACB,PIK3C2B,RAF1,ADCY2,GNAS,GRB2,RPS6KA5,EP300,SHC1,RPS6KA6,PRKAR2B,ADCY5,PIK3C3,MAPK3,CREB1,PRKAG2,PIK3CD,PIK3R2,DCT,RPS6KA2,ADCY10,ATM
Molecular Mechanisms of Cancer	0.00213796	PRKACB,RAF1,RAC2,JAK1,TAB2,CDKN2C,MYC,ADCY5,MAPK3,GNA13,RASA1,CASP10,ATM,PIK3C2B,ARHGEF15,CDK6,ITGA5,ARHGEF17,RAPGEF3,NFKB2,RASGRF2,DAXX,CDH1,APH1A,RHOA,MAPK10,PIK3CD,PAK7,CFLAR,ADCY10,ARHGEF10,FNBP1,RALA,CTNNA1,BMPR2,PSEN2,SMAD5,NFKB1,E2F3,EP300,SHC1,PIK3C3,RHOU,AKT3,ARHGEF2,PIK3R2,CTNNB1,CASP8,RHOF,ITGB1,PRKDC,ADCY2,ARHGEF12,GNAS,HAT1,GRB2,MDM2,BAK1,NBN,PLCB4,PRKAR2B,NF1,RASGRP1,PRKAG2,ATR,JAK3…
Primary Immunodeficiency Signaling	0.00269153	BLNK,PTPRC,BTK,LCK,CD19,RFX5,IGLL1/IGLL5,CIITA,CD79A,JAK3,TAP2,IGHD
Leukocyte Extravasation Signaling	0.00281838	RAC2,MMP3,CLDN15,PTK2B,WASL,CTNNA1,MAP3K4,RAPGEF4,MMP25,MMP24,ROCK2,EZR,CYBA,PIK3C3,CYBB,VCL,PIK3R2,CTNNB1,VASP,ATM,VAV2,ITGB1,PIK3C2B,PXN,ITGA6,MMP10,ITGA5,MMP2,RAPGEF3,NCF4,BTK,RAP1GAP,RHOA,RASGRP1,NCF2,MAPK10,CD44,PIK3CD,CTTN,MMP9,CTNND1
IGF-1 Signaling	0.00288403	PRKACB,PIK3C2B,RAF1,PXN,YWHAG,JAK1,YWHAE,GRB2,IGFBP5,IGFBP2,GRB10,SHC1,PRKAR2B,PIK3C3,MAPK3,IGFBP3,PRKAG2,AKT3,PIK3CD,PIK3R2,CSNK2B,SOCS5,RASA1,ATM
FcγRIIB Signaling in B Lymphocytes	0.00295121	BLNK,PIK3C2B,GRB2,CD79A,INPP5D,BTK,SHC1,PIK3C3,MAPK10,LYN,PIK3CD,PIK3R2,ATM
Role of IL-17F in Allergic Inflammatory Airway Diseases	0.00295121	RAF1,IL17RC,RPS6KA5,NFKB2,IL17RA,NFKB1,EP300,CXCL10,RPS6KA6,TRAF3IP2,MAPK3,CREB1,RPS6KA2
Protein Ubiquitination Pathway	0.00301995	UBE2A,PSMA7,DNAJB4,UBR2,UBE3B,USP20,UBE2D2,DNAJC3,DNAJC15,DNAJC28,SUGT1,NEDD4L,DNAJC30,DNAJB12,UBE4B,USP36,HSPA9,USP9X,BIRC6,PSMD3,DNAJB14,UBD,UBE2H,UBR1,PSMD12,BAP1,TAP2,UBE2I,USP24,CUL1,HSPA6,DNAJC13,CDC23,DNAJC10,DNAJA1,USP39,HSPA1L,USP3,USO1,USP16,HSPA4L,PSMB9,MED20,MDM2,PSMA1,UBE2L6,HSPA12A,PSME1,UBE2J1,UBA1,USP34
FLT3 Signaling in Hematopoietic Progenitor Cells	0.00338844	STAT5A,PIK3C2B,RAF1,GRB2,FLT3LG,RPS6KA5,INPP5D,EP300,SHC1,RPS6KA6,MTOR,MAPK3,PIK3C3,CREB1,AKT3,PIK3CD,RPS6KA2,PIK3R2,ATM
B Cell Development	0.00371535	PTPRC,CD19,HLA-DMA,HLA-DRA,HLA-DQA1,CD86,DNTT,CD79A,IGHD
PTEN Signaling	0.0042658	MAST2,RAC2,RAF1,BMPR2,NFKB1,FGFR3,SHC1,MAPK3,FGFR4,AKT3,PIK3R2,CSNK2B,EGFR,ITGB1,FLT1,GRB2,ITGA5,IKBKE,NFKB2,TNFRSF11A,IGF2R,INPP5D,DDR1,GHR,MAGI1,PIK3CD,INSR
AMPK Signaling	0.0047863	PRKACB,CAB39,PPP2CA,NOS3,MTOR,PIK3C3,FASN,PRKAA2,AKT3,PPM1A,PIK3R2,CPT1C,ATM,PFKFB3,PIK3C2B,GNAS,PPP2R5D,PPM1G,PFKM,PPP2CB,PPP2R1A,AK5,PRKAR2B,ADRA2A,PPM1B,PRKAG2,ACACA,PIK3CD,INSR
Integrin Signaling	0.00501187	RAC2,RAF1,RALA,MYLK2,WASL,PPP1CB,MYLK,NCK1,ITGB7,SHC1,PARVB,ITGA9,ITGA11,MAPK3,PIK3C3,RHOU,AKT3,VCL,PIK3R2,RHOF,VASP,ATM,ITGAD,ITGB1,PIK3C2B,PXN,ASAP1,GRB2,ITGA6,ITGA5,TNK2,TLN2,ARF5,RHOA,PAK7,CAPN2,PIK3CD,CAPN7,CTTN,FNBP1
Relaxin Signaling	0.0060256	ENPP6,PRKACB,PDE7A,NFKB1,NOS3,ADCY5,MAPK3,PIK3C3,CREB1,AKT3,GNA13,PIK3R2,NOS2,ATM,PIK3C2B,ADCY2,PDE2A,GNAS,PDE10A,NFKB2,PDE6H,PRKAR2B,PRKAG2,GNB2,GUCY2F,PDE5A,PIK3CD,ADCY10,MMP9
ILK Signaling	0.00616595	FN1,MYH9,PPP2CA,NFKB1,ITGB7,EP300,MYC,PARVB,MTOR,CFL2,FLNA,MAPK3,PIK3C3,CREB1,RHOU,AKT3,PIK3R2,CTNNB1,NOS2,RHOF,ATM,ITGB1,PIK3C2B,PXN,PPP2R5D,VIM,RPS6KA5,NFKB2,PPP2CB,CDH1,PPP2R1A,RHOA,MAPK10,RSU1,PIK3CD,FNBP1,MMP9
Breast Cancer Regulation by Stathmin1	0.00630957	PRKACB,RAF1,CAMK1D,PPP2CA,PPP1CB,TRPC5,E2F3,TUBB,ROCK2,SHC1,ADCY5,PIK3C3,MAPK3,ARHGEF2,GNA13,PIK3R2,ATM,PIK3C2B,CALML5,ADCY2,ARHGEF12,GNAS,GRB2,ITPR2,ARHGEF15,PPP2R5D,ARHGEF17,PPP2CB,PLCB4,PPP2R1A,PRKAR2B,RHOA,ITPR3,GNB2,PRKAG2,PIK3CD,ADCY10,ARHGEF10
tRNA Charging	0.00660693	LARS,WARS,RARS,IARS2,YARS,CARS2,AARS2,TARS,VARS,MARS,IARS
Angiopoietin Signaling	0.00691831	STAT5A,PIK3C2B,GRB2,IKBKE,NCK1,NFKB2,NFKB1,NOS3,TNIP1,PIK3C3,AKT3,IKBKAP,PIK3CD,PAK7,PIK3R2,RASA1,ATM
Nitric Oxide Signaling in the Cardiovascular System	0.0074131	PRKACB,PIK3C2B,CACNA1S,PDE2A,CALML5,FLT1,ITPR2,NOS3,ATP2A2,CACNA1A,ATP2A1,PRKAR2B,PIK3C3,MAPK3,ITPR3,GUCY2F,PRKAG2,AKT3,PDE5A,PIK3CD,PIK3R2,ATM
Tec Kinase Signaling	0.0074131	JAK1,PTK2B,GTF2I,TNFSF10,NFKB1,BLK,LCK,PIK3C3,RHOU,HCK,GNA13,PIK3R2,RHOF,ATM,VAV2,ITGB1,TNFRSF21,PIK3C2B,STAT5A,GNAS,ITGA5,NFKB2,BTK,RHOA,TNFRSF25,MAPK10,GNB2,LYN,PAK7,PIK3CD,JAK3,FNBP1
GDNF Family Ligand-Receptor Interactions	0.00812831	RAF1,PIK3C2B,ARTN,DOK6,GRB2,ITPR2,NCK1,SHC1,MAPK3,PIK3C3,ITPR3,CREB1,MAPK10,PIK3CD,PIK3R2,RASA1,ATM
DNA Double-Strand Break Repair by Non-Homologous End Joining	0.00831764	PRKDC,WRN,XRCC5,ATM,NBN,LIG3
VEGF Signaling	0.00891251	SH2D2A,PIK3C2B,RAF1,PXN,FLT1,PTK2B,YWHAE,GRB2,EIF2B3,NOS3,ELAVL1,ROCK2,SHC1,PIK3C3,MAPK3,AKT3,PIK3CD,PIK3R2,VCL,EIF1AY,ATM
Agrin Interactions at Neuromuscular Junction	0.00954993	ITGB1,RAC2,PXN,ITGA6,ITGA5,ERBB3,LAMC1,NRG1,MAPK3,ERBB4,MUSK,UTRN,MAPK10,PAK7,DAG1,CTTN,EGFR
NGF Signaling	0.00954993	PIK3C2B,RAF1,GRB2,TRIO,RPS6KA5,IKBKE,MAP3K4,NFKB2,NFKB1,EP300,ROCK2,SHC1,RPS6KA6,PIK3C3,MAPK3,RHOA,CREB1,MAPK10,AKT3,MAP3K8,PIK3CD,PIK3R2,RPS6KA2,ATM
PI3K Signaling in B Lymphocytes	0.00977237	CD81,BLNK,RAF1,ATF6,NFKB1,PTPRC,BLK,MAPK3,CREB1,AKT3,PIK3R2,VAV2,CD19,CALML5,ITPR2,IKBKE,CD79A,NFKB2,INPP5D,BTK,PLCB4,DAPP1,CD180,ITPR3,LYN,PIK3CD,PLEKHA1
Estrogen-Dependent Breast Cancer Signaling	0.01	STAT5A,PIK3C2B,HSD17B13,TERT,NFKB2,NFKB1,EP300,PIK3C3,MAPK3,CREB1,AKT3,PIK3CD,PIK3R2,HSD17B4,EGFR,ATM
Glioma Invasiveness Signaling	0.0102329	PIK3C2B,VTN,PLAUR,MMP2,RHOA,PIK3C3,MAPK3,CD44,RHOU,PIK3CD,PIK3R2,RHOF,FNBP1,MMP9,ATM
Calcium-induced T Lymphocyte Apoptosis	0.0104713	CD247,CALML5,HDAC2,ITPR2,HLA-DQA1,ATP2A2,EP300,ATP2A1,CD3G,LCK,HLA-DMA,HLA-DRA,ITPR3,CAPN2
IL-17A Signaling in Airway Cells	0.0114815	PIK3C2B,JAK1,IL17RC,IKBKE,NFKB2,NFKB1,IL17RA,TRAF3IP2,PIK3C3,MAPK3,MAPK10,AKT3,PIK3CD,PIK3R2,JAK3,ATM
Chronic Myeloid Leukemia Signaling	0.011749	STAT5A,PIK3C2B,RAF1,HDAC4,HDAC2,GRB2,CDK6,MDM2,IKBKE,NFKB2,NFKB1,E2F3,MYC,HDAC3,PIK3C3,MAPK3,CTBP2,AKT3,PIK3CD,PIK3R2,ATM
Actin Cytoskeleton Signaling	0.0120226	RAC2,RAF1,FN1,MYH9,MYLK2,WASL,PIKFYVE,TRIO,PPP1CB,MYLK,IQGAP1,ROCK2,SHC1,DIAPH1,CYFIP2,CFL2,FLNA,MAPK3,EZR,PIK3C3,GNA13,VCL,PIK3R2,NCKAP1,ATM,ITGB1,VAV2,PIK3C2B,PXN,ARHGEF12,GRB2,ITGA5,PIP5K1A,TLN2,RHOA,SSH3,PAK7,PIK3CD,NCKAP1L,PIP4K2A
Role of Tissue Factor in Cancer	0.0120226	ITGB1,STAT5A,PIK3C2B,PTK2B,ITGA6,PLAUR,RPS6KA5,BLK,RPS6KA6,LCK,MTOR,F2RL1,CFL2,PIK3C3,MAPK3,HCK,LYN,AKT3,PIK3CD,PIK3R2,RPS6KA2,GNA13,EGFR,ATM
Antigen Presentation Pathway	0.0123027	PSMB9,HLA-DMA,HLA-DRA,HLA-DQA1,CIITA,CD74,HLA-DPB1,TAP2,HLA-E,HLA-DPA1
Cardiac β-adrenergic Signaling	0.0123027	ENPP6,PRKACB,AKAP12,CACNA1S,PDE7A,PPP2CA,AKAP9,PPP1CB,ATP2A2,ATP2A1,ADCY5,AKAP5,ADCY2,PDE2A,GNAS,PDE10A,PPP2R5D,CACNA1A,PDE6H,PPP2CB,AKAP13,PPP2R1A,AKAP4,PRKAR2B,GNB2,PRKAG2,PDE5A,ADCY10
Neuregulin Signaling	0.0123027	ITGB1,STAT5A,RAF1,ADAM17,GRB2,DCN,ITGA5,TMEFF2,ERBB3,MYC,NRG1,SHC1,MTOR,PICK1,ERBB4,MAPK3,TGFA,AKT3,PIK3R2,EGFR
FAK Signaling	0.0123027	ITGB1,PIK3C2B,RAF1,PXN,ASAP1,GRB2,ITGA5,TLN2,MAPK3,PIK3C3,AKT3,PAK7,PIK3CD,CAPN2,PIK3R2,VCL,CAPN7,TNS1,EGFR,ATM
Lymphotoxin β Receptor Signaling	0.0123027	PIK3C2B,TRAF3,RELB,IKBKE,NFKB2,NFKB1,EP300,PIK3C3,MAPK3,AKT3,PIK3CD,IKBKAP,PIK3R2,ATM
Cell Cycle: G2/M DNA Damage Checkpoint Regulation	0.0125893	PRKDC,YWHAG,YWHAE,WEE1,CUL1,MDM2,CCNB1,EP300,TOP2B,TRIP12,TOP2A,ATR,ATM
3-phosphoinositide Biosynthesis	0.0128825	MTMR9,PTPN13,PIKFYVE,MDP1,IGBP1,PTPRF,UBLCP1,DUSP2,SACM1L,PTPRC,MTMR6,PIK3C3,DUSP10,PI4K2B,PIK3R2,RASA1,PI4KA,ATM,PPFIA1,PIK3C2B,PPP2R5D,PAWR,PTPRM,PIP5K1A,TNS3,MTMR4,DUSP23,SSH3,PIK3CD,PIP4K2A
PI3K/AKT Signaling	0.0128825	RAF1,JAK1,PPP2CA,NFKB1,NOS3,SHC1,MTOR,MAPK3,AKT3,PIK3R2,CTNNB1,ITGB1,YWHAG,YWHAE,GRB2,PPP2R5D,ITGA5,IKBKE,MDM2,NFKB2,INPP5D,PPP2CB,PPP2R1A,PIK3CD,MAP3K8,JAK3
UVA-Induced MAPK Signaling	0.0141254	PARP6,PIK3C2B,PARP10,PARP2,ZC3HAV1,PARP8,RPS6KA5,PARP12,TNKS,RPS6KA6,PLCB4,MTOR,PIK3C3,MAPK3,MAPK10,PIK3CD,RPS6KA2,PIK3R2,EGFR,ATM
PEDF Signaling	0.0147911	RAF1,PIK3C2B,IKBKE,ZEB1,NFKB2,NFKB1,ROCK2,RHOA,PIK3C3,MAPK3,AKT3,PIK3CD,PIK3R2,CFLAR,CASP8,CASP7,ATM
IL-9 Signaling	0.0154882	PIK3C2B,STAT5A,JAK1,PIK3C3,PIK3CD,PIK3R2,NFKB2,NFKB1,JAK3,ATM
PAK Signaling	0.0158489	ITGB1,PIK3C2B,RAF1,PXN,PTK2B,GRB2,WASL,ITGA5,MYLK,EPHA3,NCK1,SHC1,CFL2,PIK3C3,MAPK3,MAPK10,PAK7,PIK3CD,PIK3R2,ATM
NF-κB Signaling	0.0162181	PRKACB,RAF1,TRAF3,TAB2,BMPR2,NFKB1,EP300,FGFR3,IL1R2,LCK,TNIP1,PIK3C3,FGFR4,AKT3,CSNK2B,PIK3R2,CASP8,EGFR,ATM,PIK3C2B,FLT1,HDAC2,RELB,NFKB2,TNFRSF11A,TLR9,IGF2R,DDR1,GHR,TGFA,MAP3K8,PIK3CD,INSR
T Cell Receptor Signaling	0.0165959	VAV2,CD247,RAF1,PIK3C2B,CALML5,GRB2,IKBKE,NFKB2,NFKB1,PTPRC,BTK,CD28,CD3G,LCK,PIK3C3,MAPK3,RASGRP1,PIK3CD,PIK3R2,RASA1,ATM
Endothelin-1 Signaling	0.0177828	RAF1,PLD2,CASP4,NOS3,MYC,PLA2G4E,SHC1,ADCY5,PIK3C3,MAPK3,ECE1,PNPLA3,PIK3R2,GNA13,NOS2,CASP8,CASP10,ATM,PNPLA8,PIK3C2B,ADCY2,GNAS,GRB2,ITPR2,PLA2G4C,PLCB4,ITPR3,GUCY2F,MAPK10,RARRES3,PIK3CD,ADCY10,CASP7
G-Protein Coupled Receptor Signaling	0.018197	ENPP6,PRKACB,RAF1,PDE7A,PTK2B,ADORA3,RAPGEF4,NFKB1,EP300,SHC1,ADCY5,FSHR,MAPK3,PIK3C3,CREB1,GRM6,AKT3,PIK3R2,DRD3,RASA1,ATM,PIK3C2B,PDE2A,ADCY2,GNAS,GRB2,GRM8,PDE10A,OPRM1,RGS16,GABBR1,IKBKE,RAPGEF3,NFKB2,PDE6H,PLCB4,PRKAR2B,ADRA2A,VIPR1,RAP1GAP,RASGRP1,PTH1R,PRKAG2,PDE5A,MAP3K8,PIK3CD,ADCY10
Sphingosine-1-phosphate Signaling	0.018197	PIK3C2B,ADCY2,GNAS,PTK2B,CASP4,ASAH1,PLCB4,ADCY5,RHOA,MAPK3,PIK3C3,RHOU,AKT3,PIK3CD,PIK3R2,GNA13,RHOF,ADCY10,CASP8,FNBP1,CASP7,ATM,CASP10
OX40 Signaling Pathway	0.0186209	CD247,CD3G,TRAF3,HLA-DMA,HLA-DRA,HLA-DQA1,MAPK10,NFKB2,NFKB1,HLA-DPB1,HLA-E,HLA-DPA1
Leptin Signaling in Obesity	0.0194984	PRKACB,PIK3C2B,ADCY2,GNAS,GRB2,LEPR,PLCB4,PRKAR2B,ADCY5,MAPK3,PIK3C3,PRKAG2,AKT3,PIK3CD,PIK3R2,ADCY10,ATM
JAK/Stat Signaling	0.0194984	STAT5A,RAF1,PIK3C2B,JAK1,GRB2,NFKB2,NFKB1,SHC1,MTOR,PIK3C3,MAPK3,AKT3,PIK3CD,PIK3R2,JAK3,SOCS5,ATM
HIF1α Signaling	0.0194984	EPO,SLC2A5,PIK3C2B,MMP3,MMP10,MMP2,MDM2,MMP25,NOS3,MMP24,P4HTM,EP300,PIK3C3,MAPK3,MAPK10,NCOA1,AKT3,PIK3CD,PIK3R2,NOS2,MMP9,ATM
Palmitate Biosynthesis I (Animals)	0.0194984	OXSM,FASN
Uridine-5'-phosphate Biosynthesis	0.0194984	CAD,UMPS
L-glutamine Biosynthesis II (tRNA-dependent)	0.0194984	PET112,QRSL1
Fatty Acid Biosynthesis Initiation II	0.0194984	OXSM,FASN
ErbB2-ErbB3 Signaling	0.0199526	RAF1,PIK3C2B,STAT5A,GRB2,ERBB3,NRG1,MYC,SHC1,PIK3C3,MAPK3,PIK3CD,PIK3R2,JAK3,ATM
Polyamine Regulation in Colon Cancer	0.0204174	MYC,PSME1,SAT2,PSME4,CTNNB1,PSME3,ODC1
Reelin Signaling in Neurons	0.020893	ITGB1,PIK3C2B,ARHGEF12,ARHGEF15,ITGA6,ITGA5,RELN,BLK,LCK,PIK3C3,LYN,HCK,MAPK10,ARHGEF2,PIK3CD,PIK3R2,ARHGEF10,ATM
Caveolar-mediated Endocytosis Signaling	0.020893	ITGAD,ITGB1,ITSN1,COPA,ITGA6,ITGA5,RAB5B,COPB2,COPB1,ITGB7,FLOT2,ITGA9,ITGA11,FLNA,INSR,EGFR
TREM1 Signaling	0.020893	ITGB1,STAT5A,GRB2,LAT2,CIITA,ITGA5,NFKB2,NFKB1,TLR9,NLRP9,MPO,NLRP12,MAPK3,CD86,AKT3,NOD1
ERK/MAPK Signaling	0.020893	PRKACB,RAC2,RAF1,PTK2B,PPP2CA,PPP1CB,RAPGEF4,DUSP2,EP300,MYC,PLA2G4E,SHC1,ELF3,PIK3C3,MAPK3,CREB1,PIK3R2,ELF5,ATM,ITGB1,PIK3C2B,PXN,YWHAG,GRB2,PPP2R5D,PLA2G4C,ITGA5,RPS6KA5,RAPGEF3,PPP2CB,PPP2R1A,PRKAR2B,TLN2,PRKAG2,PAK7,PIK3CD
B Cell Receptor Signaling	0.020893	BLNK,RAC2,RAF1,PTK2B,MAP3K4,BCL6,NFKB1,EP300,PTPRC,SHC1,MTOR,CFL2,PIK3C3,MAPK3,CREB1,AKT3,PIK3R2,ATM,VAV2,PIK3C2B,CD19,CALML5,GRB2,CD79A,IKBKE,NFKB2,INPP5D,BTK,DAPP1,LYN,MEF2C,MAP3K8,PIK3CD
Endometrial Cancer Signaling	0.020893	RAF1,PIK3C2B,GRB2,CTNNA1,MYC,CDH1,PIK3C3,MAPK3,AKT3,PIK3CD,PIK3R2,CTNNB1,ATM
p70S6K Signaling	0.0213796	RAF1,JAK1,PPP2CA,SHC1,MTOR,F2RL1,MAPK3,PIK3C3,AKT3,PIK3R2,EGFR,ATM,PIK3C2B,CD19,YWHAG,YWHAE,GRB2,PPP2R5D,CD79A,BTK,PPP2CB,PLCB4,PPP2R1A,LYN,PIK3CD
Acute Myeloid Leukemia Signaling	0.0223872	STAT5A,RAF1,PIK3C2B,GRB2,FLT3LG,TCF7L1,NFKB2,NFKB1,MYC,MTOR,PIM1,PIK3C3,MAPK3,AKT3,PIK3CD,PIK3R2,ATM
CD28 Signaling in T Helper Cells	0.0223872	CD247,PIK3C2B,CALML5,ITPR2,GRB2,HLA-DQA1,IKBKE,NFKB2,NFKB1,PTPRC,CD28,CD3G,LCK,HLA-DMA,PIK3C3,HLA-DRA,ITPR3,MAPK10,CD86,AKT3,PIK3CD,PIK3R2,ATM
Renin-Angiotensin Signaling	0.0223872	PRKACB,PIK3C2B,RAF1,ADCY2,GNAS,PTK2B,GRB2,ITPR2,NFKB2,NFKB1,SHC1,PRKAR2B,ADCY5,PIK3C3,MAPK3,ITPR3,MAPK10,PRKAG2,PAK7,PIK3CD,PIK3R2,ADCY10,ATM
Aldosterone Signaling in Epithelial Cells	0.0223872	RAF1,ICMT,DNAJB4,PIKFYVE,HSPA6,DNAJC13,DNAJC3,DNAJC10,DNAJC15,DNAJA1,HSPA1L,DNAJC28,PIK3C3,MAPK3,PIK3R2,DNAJC30,PI4KA,ATM,HSPA4L,PIK3C2B,DNAJB12,ITPR2,HSPA9,DNAJB14,HSPA12A,PIP5K1A,PLCB4,ITPR3,PIK3CD,PIP4K2A
Complement System	0.0229087	C1R,CFB,C7,MASP1,C1QA,C1QB,C8A,C2,C5
ErbB4 Signaling	0.0234423	RAF1,PIK3C2B,ADAM17,GRB2,PSEN2,NRG1,SHC1,APH1A,ERBB4,PIK3C3,MAPK3,PIK3CD,PIK3R2,ATM
Semaphorin Signaling in Neurons	0.0245471	ITGB1,ARHGEF12,FES,DPYSL4,ROCK2,MET,CFL2,MAPK3,RHOA,RHOU,PAK7,RHOF,FNBP1
Ephrin A Signaling	0.025704	ROCK2,VAV2,PIK3C2B,NGEF,CFL2,PIK3C3,RHOA,PIK3CD,PIK3R2,EPHA3,ATM,EFNA1
IL-4 Signaling	0.0269153	PIK3C2B,JAK1,IRF4,GRB2,HLA-DQA1,INPP5D,SHC1,MTOR,HLA-DMA,PIK3C3,HLA-DRA,AKT3,PIK3CD,PIK3R2,JAK3,ATM
Cell Cycle Control of Chromosomal Replication	0.0275423	MCM5,MCM3,RPA3,CDT1,CDK6,ORC4,MCM4,MCM7
GABA Receptor Signaling	0.0288403	GABRA5,ADCY2,GNAS,GABBR1,GABRP,UBD,GABRG3,GABRG2,AP1G2,GABRG1,ADCY5,SLC6A1,ADCY10,GABRR1,GABRA3
CTLA4 Signaling in Cytotoxic T Lymphocytes	0.0295121	CD247,PIK3C2B,GRB2,PPP2CA,PPP2R5D,AP1S3,CD28,PPP2CB,CD3G,PPP2R1A,LCK,AP1G2,PIK3C3,CD86,AKT3,PIK3CD,PIK3R2,ATM
Cysteine Biosynthesis III (mammalia)	0.030903	CBS/LOC102724560,AHCYL1,MAT1A,PRMT5,FTSJ1,AHCYL2
Protein Kinase A Signaling	0.0316228	ENPP6,PRKACB,RAF1,AKAP9,MYLK2,NOS3,ROCK2,PTPRC,PHKB,DUSP3,ADCY5,MAPK3,GNA13,CDC16,DUSP12,EYA2,PDE2A,YWHAG,YWHAE,PDE10A,ITPR2,PTPN18,NFKB2,PTPRM,PDE6H,AKAP13,RHOA,ITPR3,CREM,GNB2,ADCY10,PTPRA,AKAP12,HIST1H1C,PTK2B,PDE7A,PTPN13,PPP1CB,MYLK,CDC23,NFKB1,DUSP2,PTPRF,EP300,GLI3,FLNA,DUSP10,CREB1,DCC,PTPRZ1,CTNNB1,VASP,AKAP5,ADCY2,PXN,CALML5,GNAS,TCF7L1,PLCB4,PRKAR2B,AKAP4,PRKAG2,PDE5A
Pancreatic Adenocarcinoma Signaling	0.0331131	PIK3C2B,RAF1,PLD2,RALA,JAK1,GRB2,MDM2,NFKB2,NFKB1,E2F3,MAPK3,PIK3C3,MAPK10,TGFA,AKT3,BRCA2,PIK3CD,PIK3R2,JAK3,MMP9,EGFR,ATM
Inhibition of Matrix Metalloproteases	0.0331131	HSPG2,ADAM17,SDC1,MMP3,MMP10,MMP2,MMP25,MMP9,MMP24,LRP1
Superpathway of Inositol Phosphate Compounds	0.0331131	MTMR9,PTPN13,PIKFYVE,MDP1,IGBP1,PTPRF,UBLCP1,DUSP2,SACM1L,MTMR6,PTPRC,ITPKB,DUSP10,PIK3C3,PI4K2B,PIK3R2,RASA1,PI4KA,ATM,PPFIA1,PIK3C2B,PPP2R5D,PAWR,PTPRM,INPP5D,PLCB4,TNS3,PIP5K1A,MTMR4,DUSP23,SSH3,PIK3CD,PIP4K2A,PPIP5K2
ERK5 Signaling	0.0354813	SH2D2A,IL6ST,YWHAG,YWHAE,RPS6KA5,EP300,MYC,RPS6KA6,CREB1,MAP3K8,MEF2C,RPS6KA2,GNA13,EGFR
Role of JAK1 and JAK3 in γc Cytokine Signaling	0.0354813	BLNK,PIK3C2B,STAT5A,JAK1,FES,PTK2B,GRB2,SHC1,PIK3C3,MAPK3,PIK3CD,PIK3R2,JAK3,ATM
IL-15 Signaling	0.0371535	RAF1,PIK3C2B,STAT5A,JAK1,NFKB2,NFKB1,SHC1,LCK,PIK3C3,MAPK3,AKT3,PIK3CD,PIK3R2,JAK3,ATM
Thrombin Signaling	0.0380189	RAF1,CAMK1D,PPP1CB,MYLK,NFKB1,ROCK2,SHC1,ADCY5,PIK3C3,MAPK3,CREB1,RHOU,AKT3,ARHGEF2,PIK3R2,GNA13,RHOF,EGFR,ATM,PIK3C2B,ADCY2,GNAS,ARHGEF12,GRB2,ITPR2,ARHGEF15,NFKB2,PLCB4,RHOA,ITPR3,GNB2,PIK3CD,ADCY10,ARHGEF10,FNBP1
IL-8 Signaling	0.0380189	RAC2,RAF1,PLD2,PTK2B,NFKB1,IQGAP1,ROCK2,MTOR,MAPK3,PIK3C3,CYBB,RHOU,AKT3,PIK3R2,GNA13,RHOF,VASP,EGFR,ATM,PIK3C2B,NOX4,GNAS,FLT1,IKBKE,MMP2,CDH1,MPO,RHOA,NCF2,MAPK10,GNB2,PIK3CD,FNBP1,MMP9
IL-17 Signaling	0.0389045	PIK3C2B,JAK1,MMP3,IL17RC,NFKB1,IL17RA,CXCL10,TRAF3IP2,PIK3C3,MAPK3,MAPK10,AKT3,PIK3CD,PIK3R2,NOS2,ATM
STAT3 Pathway	0.0389045	RAF1,FLT1,BMPR2,TNFRSF11A,IGF2R,DDR1,MYC,FGFR3,GHR,PIM1,MAPK3,FGFR4,MAPK10,INSR,SOCS5,EGFR
Colorectal Cancer Metastasis Signaling	0.0389045	PRKACB,IL6ST,JAK1,MMP3,MSH3,NFKB1,MMP25,MMP24,MYC,ADCY5,PIK3C3,MAPK3,RHOU,DCC,AKT3,PIK3R2,CTNNB1,NOS2,RHOF,EGFR,ATM,PIK3C2B,ADCY2,GNAS,GRB2,MMP10,MMP2,TCF7L1,NFKB2,TLR9,CDH1,PRKAR2B,RHOA,MAPK10,GNB2,PRKAG2,PIK3CD,ADCY10,JAK3,FNBP1,MMP9,LRP1
GDP-glucose Biosynthesis	0.0398107	HK1,GCK,PGM2
Oncostatin M Signaling	0.040738	IL6ST,SHC1,RAF1,STAT5A,JAK1,MMP3,GRB2,MAPK3,JAK3
Death Receptor Signaling	0.0416869	TNFRSF21,PARP6,PARP10,PARP2,ZC3HAV1,TNFSF10,PARP8,IKBKE,PARP12,NFKB2,NFKB1,DAXX,TNKS,TNFRSF25,HTRA2,CFLAR,CASP8,CASP7,CASP10
PPARα/RXRα Activation	0.042658	PRKACB,RAF1,BMPR2,NFKB1,ABCA1,EP300,IL1R2,SHC1,ADCY5,FASN,MAPK3,PRKAA2,NCOR1,IL1RAP,ADCY2,GNAS,GRB2,ACOX1,IKBKE,NFKB2,TGS1,MED12,CAND1,PLCB4,PRKAR2B,GHR,PRKAG2,MEF2C,INSR,NCOR2,ADCY10
CDK5 Signaling	0.042658	PRKACB,ITGB1,RAF1,ADCY2,GNAS,PPP2CA,PPP2R5D,ITGA6,PPP1CB,CACNA1A,LAMC1,PPP2CB,PPP2R1A,PRKAR2B,ADCY5,MAPK3,MAPK10,LAMA1,PRKAG2,ADCY10
Paxillin Signaling	0.042658	ITGAD,ITGB1,PIK3C2B,PXN,PTK2B,GRB2,ITGA6,ITGA5,NCK1,ITGB7,TLN2,ITGA11,ITGA9,PIK3C3,MAPK10,PAK7,PIK3CD,PIK3R2,VCL,ATM
PKCθ Signaling in T Lymphocytes	0.0436516	VAV2,CD247,RAC2,PIK3C2B,GRB2,HLA-DQA1,IKBKE,MAP3K4,NFKB2,NFKB1,CD28,CD3G,LCK,HLA-DMA,PIK3C3,MAPK3,HLA-DRA,CD86,MAP3K8,PIK3CD,PIK3R2,ATM
NF-κB Activation by Viruses	0.0436516	ITGB1,RAF1,PIK3C2B,ITGA6,ITGA5,IKBKE,NFKB2,NFKB1,LCK,MAPK3,PIK3C3,AKT3,IKBKAP,PIK3CD,PIK3R2,ATM
ErbB Signaling	0.0457088	PIK3C2B,RAF1,GRB2,ERBB3,NCK1,NRG1,SHC1,MTOR,MAPK3,PIK3C3,ERBB4,TGFA,MAPK10,PAK7,PIK3CD,PIK3R2,EGFR,ATM
Regulation of Cellular Mechanics by Calpain Protease	0.0457088	ITGB1,PXN,TLN2,GRB2,EZR,MAPK3,CDK6,ITGA5,CAPN2,VCL,CAPN7,EGFR
Cyclins and Cell Cycle Regulation	0.0489779	RAF1,HDAC4,HDAC2,PPP2CA,WEE1,PPP2R5D,CUL1,CDK6,CDKN2C,E2F3,CCNB1,PPP2CB,PPP2R1A,HDAC3,ATR,ATM
