# Supplementary material for: Alternative splicing promotes tumour aggressiveness and drug resistance in African American prostate cancer
Source: Nat Commun. 2017 Jun 30;8:15921. doi: 10.1038/ncomms15921 (PMC5497057; doi:10.1038/ncomms15921)
Supplement: Supplementary Data 4 [file ncomms15921-s5.xlsx]

## Sheet: Sheet1
Supplementary Data 4. In-frame and frame-shifted splice variants resulting from the exon skipping events in AA PCa and EA PCa
Transcript ID	gene_assignment	Gene Symbol	RefSeq	alt-splicing (AA PCa vs EA PCa), p-value	Probeset ID (exon level)	exon_id	psr_id	probeset_type	chr	strand	start probe	stop probe	Exon Start	Exon End	exon length	p-value, exon (AA PCa vs EA PCa)	Fold-Change, exon (AAcancer vs EAcancer)	Exon skipping in	in frame or frame-shift
2316953	NM_022114 // PRDM16 // PR domain containing 16 // 1p36.23-p33 // 63976 /// NM_19	PRDM16	NM_022114	6.72765e-05	2317176	1161	1711	main	chr1	+	3347569	3347595	3347435	3347672	237	0.00265188	-2.53265	AA PCa	frame-shift
2318257	NM_031475 // ESPN // espin // 1p36.31-p36.11 // 83715 /// AL035288 // ESPNP // e	ESPN	NM_031475	0.00167023	2318260	1889	2640	main	chr1	+	6485207	6485258	6485015	6485309	294	0.00120353	-1.67783	AA PCa	frame-shift
2319423	NM_005026 // PIK3CD // phosphoinositide-3-kinase, catalytic, delta polypeptide /	PIK3CD	NM_005026	7.37853e-05	2319464	2638	3611	main	chr1	+	9783210	9783340	9783182	9783350	168	0.000271909	-1.56987	AA PCa	frame-shift
2319560	NM_001105562 // UBE4B // ubiquitination factor E4B (UFD2 homolog, yeast) // 1p36	UBE4B	NM_001105562	3.25826e-05	2319609	2736	3740	main	chr1	+	10190794	10190861	10190772	10190871	99	0.0240246	1.60581	EA PCa	frame-shift
2319832	NM_198544 // APITD1 // apoptosis-inducing, TAF9-like domain 1 // 1p36.22 // 3787	APITD1	NM_198544	6.29286e-05	2319846	2891	3964	main	chr1	+	10500404	10500431	10500403	10500470	67	0.018514	1.85278	EA PCa	frame-shift
2319832	NM_198544 // APITD1 // apoptosis-inducing, TAF9-like domain 1 // 1p36.22 // 3787	APITD1	NM_198544	6.29286e-05	2319848	2893	3966	main	chr1	+	10502354	10502382	10502321	10502462	141	0.00271286	2.27536	EA PCa	frame-shift
2320619	NM_014874 // MFN2 // mitofusin 2 // 1p36.22 // 9927	MFN2	NM_014874	0.000737635	2320639	3394	4628	main	chr1	+	12061850	12061886	12061825	12061893	68	0.0146511	1.59078	EA PCa	in frame
2320762	NM_015378 // VPS13D // vacuolar protein sorting 13 homolog D (S. cerevisiae) //	VPS13D	NM_015378	0.000999668	2320819	3509	4799	main	chr1	+	12364647	12364779	12364562	12364785	223	0.00406748	1.60971	EA PCa	frame-shift
2320762	NM_015378 // VPS13D // vacuolar protein sorting 13 homolog D (S. cerevisiae) //	VPS13D	NM_015378	0.000999668	2320795	3493	4775	main	chr1	+	12320754	12320837	12320749	12320851	102	0.00350905	1.8413	EA PCa	frame-shift
2320762	NM_015378 // VPS13D // vacuolar protein sorting 13 homolog D (S. cerevisiae) //	VPS13D	NM_015378	0.000999668	2320809	3503	4789	main	chr1	+	12342929	12343062	12342761	12343793	1032	0.0244642	1.85748	EA PCa	frame-shift
2321238	NM_012231 // PRDM2 // PR domain containing 2, with ZNF domain // 1p36.21 // 7799	PRDM2	NM_012231	3.83725e-05	2321280	3808	5209	main	chr1	+	14107087	14107138	14104912	14109326	4414	0.00716476	-2.21766	AA PCa	frame-shift
2321779	NM_024329 // EFHD2 // EF-hand domain family, member D2 // 1p36.21 // 79180	EFHD2	NM_024329	1.33784e-05	2321781	4135	5633	main	chr1	+	15736619	15736736	15736467	15736775	308	0.0183992	1.60851	EA PCa	in frame
2321779	NM_024329 // EFHD2 // EF-hand domain family, member D2 // 1p36.21 // 79180	EFHD2	NM_024329	1.33784e-05	2321785	4139	5637	main	chr1	+	15753650	15753771	15753645	15753780	135	0.0115577	1.58885	EA PCa	frame-shift
2322103	NM_015001 // SPEN // spen homolog, transcriptional regulator (Drosophila) // 1p3	SPEN	NM_015001	0.000412711	2322141	4357	5947	main	chr1	+	16260588	16261823	16254585	16262761	8176	0.00525592	-1.64686	AA PCa	frame-shift
2322103	NM_015001 // SPEN // spen homolog, transcriptional regulator (Drosophila) // 1p3	SPEN	NM_015001	0.000412711	2322146	4358	5952	main	chr1	+	16262518	16262553	16254585	16262761	8176	0.00344977	-1.64166	AA PCa	frame-shift
2322103	NM_015001 // SPEN // spen homolog, transcriptional regulator (Drosophila) // 1p3	SPEN	NM_015001	0.000412711	2322149	4359	5955	main	chr1	+	16263779	16263843	16263657	16264140	483	0.00171483	-1.65801	AA PCa	frame-shift
2322211	AK127425 // C1orf64 // chromosome 1 open reading frame 64 // 1p36.13 // 149563 /	C1orf64	AK127425	5.73677e-10	2322216	4390	5999	main	chr1	+	16332765	16332815	16332413	16332841	428	0.00625292	2.6255	EA PCa	in frame
2323603	NM_001040125 // PQLC2 // PQ loop repeat containing 2 // 1p36.13 // 54896 /// NM_	PQLC2	NM_001040125	0.00112831	2323621	5271	7168	main	chr1	+	19655066	19655103	19655065	19655137	72	0.00215153	-1.70809	AA PCa	frame-shift
2324084	NM_001785 // CDA // cytidine deaminase // 1p36.2-p35 // 978 /// L27943 // CDA //	CDA	NM_001785	0.000366983	2324086	5541	7525	main	chr1	+	20915623	20915743	20915622	20915776	154	0.0213956	-1.53953	AA PCa	frame-shift
2324743	NM_001083621 // ZBTB40 // zinc finger and BTB domain containing 40 // 1pter-q31.	ZBTB40	NM_001083621	0.00116329	2324777	5965	8053	main	chr1	+	22837746	22837777	22837671	22837840	169	0.00271326	-1.69668	AA PCa	frame-shift
2324856	NM_015991 // C1QA // complement component 1, q subcomponent, A chain // 1p36.12	C1QA	NM_015991	0.000754037	2324869	6027	8139	main	chr1	+	22965445	22965635	22965325	22965900	575	0.0158217	2.03455	EA PCa	in frame
2324884	NM_000491 // C1QB // complement component 1, q subcomponent, B chain // 1p36.12	C1QB	NM_000491	0.00047748	2324893	6039	8160	main	chr1	+	22987792	22987826	22987304	22987879	575	0.0144261	2.82531	EA PCa	in frame
2325002	NM_015013 // AOF2 // amine oxidase (flavin containing) domain 2 // 1p36.12 // 23	AOF2	NM_015013	9.26793e-05	2325032	6139	8296	main	chr1	+	23405509	23405640	23405482	23405670	188	0.0167306	1.81118	EA PCa	in frame
2325002	NM_015013 // AOF2 // amine oxidase (flavin containing) domain 2 // 1p36.12 // 23	AOF2	NM_015013	9.26793e-05	2325015	6124	8279	main	chr1	+	23381565	23381632	23381561	23381654	93	0.0138764	1.76897	EA PCa	frame-shift
2326237	NM_004455 // EXTL1 // exostoses (multiple)-like 1 // 1p36.1 // 2134	EXTL1	NM_004455	1.3225e-05	2326249	6874	9275	main	chr1	+	26349838	26349916	26349137	26349916	779	0.00164105	-1.95402	AA PCa	in frame
2326410	NM_022778 // CCDC21 // coiled-coil domain containing 21 // 1p36.11 // 64793 ///	CCDC21	NM_022778	8.13267e-07	2326419	6979	9423	main	chr1	+	26581703	26581786	26581661	26582356	695	0.0164685	1.52132	EA PCa	in frame
2326410	NM_022778 // CCDC21 // coiled-coil domain containing 21 // 1p36.11 // 64793 ///	CCDC21	NM_022778	8.13267e-07	2326422	6980	9426	main	chr1	+	26584110	26584185	26584087	26584221	134	0.00333878	-1.75151	AA PCa	in frame
2326912	NM_015023 // WDTC1 // WD and tetratricopeptide repeats 1 // 1p36.11 // 23038 ///	WDTC1	NM_015023	3.74473e-06	2326927	7271	9863	main	chr1	+	27623614	27623642	27623538	27623647	109	0.0170359	1.64839	EA PCa	frame-shift
2326912	NM_015023 // WDTC1 // WD and tetratricopeptide repeats 1 // 1p36.11 // 23038 ///	WDTC1	NM_015023	3.74473e-06	2326927	7271	9863	main	chr1	+	27623614	27623642	27623541	27623647	106	0.0170359	1.64839	EA PCa	frame-shift
2328465	NM_006559 // KHDRBS1 // KH domain containing, RNA binding, signal transduction a	KHDRBS1	NM_006559	0.00108566	2328489	8193	11093	normgene->exon	chr1	+	32503499	32503601	32503435	32503637	202	0.0270285	1.67053	EA PCa	frame-shift
2328633	NM_018056 // TMEM39B // transmembrane protein 39B // 1p35.1 // 55116 /// AK09186	TMEM39B	NM_018056	0.00213817	2328668	8291	11210	main	chr1	+	32568103	32568268	32568031	32568274	243	0.00738491	-1.60274	AA PCa	frame-shift
2328674	NM_012316 // KPNA6 // karyopherin alpha 6 (importin alpha 7) // 1p35.1-p34.3 //	KPNA6	NM_012316	0.000634442	2328690	8309	11229	main	chr1	+	32626241	32626287	32626215	32626304	89	0.00845595	1.70335	EA PCa	in frame
2328841	NM_005356 // LCK // lymphocyte-specific protein tyrosine kinase // 1p34.3 // 393	LCK	NM_005356	8.44691e-06	2328855	8399	11369	main	chr1	+	32741515	32741660	32741514	32741664	150	0.0150377	1.69427	EA PCa	frame-shift
2329920	NM_178548 // TFAP2E // transcription factor AP-2 epsilon (activating enhancer bi	TFAP2E	NM_178548	0.00101845	2329941	9065	12254	main	chr1	+	36055565	36055644	36055530	36055649	119	0.00031633	-1.88317	AA PCa	in frame
2330253	NM_017825 // ADPRHL2 // ADP-ribosylhydrolase like 2 // 1p34.3 // 54936	ADPRHL2	NM_017825	0.00074524	2330254	9258	12527	main	chr1	+	36554612	36554690	36554505	36554716	211	0.0121631	-1.5395	AA PCa	frame-shift
2330899	NM_016037 // UTP11L // UTP11-like, U3 small nucleolar ribonucleoprotein, (yeast)	UTP11L	NM_016037	0.000185522	2330907	9614	13041	main	chr1	+	38484171	38484228	38484135	38484249	114	0.00121861	2.06741	EA PCa	frame-shift
2331213	NM_012090 // MACF1 // microtubule-actin crosslinking factor 1 // 1p32-p31 // 234	MACF1	NM_012090	8.4708e-09	2331308	9880	13360	main	chr1	+	39750979	39751061	39750968	39751062	94	0.0258993	1.71951	EA PCa	frame-shift
2331213	NM_012090 // MACF1 // microtubule-actin crosslinking factor 1 // 1p32-p31 // 234	MACF1	NM_012090	8.4708e-09	2331311	9881	13363	main	chr1	+	39752961	39753213	39752957	39753234	277	0.0224494	1.59565	EA PCa	frame-shift
2331213	NM_012090 // MACF1 // microtubule-actin crosslinking factor 1 // 1p32-p31 // 234	MACF1	NM_012090	8.4708e-09	2331426	9961	13478	main	chr1	+	39894950	39894975	39894913	39894998	85	0.0176682	1.88104	EA PCa	frame-shift
2331602	NM_006112 // PPIE // peptidylprolyl isomerase E (cyclophilin E) // 1p32 // 10450	PPIE	NM_006112	5.63925e-05	2331633	10087	13659	main	chr1	+	40218599	40218723	40218581	40218724	143	0.00303969	2.20924	EA PCa	in frame
2331602	NM_006112 // PPIE // peptidylprolyl isomerase E (cyclophilin E) // 1p32 // 10450	PPIE	NM_006112	5.63925e-05	2331635	10088	13661	main	chr1	+	40218967	40219022	40218958	40219027	69	0.0218286	1.81408	EA PCa	frame-shift
2332812	NM_001017922 // ERMAP // erythroblast membrane-associated protein (Scianna blood	ERMAP	NM_001017922	0.000114002	2332847	10842	14688	main	chr1	+	43308828	43308860	43308187	43308903	716	0.0247653	-1.88602	AA PCa	in frame
2332812	NM_001017922 // ERMAP // erythroblast membrane-associated protein (Scianna blood	ERMAP	NM_001017922	0.000114002	2332829	10832	14670	main	chr1	+	43296685	43296785	43296438	43296786	348	0.00223485	1.76416	EA PCa	frame-shift
2332812	NM_001017922 // ERMAP // erythroblast membrane-associated protein (Scianna blood	ERMAP	NM_001017922	0.000114002	2332841	10841	14682	main	chr1	+	43305943	43305967	43305940	43305967	27	0.00805265	1.82249	EA PCa	frame-shift
2332855	BC000157 // ZNF691 // zinc finger protein 691 // 1p34.2 // 51058 /// NM_015911 /	ZNF691	BC000157	0.00266269	2332867	10854	14704	main	chr1	+	43316643	43316667	43316620	43317484	864	0.00880836	2.10447	EA PCa	frame-shift
2332855	BC000157 // ZNF691 // zinc finger protein 691 // 1p34.2 // 51058 /// NM_015911 /	ZNF691	BC000157	0.00266269	2332867	10854	14704	main	chr1	+	43316643	43316667	43316629	43317484	855	0.00880836	2.10447	EA PCa	frame-shift
2333195	NM_015284 // KIAA0467 // KIAA0467 // 1p34.2 // 23334 /// AK131107 // C1orf84 //	KIAA0467	NM_015284	1.81617e-05	2333266	11088	15041	main	chr1	+	43907207	43907272	43907174	43907272	98	0.00991479	-1.70672	AA PCa	in frame
2333318	NM_002840 // PTPRF // protein tyrosine phosphatase, receptor type, F // 1p34 //	PTPRF	NM_002840	8.99054e-09	2333344	11140	15110	main	chr1	+	44019500	44019602	44019470	44019612	142	0.0277592	1.59186	EA PCa	frame-shift
2333318	NM_002840 // PTPRF // protein tyrosine phosphatase, receptor type, F // 1p34 //	PTPRF	NM_002840	8.99054e-09	2333387	11173	15153	main	chr1	+	44071200	44071261	44071199	44071293	94	5.31936e-05	3.04472	EA PCa	frame-shift
2333318	NM_002840 // PTPRF // protein tyrosine phosphatase, receptor type, F // 1p34 //	PTPRF	NM_002840	8.99054e-09	2333370	11160	15136	main	chr1	+	44054490	44054642	44054401	44054671	270	0.0220249	1.61971	EA PCa	frame-shift
2333429	NM_014663 // JMJD2A // jumonji domain containing 2A // 1p34.1 // 9682	JMJD2A	NM_014663	0.00186344	2333451	11211	15214	main	chr1	+	44133443	44133610	44133442	44133690	248	0.0215494	1.60502	EA PCa	in frame
2333574	ENST00000360447 // ARTN // artemin (ARTN), transcript variant 3, mRNA // 1p33-p3	ARTN	ENST00000360447	0.000156846	2333590	11307	15345	main	chr1	+	44401856	44401881	44401740	44401903	163	0.000867018	-1.96577	AA PCa	frame-shift
2333574	ENST00000360447 // ARTN // artemin (ARTN), transcript variant 3, mRNA // 1p33-p3	ARTN	ENST00000360447	0.000156846	2333590	11307	15345	main	chr1	+	44401856	44401881	44401764	44401903	139	0.000867018	-1.96577	AA PCa	frame-shift
2333574	ENST00000360447 // ARTN // artemin (ARTN), transcript variant 3, mRNA // 1p33-p3	ARTN	ENST00000360447	0.000156846	2333585	11305	15340	main	chr1	+	44401329	44401354	44401328	44401388	60	0.00350956	-1.97847	AA PCa	frame-shift
2334191	NM_004073 // PLK3 // polo-like kinase 3 (Drosophila) // 1p34.1 // 1263 /// AJ293	PLK3	NM_004073	2.15497e-06	2334199	11661	15887	main	chr1	+	45268496	45268521	45268431	45268527	96	0.00376002	-2.18967	AA PCa	frame-shift
2334476	NM_015112 // MAST2 // microtubule associated serine/threonine kinase 2 // 1p34.1	MAST2	NM_015112	4.98665e-07	2334514	11823	16160	main	chr1	+	46468521	46468549	46468476	46468555	79	0.0259459	1.93306	EA PCa	frame-shift
2335922	NM_001262 // CDKN2C // cyclin-dependent kinase inhibitor 2C (p18, inhibits CDK4)	CDKN2C	NM_001262	0.00121325	2335931	12652	17268	main	chr1	+	51436055	51436147	51436040	51436169	129	0.00427928	-1.51449	AA PCa	frame-shift
2336585	NM_002979 // SCP2 // sterol carrier protein 2 // 1p32 // 6342 /// ENST0000037151	SCP2	NM_002979	5.97321e-05	2336590	13078	17823	main	chr1	+	53407480	53407509	53407467	53407525	58	0.0204873	1.79696	EA PCa	frame-shift
2337716	NM_006252 // PRKAA2 // protein kinase, AMP-activated, alpha 2 catalytic subunit	PRKAA2	NM_006252	5.26462e-05	2337721	13777	18729	main	chr1	+	57111095	57111126	57111060	57111154	94	0.0292679	-1.55006	AA PCa	frame-shift
2337716	NM_006252 // PRKAA2 // protein kinase, AMP-activated, alpha 2 catalytic subunit	PRKAA2	NM_006252	5.26462e-05	2337725	13781	18733	main	chr1	+	57140062	57140185	57140053	57140195	142	0.00113303	1.74642	EA PCa	frame-shift
2337716	NM_006252 // PRKAA2 // protein kinase, AMP-activated, alpha 2 catalytic subunit	PRKAA2	NM_006252	5.26462e-05	2337736	13790	18744	main	chr1	+	57171765	57171881	57171764	57171891	127	0.00284857	-1.70742	AA PCa	frame-shift
2338719	NM_005595 // NFIA // nuclear factor I/A // 1p31.3-p31.2 // 4774 /// AK024964 //	NFIA	NM_005595	0.00252841	2338963	14646	19756	main	chr1	+	61921011	61921045	61920974	61921051	77	0.00868148	-1.65926	AA PCa	in frame
2340433	NM_002303 // LEPR // leptin receptor // 1p31 // 3953 /// NM_001003679 // LEPR //	LEPR	NM_002303	8.82548e-05	2340475	15625	21016	main	chr1	+	66058386	66058533	66058339	66058548	209	0.0266885	-1.6424	AA PCa	in frame
2342220	NM_015978 // TNNI3K // TNNI3 interacting kinase // 1p31.1 // 51086 /// BC032865	TNNI3K	NM_015978	0.000924475	2342242	16763	22428	main	chr1	+	74835087	74835224	74835074	74835269	195	0.00414672	-1.6952	AA PCa	frame-shift
2342220	NM_015978 // TNNI3K // TNNI3 interacting kinase // 1p31.1 // 51086 /// BC032865	TNNI3K	NM_015978	0.000924475	2342244	16764	22430	main	chr1	+	74835997	74836072	74835971	74836076	105	0.00274604	-1.61928	AA PCa	frame-shift
2342475	NM_001001933 // LHX8 // LIM homeobox 8 // 1p31.1 // 431707	LHX8	NM_001001933	3.72884e-06	2342501	16917	22613	main	chr1	+	75602288	75602366	75602287	75602374	87	0.0081202	1.57919	EA PCa	frame-shift
2343025	NM_174858 // AK5 // adenylate kinase 5 // 1p31 // 26289 /// NM_012093 // AK5 //	AK5	NM_174858	0.001516	2343078	17295	23101	main	chr1	+	77987513	77987626	77987511	77987628	117	0.0209895	1.77176	EA PCa	frame-shift
2343473	AL832618 // IFI44L // interferon-induced protein 44-like // 1p31.1 // 10964 ///	IFI44L	AL832618	0.000237104	2343496	17534	23428	main	chr1	+	79106706	79106800	79106705	79106806	101	0.0159097	2.13156	EA PCa	in frame
2343473	AL832618 // IFI44L // interferon-induced protein 44-like // 1p31.1 // 10964 ///	IFI44L	AL832618	0.000237104	2343490	17531	23422	main	chr1	+	79101132	79101173	79101021	79101174	153	0.0063919	2.10197	EA PCa	frame-shift
2344393	NM_182948 // PRKACB // protein kinase, cAMP-dependent, catalytic, beta // 1p36.1	PRKACB	NM_182948	1.60575e-05	2344433	18163	24168	main	chr1	+	84650786	84650860	84650782	84650865	83	0.0140654	1.55196	EA PCa	in frame
2344393	NM_182948 // PRKACB // protein kinase, cAMP-dependent, catalytic, beta // 1p36.1	PRKACB	NM_182948	1.60575e-05	2344436	18166	24171	main	chr1	+	84663445	84663487	84663411	84663507	96	0.0160098	1.66278	EA PCa	frame-shift
2347502	NM_002858 // ABCD3 // ATP-binding cassette, sub-family D (ALD), member 3 // 1p22	ABCD3	NM_002858	0.00260027	2347525	20082	26659	main	chr1	+	94943839	94943870	94943814	94943871	57	0.0207481	1.81655	EA PCa	frame-shift
2348757	NM_033055 // HIAT1 // hippocampus abundant transcript 1 // 1p21.2 // 64645 /// A	HIAT1	NM_033055	0.000294511	2348783	20891	27665	main	chr1	+	100542729	100542792	100542720	100542833	113	0.0153383	2.05013	EA PCa	in frame
2348757	NM_033055 // HIAT1 // hippocampus abundant transcript 1 // 1p21.2 // 64645 /// A	HIAT1	NM_033055	0.000294511	2348772	20882	27654	main	chr1	+	100527441	100527500	100527390	100527505	115	0.00990974	1.96903	EA PCa	frame-shift
2348792	NM_019083 // CCDC76 // coiled-coil domain containing 76 // 1pter-q31.3 // 54482	CCDC76	NM_019083	0.000150092	2348809	20911	27689	main	chr1	+	100609653	100609699	100609624	100609699	75	0.00303151	-1.86196	AA PCa	frame-shift
2349043	NM_133496 // SLC30A7 // solute carrier family 30 (zinc transporter), member 7 //	SLC30A7	NM_133496	0.000280035	2349056	21066	27898	main	chr1	+	101379237	101379359	101379218	101379362	144	0.0172527	-1.60405	AA PCa	frame-shift
2351121	NM_006621 // AHCYL1 // S-adenosylhomocysteine hydrolase-like 1 // 1p13.2 // 1076	AHCYL1	NM_006621	0.00258017	2351156	22289	29592	main	chr1	+	110561001	110561074	110560994	110561089	95	0.0171821	1.55348	EA PCa	in frame
2353021	NM_003176 // SYCP1 // synaptonemal complex protein 1 // 1p13-p12 // 6847 /// D67	SYCP1	NM_003176	0.000447195	2353045	23464	31170	main	chr1	+	115438087	115438111	115438068	115438130	62	0.0287388	-1.58406	AA PCa	in frame
2353669	NM_001767 // CD2 // CD2 molecule // 1p13 // 914	CD2	NM_001767	0.000442662	2353672	23866	31690	main	chr1	+	117297258	117297509	117297252	117297573	321	0.0239951	1.72169	EA PCa	frame-shift
2354082	NM_006784 // WDR3 // WD repeat domain 3 // 1p13-p12 // 10885 /// BC058836 // WDR	WDR3	NM_006784	0.0019825	2354096	24126	32052	main	chr1	+	118482119	118482151	118482099	118482195	96	0.0181406	1.74151	EA PCa	frame-shift
2356344	NM_014455 // ZNF364 // zinc finger protein 364 // 1q21.1 // 27246	ZNF364	NM_014455	3.78165e-05	2356363	25456	33799	main	chr1	+	145684643	145684678	145684584	145684678	94	0.0298457	1.80771	EA PCa	frame-shift
2356721	NM_004284 // CHD1L // chromodomain helicase DNA binding protein 1-like // 1q12 /	CHD1L	NM_004284	0.00165145	2356741	25666	34077	main	chr1	+	146740442	146740537	146740440	146740537	97	0.0112537	1.769	EA PCa	frame-shift
2356721	NM_004284 // CHD1L // chromodomain helicase DNA binding protein 1-like // 1q12 /	CHD1L	NM_004284	0.00165145	2356780	25688	34116	main	chr1	+	146766093	146766180	146766090	146766199	109	0.0247072	1.70946	EA PCa	frame-shift
2357845	NM_000566 // FCGR1A // Fc fragment of IgG, high affinity Ia, receptor (CD64) //	FCGR1A	NM_000566	0.00021052	2357863	26289	34965	main	chr1	+	149761707	149761874	149761609	149761894	285	6.15524e-05	-1.52641	AA PCa	frame-shift
2357996	NM_007259 // VPS45 // vacuolar protein sorting 45 homolog (S. cerevisiae) // 1q2	VPS45	NM_007259	0.000212096	2358008	26359	35076	main	chr1	+	150049172	150049236	150049171	150049309	138	0.012236	1.69706	EA PCa	frame-shift
2358092	NM_012113 // CA14 // carbonic anhydrase XIV // 1q21 // 23632 /// BC034412 // CA1	CA14	NM_012113	0.00021792	2358105	26420	35161	main	chr1	+	150235490	150235530	150235440	150235598	158	0.0259368	-1.55944	AA PCa	in frame
2358171	NM_004698 // PRPF3 // PRP3 pre-mRNA processing factor 3 homolog (S. cerevisiae)	PRPF3	NM_004698	0.000146942	2358183	26461	35233	main	chr1	+	150300819	150300843	150300778	150300925	147	0.00237117	2.53198	EA PCa	frame-shift
2358393	NM_019032 // ADAMTSL4 // ADAMTS-like 4 // 1q21.2 // 54507 /// NM_025008 // ADAMT	ADAMTSL4	NM_019032	9.93053e-05	2358409	26597	35440	main	chr1	+	150529634	150529665	150529625	150529811	186	0.00398787	-1.7376	AA PCa	frame-shift
2358393	NM_019032 // ADAMTSL4 // ADAMTS-like 4 // 1q21.2 // 54507 /// NM_025008 // ADAMT	ADAMTSL4	NM_019032	9.93053e-05	2358415	26601	35446	main	chr1	+	150530985	150531119	150530948	150531125	177	0.00908279	-1.60085	AA PCa	frame-shift
2358393	NM_019032 // ADAMTSL4 // ADAMTS-like 4 // 1q21.2 // 54507 /// NM_025008 // ADAMT	ADAMTSL4	NM_019032	9.93053e-05	2358415	26601	35446	main	chr1	+	150530985	150531119	150530948	150531200	252	0.00908279	-1.60085	AA PCa	frame-shift
2358520	NM_012432 // SETDB1 // SET domain, bifurcated 1 // 1q21 // 9869 /// BC009362 //	SETDB1	NM_012432	1.39135e-08	2358541	26689	35551	main	chr1	+	150917427	150917527	150917393	150917584	191	0.000514709	2.20827	EA PCa	in frame
2358520	NM_012432 // SETDB1 // SET domain, bifurcated 1 // 1q21 // 9869 /// BC009362 //	SETDB1	NM_012432	1.39135e-08	2358541	26689	35551	main	chr1	+	150917427	150917527	150917393	150917638	245	0.000514709	2.20827	EA PCa	in frame
2358761	NM_003557 // PIP5K1A // phosphatidylinositol-4-phosphate 5-kinase, type I, alpha	PIP5K1A	NM_003557	0.00105272	2358804	26842	35781	main	chr1	+	151219412	151219436	151219395	151219441	46	0.0276882	1.67409	EA PCa	frame-shift
2360206	NM_020452 // ATP8B2 // ATPase, class I, type 8B, member 2 // 1q21.3 // 57198 ///	ATP8B2	NM_020452	5.16246e-06	2360245	27636	36955	main	chr1	+	154317845	154317994	154317797	154318021	224	0.00509979	1.6952	EA PCa	in frame
2360206	NM_020452 // ATP8B2 // ATPase, class I, type 8B, member 2 // 1q21.3 // 57198 ///	ATP8B2	NM_020452	5.16246e-06	2360234	27628	36944	main	chr1	+	154315273	154315421	154315271	154315437	166	0.0132092	1.95785	EA PCa	frame-shift
2360206	NM_020452 // ATP8B2 // ATPase, class I, type 8B, member 2 // 1q21.3 // 57198 ///	ATP8B2	NM_020452	5.16246e-06	2360238	27632	36948	main	chr1	+	154316629	154316727	154316618	154316730	112	0.0132016	1.56133	EA PCa	frame-shift
2360206	NM_020452 // ATP8B2 // ATPase, class I, type 8B, member 2 // 1q21.3 // 57198 ///	ATP8B2	NM_020452	5.16246e-06	2360240	27633	36950	main	chr1	+	154316879	154316963	154316870	154316976	106	0.00871589	1.63284	EA PCa	frame-shift
2360206	NM_020452 // ATP8B2 // ATPase, class I, type 8B, member 2 // 1q21.3 // 57198 ///	ATP8B2	NM_020452	5.16246e-06	2360242	27634	36952	main	chr1	+	154317134	154317250	154317116	154317261	145	1.19953e-05	1.94358	EA PCa	frame-shift
2360206	NM_020452 // ATP8B2 // ATPase, class I, type 8B, member 2 // 1q21.3 // 57198 ///	ATP8B2	NM_020452	5.16246e-06	2360223	27619	36933	main	chr1	+	154306583	154306741	154306582	154306741	159	0.0122438	1.65236	EA PCa	frame-shift
2360677	NM_004428 // EFNA1 // ephrin-A1 // 1q21-q22 // 1942 /// NM_182685 // EFNA1 // ep	EFNA1	NM_004428	1.66913e-12	2360688	27890	37328	main	chr1	+	155106211	155106240	155106205	155106256	51	1.35697e-06	3.32546	EA PCa	frame-shift
2361731	NM_005973 // PRCC // papillary renal cell carcinoma (translocation-associated) /	PRCC	NM_005973	3.47332e-05	2361745	28430	38243	main	chr1	+	156756740	156756919	156756399	156756966	567	0.0181441	1.71378	EA PCa	frame-shift
2362702	AB164404 // DUSP23 // dual specificity phosphatase 23 // 1q23.2 // 54935 /// NM_	DUSP23	AB164404	0.000492728	2362715	28977	39025	main	chr1	+	159751968	159752128	159751942	159752128	186	0.00354249	2.12268	EA PCa	frame-shift
2363202	NM_021181 // SLAMF7 // SLAM family member 7 // 1q23.1-q24.1 // 57823 /// BC02786	SLAMF7	NM_021181	6.8233e-08	2363214	29281	39456	main	chr1	+	160721156	160721226	160721134	160721238	104	0.0228829	1.85506	EA PCa	in frame
2363525	NM_004550 // NDUFS2 // NADH dehydrogenase (ubiquinone) Fe-S protein 2, 49kDa (NA	NDUFS2	NM_004550	0.00293958	2363537	29428	39728	main	chr1	+	161176219	161176246	161176196	161176387	191	0.00841361	1.89423	EA PCa	in frame
2363525	NM_004550 // NDUFS2 // NADH dehydrogenase (ubiquinone) Fe-S protein 2, 49kDa (NA	NDUFS2	NM_004550	0.00293958	2363542	29431	39733	main	chr1	+	161179653	161179712	161179646	161179721	75	0.009557	1.77162	EA PCa	frame-shift
2363579	NM_032174 // TOMM40L // translocase of outer mitochondrial membrane 40 homolog (	TOMM40L	NM_032174	1.6153e-07	2363595	29457	39783	main	chr1	+	161198747	161198873	161198745	161198885	140	0.00317982	1.68677	EA PCa	in frame
2363784	NM_002155 // HSPA6 // heat shock 70kDa protein 6 (HSP70B') // 1q23 // 3310	HSPA6	NM_002155	0.000252836	2363788	29590	39950	main	chr1	+	161494852	161495105	161494448	161496380	1932	0.0233341	-1.67198	AA PCa	frame-shift
2363876	NM_001002901 // FCRLB // Fc receptor-like B // 1q23.3 // 127943 /// BC067080 //	FCRLB	NM_001002901	0.000691164	2363888	29639	40039	main	chr1	+	161697138	161697296	161697036	161697452	416	0.00934911	-1.5548	AA PCa	in frame
2363876	NM_001002901 // FCRLB // Fc receptor-like B // 1q23.3 // 127943 /// BC067080 //	FCRLB	NM_001002901	0.000691164	2363888	29639	40039	main	chr1	+	161697138	161697296	161697036	161697273	237	0.00934911	-1.5548	AA PCa	frame-shift
2363902	NM_007240 // DUSP12 // dual specificity phosphatase 12 // 1q21-q22 // 11266	DUSP12	NM_007240	0.00177587	2363910	29648	40056	main	chr1	+	161721463	161721556	161721457	161721571	114	0.0113254	1.88019	EA PCa	frame-shift
2363919	NM_007348 // ATF6 // activating transcription factor 6 // 1q22-q23 // 22926 ///	ATF6	NM_007348	0.00241141	2363938	29669	40083	main	chr1	+	161789451	161789557	161789422	161789608	186	0.000419986	2.06365	EA PCa	frame-shift
2364016	NM_014697 // NOS1AP // nitric oxide synthase 1 (neuronal) adaptor protein // 1q2	NOS1AP	NM_014697	0.000240758	2364039	29737	40175	main	chr1	+	162124195	162124265	162124194	162124266	72	0.0275017	-1.62657	AA PCa	frame-shift
2364016	NM_014697 // NOS1AP // nitric oxide synthase 1 (neuronal) adaptor protein // 1q2	NOS1AP	NM_014697	0.000240758	2364073	29764	40209	main	chr1	+	162257187	162257211	162257133	162257226	93	0.0192247	1.51549	EA PCa	frame-shift
2364189	NM_003115 // UAP1 // UDP-N-acteylglucosamine pyrophosphorylase 1 // 1q23.3 // 66	UAP1	NM_003115	0.000343843	2364207	29852	40328	main	chr1	+	162557335	162557448	162557264	162557458	194	0.0132737	1.76181	EA PCa	in frame
2366581	NM_018186 // C1orf112 // chromosome 1 open reading frame 112 // 1q24.2 // 55732	C1orf112	NM_018186	0.000361571	2366636	31385	42304	main	chr1	+	169806155	169806179	169806067	169806253	186	0.00680832	-1.62472	AA PCa	frame-shift
2366581	NM_018186 // C1orf112 // chromosome 1 open reading frame 112 // 1q24.2 // 55732	C1orf112	NM_018186	0.000361571	2366640	31387	42308	main	chr1	+	169812815	169812841	169812814	169812910	96	0.0224486	-1.5446	AA PCa	frame-shift
2366581	NM_018186 // C1orf112 // chromosome 1 open reading frame 112 // 1q24.2 // 55732	C1orf112	NM_018186	0.000361571	2366644	31390	42312	main	chr1	+	169819412	169819441	169819405	169819486	81	0.00233418	-1.67516	AA PCa	frame-shift
2367537	NM_016227 // C1orf9 // chromosome 1 open reading frame 9 // 1q24 // 51430 /// NM	C1orf9	NM_016227	0.000173986	2367569	31985	43122	main	chr1	+	172547472	172547518	172547437	172547529	92	0.0214087	1.70124	EA PCa	in frame
2367793	NM_014458 // KLHL20 // kelch-like 20 (Drosophila) // 1q24.1-q24.3 // 27252 /// B	KLHL20	NM_014458	0.00101764	2367816	32136	43316	main	chr1	+	173720958	173721051	173720902	173721061	159	0.00772173	-1.59444	AA PCa	frame-shift
2367892	NM_032522 // ZBTB37 // zinc finger and BTB domain containing 37 // 1q25.1 // 846	ZBTB37	NM_032522	0.00187162	2367904	32197	43396	main	chr1	+	173842705	173842743	173842604	173842767	163	0.00319136	-2.02153	AA PCa	frame-shift
2369609	NM_144696 // C1orf125 // chromosome 1 open reading frame 125 // 1q25.2 // 126859	C1orf125	NM_144696	2.25658e-08	2369613	33364	44829	main	chr1	+	179337964	179337988	179337934	179338107	173	0.0234819	-1.53156	AA PCa	in frame
2369713	NM_173509 // C1orf76 // chromosome 1 open reading frame 76 // 1q25.2 // 148753 /	C1orf76	NM_173509	1.11105e-05	2369746	33458	44955	main	chr1	+	179782236	179782322	179782232	179782325	93	0.00690824	-1.57452	AA PCa	frame-shift
2369843	NM_014810 // CEP350 // centrosomal protein 350kDa // 1p36.13-q41 // 9857 /// AK1	CEP350	NM_014810	2.6813e-05	2369890	33545	45084	main	chr1	+	179993592	179993619	179993553	179993717	164	0.021558	1.79462	EA PCa	in frame
2369843	NM_014810 // CEP350 // centrosomal protein 350kDa // 1p36.13-q41 // 9857 /// AK1	CEP350	NM_014810	2.6813e-05	2369905	33556	45099	main	chr1	+	180022108	180022221	180022104	180022301	197	0.0100846	-1.5594	AA PCa	in frame
2369843	NM_014810 // CEP350 // centrosomal protein 350kDa // 1p36.13-q41 // 9857 /// AK1	CEP350	NM_014810	2.6813e-05	2369918	33567	45112	main	chr1	+	180049657	180049686	180049651	180049796	145	0.000349242	-1.69089	AA PCa	frame-shift
2369843	NM_014810 // CEP350 // centrosomal protein 350kDa // 1p36.13-q41 // 9857 /// AK1	CEP350	NM_014810	2.6813e-05	2369877	33538	45071	main	chr1	+	179975629	179975694	179975588	179975702	114	0.023465	1.57834	EA PCa	frame-shift
2371346	NM_015149 // RGL1 // ral guanine nucleotide dissociation stimulator-like 1 // 1q	RGL1	NM_015149	1.61761e-05	2371412	34531	46431	main	chr1	+	183852971	183853028	183852919	183853044	125	0.00865187	1.65707	EA PCa	in frame
2371346	NM_015149 // RGL1 // ral guanine nucleotide dissociation stimulator-like 1 // 1q	RGL1	NM_015149	1.61761e-05	2371430	34545	46449	main	chr1	+	183885636	183885817	183885580	183885835	255	0.00954429	1.72481	EA PCa	frame-shift
2371547	NM_030806 // C1orf21 // chromosome 1 open reading frame 21 // 1q25 // 81563 ///	C1orf21	NM_030806	0.000148739	2371562	34625	46555	main	chr1	+	184476722	184476746	184476721	184476816	95	0.0088711	1.55406	EA PCa	in frame
2371547	NM_030806 // C1orf21 // chromosome 1 open reading frame 21 // 1q25 // 81563 ///	C1orf21	NM_030806	0.000148739	2371554	34620	46547	main	chr1	+	184446650	184446736	184446643	184446737	94	0.0172457	1.66694	EA PCa	frame-shift
2371547	NM_030806 // C1orf21 // chromosome 1 open reading frame 21 // 1q25 // 81563 ///	C1orf21	NM_030806	0.000148739	2371593	34650	46586	main	chr1	+	184588653	184588683	184588651	184588690	39	0.0104461	2.06165	EA PCa	frame-shift
2374872	NM_018085 // IPO9 // importin 9 // 1q32.1 // 55705	IPO9	NM_018085	0.000127322	2374884	36790	49243	main	chr1	+	201821246	201821281	201821231	201821320	89	0.00455642	1.79035	EA PCa	in frame
2374872	NM_018085 // IPO9 // importin 9 // 1q32.1 // 55705	IPO9	NM_018085	0.000127322	2374913	36814	49272	main	chr1	+	201844280	201844341	201844279	201844356	77	0.00841127	1.73003	EA PCa	in frame
2374872	NM_018085 // IPO9 // importin 9 // 1q32.1 // 55705	IPO9	NM_018085	0.000127322	2374881	36788	49240	main	chr1	+	201817532	201817701	201817520	201817722	202	0.0211218	1.71579	EA PCa	frame-shift
2374872	NM_018085 // IPO9 // importin 9 // 1q32.1 // 55705	IPO9	NM_018085	0.000127322	2374880	36787	49239	main	chr1	+	201816681	201816760	201816679	201816766	87	0.0123136	1.55552	EA PCa	frame-shift
2374872	NM_018085 // IPO9 // importin 9 // 1q32.1 // 55705	IPO9	NM_018085	0.000127322	2374917	36815	49276	main	chr1	+	201845133	201845172	201845071	201845182	111	0.0123539	1.80064	EA PCa	frame-shift
2374956	NM_006335 // TIMM17A // translocase of inner mitochondrial membrane 17 homolog A	TIMM17A	NM_006335	6.48989e-05	2374959	36833	49309	main	chr1	+	201926441	201926506	201926408	201926508	100	0.00958775	1.83406	EA PCa	frame-shift
2375664	NM_006763 // BTG2 // BTG family, member 2 // 1q32 // 7832	BTG2	NM_006763	3.88704e-06	2375671	37269	49944	main	chr1	+	203276405	203276565	203276231	203276566	335	0.0194571	1.70058	EA PCa	in frame
2376168	NM_015090 // NFASC // neurofascin homolog (chicken) // 1q32.1 // 23114 /// BC117	NFASC	NM_015090	0.000160799	2376223	37602	50412	main	chr1	+	204942448	204942520	204942403	204942547	144	0.024693	1.61777	EA PCa	frame-shift
2376799	NM_014002 // IKBKE // inhibitor of kappa light polypeptide gene enhancer in B-ce	IKBKE	NM_014002	8.70806e-06	2376830	37951	50888	main	chr1	+	206661264	206661305	206661250	206661327	77	0.00774983	-1.57259	AA PCa	in frame
2376799	NM_014002 // IKBKE // inhibitor of kappa light polypeptide gene enhancer in B-ce	IKBKE	NM_014002	8.70806e-06	2376831	37952	50889	main	chr1	+	206664152	206664180	206664151	206664191	40	0.00293301	1.70669	EA PCa	frame-shift
2379399	NM_012424 // RPS6KC1 // ribosomal protein S6 kinase, 52kDa, polypeptide 1 // 1q4	RPS6KC1	NM_012424	1.09185e-06	2379412	39593	53062	main	chr1	+	213277803	213277833	213277795	213277911	116	0.00723339	2.39128	EA PCa	in frame
2379399	NM_012424 // RPS6KC1 // ribosomal protein S6 kinase, 52kDa, polypeptide 1 // 1q4	RPS6KC1	NM_012424	1.09185e-06	2379416	39596	53066	main	chr1	+	213290681	213290738	213290658	213290752	94	0.0218778	1.91333	EA PCa	frame-shift
2379399	NM_012424 // RPS6KC1 // ribosomal protein S6 kinase, 52kDa, polypeptide 1 // 1q4	RPS6KC1	NM_012424	1.09185e-06	2379479	39641	53129	main	chr1	+	213445876	213445968	213445866	213445977	111	0.0154778	1.72021	EA PCa	frame-shift
2379863	NM_016343 // CENPF // centromere protein F, 350/400ka (mitosin) // 1q32-q41 // 1	CENPF	NM_016343	0.000498699	2379880	39887	53435	main	chr1	+	214788264	214788341	214788174	214788371	197	0.00711956	-1.53052	AA PCa	in frame
2379863	NM_016343 // CENPF // centromere protein F, 350/400ka (mitosin) // 1q32-q41 // 1	CENPF	NM_016343	0.000498699	2379912	39905	53467	main	chr1	+	214828584	214828608	214828583	214828746	163	0.0120015	-1.61519	AA PCa	frame-shift
2380991	NM_018060 // IARS2 // isoleucyl-tRNA synthetase 2, mitochondrial // 1q41 // 5569	IARS2	NM_018060	0.000443892	2381013	40588	54284	main	chr1	+	220280408	220280490	220280402	220280493	91	0.0111628	1.51473	EA PCa	frame-shift
2380991	NM_018060 // IARS2 // isoleucyl-tRNA synthetase 2, mitochondrial // 1q41 // 5569	IARS2	NM_018060	0.000443892	2381003	40580	54274	main	chr1	+	220269462	220269558	220269445	220269568	123	0.0227425	1.58097	EA PCa	frame-shift
2382043	NM_152610 // C1orf65 // chromosome 1 open reading frame 65 // 1q41 // 164127	C1orf65	NM_152610	1.37777e-05	2382063	41239	55120	main	chr1	+	223567599	223568207	223566817	223568689	1872	0.0177081	-1.66338	AA PCa	frame-shift
2382117	NM_001748 // CAPN2 // calpain 2, (m/II) large subunit // 1q41-q42 // 824 /// AK1	CAPN2	NM_001748	3.48483e-06	2382155	41294	55192	main	chr1	+	223938615	223938646	223938591	223938677	86	0.0223499	1.72023	EA PCa	in frame
2383312	NM_000447 // PSEN2 // presenilin 2 (Alzheimer disease 4) // 1q31-q42 // 5664 ///	PSEN2	NM_000447	0.000627465	2383336	42003	56155	main	chr1	+	227077798	227077822	227077735	227077834	99	0.000809948	-1.63076	AA PCa	frame-shift
2383999	NM_052843 // OBSCN // obscurin, cytoskeletal calmodulin and titin-interacting Rh	OBSCN	NM_052843	0.000198075	2384187	42464	56863	main	chr1	+	228547314	228547388	228547297	228548456	1159	0.00676683	-1.52713	AA PCa	frame-shift
2383999	NM_052843 // OBSCN // obscurin, cytoskeletal calmodulin and titin-interacting Rh	OBSCN	NM_052843	0.000198075	2384011	42354	56687	main	chr1	+	228402597	228402780	228402490	228402799	309	0.0272445	-1.52861	AA PCa	frame-shift
2383999	NM_052843 // OBSCN // obscurin, cytoskeletal calmodulin and titin-interacting Rh	OBSCN	NM_052843	0.000198075	2384076	42392	56752	main	chr1	+	228471297	228471446	228471203	228471470	267	0.00426397	-1.56524	AA PCa	frame-shift
2384401	NM_021205 // RHOU // ras homolog gene family, member U // 1q42.11-q42.3 // 58480	RHOU	NM_021205	9.85582e-05	2384414	42582	57029	main	chr1	+	228873435	228873478	228873419	228873478	59	0.0203839	1.62477	EA PCa	in frame
2384401	NM_021205 // RHOU // ras homolog gene family, member U // 1q42.11-q42.3 // 58480	RHOU	NM_021205	9.85582e-05	2384420	42585	57035	main	chr1	+	228879147	228879322	228879031	228879487	456	0.00543093	1.80997	EA PCa	frame-shift
2384956	NM_007357 // COG2 // component of oligomeric golgi complex 2 // 1q42.2 // 22796	COG2	NM_007357	0.00069774	2384958	42914	57428	main	chr1	+	230778378	230778424	230778352	230778424	72	0.0272167	1.60432	EA PCa	frame-shift
2385343	NM_018662 // DISC1 // disrupted in schizophrenia 1 // 1q42.1 // 27185 /// NM_001	DISC1	NM_018662	0.00283778	2385457	43249	57868	main	chr1	+	232172546	232172577	232172437	232172577	140	0.026152	-1.55199	AA PCa	in frame
2385659	NM_019090 // KIAA1383 // KIAA1383 // 1q42.2 // 54627 /// ENST00000391602 // KIAA	KIAA1383	NM_019090	0.000189681	2385665	43369	58014	main	chr1	+	232941598	232941774	232940769	232943913	3144	0.000679987	-1.67511	AA PCa	frame-shift
2386397	NM_004837 // GGPS1 // geranylgeranyl diphosphate synthase 1 // 1q43 // 9453 ///	GGPS1	NM_004837	6.81512e-05	2386410	43845	58612	main	chr1	+	235498612	235498641	235498579	235498649	70	0.00389454	-1.55266	AA PCa	frame-shift
2390135	NM_001001915 // OR2G2 // olfactory receptor, family 2, subfamily G, member 2 //	OR2G2	NM_001001915	0.000642222	2390137	46213	61684	main	chr1	+	247751934	247752065	247751661	247752615	954	0.00321299	-1.56321	AA PCa	frame-shift
2391188	NM_016547 // SDF4 // stromal cell derived factor 4 // 1p36.33 // 51150 /// NM_01	SDF4	NM_016547	0.00228679	2391208	46749	62509	main	chr1	-	1159226	1159345	1159211	1159348	137	0.0261368	1.74463	EA PCa	in frame
2391360	NM_017871 // CPSF3L // cleavage and polyadenylation specific factor 3-like // 1p	CPSF3L	NM_017871	0.000215599	2391392	46841	62682	main	chr1	-	1250900	1250926	1250899	1250994	95	0.00677527	1.97975	EA PCa	in frame
2391360	NM_017871 // CPSF3L // cleavage and polyadenylation specific factor 3-like // 1p	CPSF3L	NM_017871	0.000215599	2391382	46837	62672	main	chr1	-	1249169	1249260	1249111	1249301	190	0.00125634	1.60309	EA PCa	frame-shift
2391360	NM_017871 // CPSF3L // cleavage and polyadenylation specific factor 3-like // 1p	CPSF3L	NM_017871	0.000215599	2391405	46848	62695	main	chr1	-	1254824	1254882	1254675	1254904	229	0.0161306	1.6799	EA PCa	frame-shift
2391360	NM_017871 // CPSF3L // cleavage and polyadenylation specific factor 3-like // 1p	CPSF3L	NM_017871	0.000215599	2391392	46841	62682	main	chr1	-	1250900	1250926	1250899	1250998	99	0.00677527	1.97975	EA PCa	frame-shift
2391647	NM_014188 // SSU72 // SSU72 RNA polymerase II CTD phosphatase homolog (S. cerevi	SSU72	NM_014188	5.17216e-07	2391652	46961	62917	main	chr1	-	1479280	1479340	1479248	1479367	119	0.019232	1.59376	EA PCa	in frame
2391647	NM_014188 // SSU72 // SSU72 RNA polymerase II CTD phosphatase homolog (S. cerevi	SSU72	NM_014188	5.17216e-07	2391654	46962	62919	main	chr1	-	1480260	1480365	1480242	1480382	140	0.000142354	2.21303	EA PCa	in frame
2391647	NM_014188 // SSU72 // SSU72 RNA polymerase II CTD phosphatase homolog (S. cerevi	SSU72	NM_014188	5.17216e-07	2391649	46958	62914	main	chr1	-	1477462	1477532	1477445	1477547	102	4.58068e-05	1.97548	EA PCa	frame-shift
2391647	NM_014188 // SSU72 // SSU72 RNA polymerase II CTD phosphatase homolog (S. cerevi	SSU72	NM_014188	5.17216e-07	2391667	46968	62932	main	chr1	-	1500167	1500280	1500152	1500296	144	0.0148359	1.76858	EA PCa	frame-shift
2394361	NM_015102 // NPHP4 // nephronophthisis 4 // 1p36.22 // 261734 /// BC028627 // NP	NPHP4	NM_015102	2.96872e-05	2394435	48585	65206	main	chr1	-	6029228	6029319	6029146	6029319	173	7.65881e-05	-1.80172	AA PCa	in frame
2394361	NM_015102 // NPHP4 // nephronophthisis 4 // 1p36.22 // 261734 /// BC028627 // NP	NPHP4	NM_015102	2.96872e-05	2394401	48557	65172	main	chr1	-	5947378	5947483	5947345	5947526	181	0.000211874	-1.70318	AA PCa	frame-shift
2394361	NM_015102 // NPHP4 // nephronophthisis 4 // 1p36.22 // 261734 /// BC028627 // NP	NPHP4	NM_015102	2.96872e-05	2394419	48572	65190	main	chr1	-	5987724	5987759	5987708	5987847	139	0.0260857	1.52307	EA PCa	frame-shift
2394361	NM_015102 // NPHP4 // nephronophthisis 4 // 1p36.22 // 261734 /// BC028627 // NP	NPHP4	NM_015102	2.96872e-05	2394419	48572	65190	main	chr1	-	5987724	5987759	5987708	5987783	75	0.0260857	1.52307	EA PCa	frame-shift
2394588	NM_012405 // ICMT // isoprenylcysteine carboxyl methyltransferase // 1p36.21 //	ICMT	NM_012405	1.30509e-05	2394595	48697	65355	main	chr1	-	6291987	6292103	6291961	6292179	218	0.0107346	1.57143	EA PCa	in frame
2394588	NM_012405 // ICMT // isoprenylcysteine carboxyl methyltransferase // 1p36.21 //	ICMT	NM_012405	1.30509e-05	2394599	48700	65359	main	chr1	-	6294971	6295034	6294945	6295034	89	0.0231784	1.53935	EA PCa	in frame
2394588	NM_012405 // ICMT // isoprenylcysteine carboxyl methyltransferase // 1p36.21 //	ICMT	NM_012405	1.30509e-05	2394594	48696	65354	main	chr1	-	6285182	6285304	6285139	6285322	183	0.00118091	1.76496	EA PCa	frame-shift
2395146	NM_001561 // TNFRSF9 // tumor necrosis factor receptor superfamily, member 9 //	TNFRSF9	NM_001561	0.00205812	2395149	49070	65840	main	chr1	-	7980924	7980948	7980894	7980983	89	0.00922558	-1.79498	AA PCa	in frame
2395564	NM_003039 // SLC2A5 // solute carrier family 2 (facilitated glucose/fructose tra	SLC2A5	NM_003039	5.26842e-05	2395592	49363	66223	main	chr1	-	9117529	9117650	9117506	9117667	161	0.00350921	-2.29181	AA PCa	in frame
2396461	NM_003132 // SRM // spermidine synthase // 1p36-p22 // 6723	SRM	NM_003132	0.00245612	2396468	49887	66917	main	chr1	-	11116674	11116784	11116660	11116814	154	0.00748718	1.69449	EA PCa	frame-shift
2396461	NM_003132 // SRM // spermidine synthase // 1p36-p22 // 6723	SRM	NM_003132	0.00245612	2396467	49886	66916	main	chr1	-	11116077	11116135	11116067	11116151	84	0.00582852	1.83157	EA PCa	frame-shift
2396537	NM_004958 // FRAP1 // FK506 binding protein 12-rapamycin associated protein 1 //	FRAP1	NM_004958	5.1114e-10	2396600	49970	67045	main	chr1	-	11264720	11264747	11264617	11264760	143	0.0147153	1.72807	EA PCa	in frame
2396537	NM_004958 // FRAP1 // FK506 binding protein 12-rapamycin associated protein 1 //	FRAP1	NM_004958	5.1114e-10	2396618	49988	67063	main	chr1	-	11300369	11300577	11300359	11300604	245	0.0239459	1.56869	EA PCa	in frame
2396537	NM_004958 // FRAP1 // FK506 binding protein 12-rapamycin associated protein 1 //	FRAP1	NM_004958	5.1114e-10	2396629	49997	67074	main	chr1	-	11316997	11317175	11316989	11317222	233	0.000494258	1.79765	EA PCa	in frame
2396537	NM_004958 // FRAP1 // FK506 binding protein 12-rapamycin associated protein 1 //	FRAP1	NM_004958	5.1114e-10	2396552	49934	66997	main	chr1	-	11175460	11175506	11175452	11175525	73	0.0215045	1.72819	EA PCa	frame-shift
2396537	NM_004958 // FRAP1 // FK506 binding protein 12-rapamycin associated protein 1 //	FRAP1	NM_004958	5.1114e-10	2396605	49975	67050	main	chr1	-	11272384	11272491	11272368	11272531	163	0.0210733	1.6288	EA PCa	frame-shift
2396537	NM_004958 // FRAP1 // FK506 binding protein 12-rapamycin associated protein 1 //	FRAP1	NM_004958	5.1114e-10	2396584	49957	67029	main	chr1	-	11205025	11205079	11205024	11205102	78	0.00555703	1.73019	EA PCa	frame-shift
2396537	NM_004958 // FRAP1 // FK506 binding protein 12-rapamycin associated protein 1 //	FRAP1	NM_004958	5.1114e-10	2396619	49989	67064	main	chr1	-	11301638	11301725	11301609	11301738	129	0.0238567	1.54652	EA PCa	frame-shift
2398789	NM_003000 // SDHB // succinate dehydrogenase complex, subunit B, iron sulfur (Ip	SDHB	NM_003000	0.000119176	2398807	51280	68814	main	chr1	-	17354244	17354357	17354243	17354360	117	0.00804328	1.77662	EA PCa	frame-shift
2398789	NM_003000 // SDHB // succinate dehydrogenase complex, subunit B, iron sulfur (Ip	SDHB	NM_003000	0.000119176	2398818	51290	68825	main	chr1	-	17380449	17380508	17380442	17380514	72	0.00441332	-1.58272	AA PCa	frame-shift
2399409	NM_020765 // UBR4 // ubiquitin protein ligase E3 component n-recognin 4 // 1p36.	UBR4	NM_020765	4.10572e-14	2399412	51644	69257	main	chr1	-	19401355	19401387	19401325	19401390	65	0.0133768	1.59288	EA PCa	in frame
2399409	NM_020765 // UBR4 // ubiquitin protein ligase E3 component n-recognin 4 // 1p36.	UBR4	NM_020765	4.10572e-14	2399436	51653	69281	main	chr1	-	19413189	19413292	19413172	19413315	143	0.0156737	1.79578	EA PCa	in frame
2399409	NM_020765 // UBR4 // ubiquitin protein ligase E3 component n-recognin 4 // 1p36.	UBR4	NM_020765	4.10572e-14	2399462	51675	69307	main	chr1	-	19433063	19433188	19433062	19433220	158	0.0216399	1.55818	EA PCa	in frame
2399409	NM_020765 // UBR4 // ubiquitin protein ligase E3 component n-recognin 4 // 1p36.	UBR4	NM_020765	4.10572e-14	2399557	51733	69402	main	chr1	-	19488344	19488369	19488320	19488391	71	0.000790554	2.09324	EA PCa	in frame
2399409	NM_020765 // UBR4 // ubiquitin protein ligase E3 component n-recognin 4 // 1p36.	UBR4	NM_020765	4.10572e-14	2399572	51744	69417	main	chr1	-	19499546	19499586	19499357	19499587	230	0.0042839	1.62319	EA PCa	in frame
2399409	NM_020765 // UBR4 // ubiquitin protein ligase E3 component n-recognin 4 // 1p36.	UBR4	NM_020765	4.10572e-14	2399590	51762	69435	main	chr1	-	19518708	19518756	19518681	19518872	191	0.0277534	1.66912	EA PCa	in frame
2399409	NM_020765 // UBR4 // ubiquitin protein ligase E3 component n-recognin 4 // 1p36.	UBR4	NM_020765	4.10572e-14	2399599	51768	69444	main	chr1	-	19525037	19525109	19525034	19525174	140	0.00745919	1.78355	EA PCa	in frame
2399409	NM_020765 // UBR4 // ubiquitin protein ligase E3 component n-recognin 4 // 1p36.	UBR4	NM_020765	4.10572e-14	2399600	51768	69445	main	chr1	-	19525119	19525145	19525034	19525174	140	0.00620733	1.83795	EA PCa	in frame
2399409	NM_020765 // UBR4 // ubiquitin protein ligase E3 component n-recognin 4 // 1p36.	UBR4	NM_020765	4.10572e-14	2399416	51645	69261	main	chr1	-	19403234	19403364	19403233	19403396	163	0.00838201	1.62392	EA PCa	frame-shift
2399409	NM_020765 // UBR4 // ubiquitin protein ligase E3 component n-recognin 4 // 1p36.	UBR4	NM_020765	4.10572e-14	2399529	51715	69374	main	chr1	-	19473339	19473459	19473319	19473494	175	0.0288052	1.52639	EA PCa	frame-shift
2399409	NM_020765 // UBR4 // ubiquitin protein ligase E3 component n-recognin 4 // 1p36.	UBR4	NM_020765	4.10572e-14	2399556	51732	69401	main	chr1	-	19488112	19488191	19488082	19488230	148	0.00581378	1.66144	EA PCa	frame-shift
2399409	NM_020765 // UBR4 // ubiquitin protein ligase E3 component n-recognin 4 // 1p36.	UBR4	NM_020765	4.10572e-14	2399559	51735	69404	main	chr1	-	19490289	19490316	19490257	19490321	64	0.0129274	1.76048	EA PCa	frame-shift
2399409	NM_020765 // UBR4 // ubiquitin protein ligase E3 component n-recognin 4 // 1p36.	UBR4	NM_020765	4.10572e-14	2399584	51756	69429	main	chr1	-	19510535	19510622	19510509	19510669	160	0.00618545	1.84053	EA PCa	frame-shift
2399409	NM_020765 // UBR4 // ubiquitin protein ligase E3 component n-recognin 4 // 1p36.	UBR4	NM_020765	4.10572e-14	2399589	51761	69434	main	chr1	-	19513951	19514034	19513934	19514034	100	0.00472893	1.55989	EA PCa	frame-shift
2399409	NM_020765 // UBR4 // ubiquitin protein ligase E3 component n-recognin 4 // 1p36.	UBR4	NM_020765	4.10572e-14	2399445	51661	69290	main	chr1	-	19422047	19422140	19422038	19422146	108	0.0197041	1.56071	EA PCa	frame-shift
2399409	NM_020765 // UBR4 // ubiquitin protein ligase E3 component n-recognin 4 // 1p36.	UBR4	NM_020765	4.10572e-14	2399450	51665	69295	main	chr1	-	19426104	19426156	19426090	19426171	81	0.0184343	1.84852	EA PCa	frame-shift
2399409	NM_020765 // UBR4 // ubiquitin protein ligase E3 component n-recognin 4 // 1p36.	UBR4	NM_020765	4.10572e-14	2399499	51696	69344	main	chr1	-	19451053	19451167	19451034	19451184	150	0.0180531	1.58393	EA PCa	frame-shift
2399409	NM_020765 // UBR4 // ubiquitin protein ligase E3 component n-recognin 4 // 1p36.	UBR4	NM_020765	4.10572e-14	2399565	51740	69410	main	chr1	-	19493671	19493697	19493515	19493725	210	0.00117341	2.07142	EA PCa	frame-shift
2399409	NM_020765 // UBR4 // ubiquitin protein ligase E3 component n-recognin 4 // 1p36.	UBR4	NM_020765	4.10572e-14	2399573	51745	69418	main	chr1	-	19499676	19499774	19499674	19499800	126	0.00848735	1.66739	EA PCa	frame-shift
2399409	NM_020765 // UBR4 // ubiquitin protein ligase E3 component n-recognin 4 // 1p36.	UBR4	NM_020765	4.10572e-14	2399574	51746	69419	main	chr1	-	19499938	19500075	19499932	19500115	183	0.0115967	1.6151	EA PCa	frame-shift
2399620	NM_015047 // KIAA0090 // KIAA0090 // 1p36.13 // 23065 /// AK124740 // KIAA0090 /	KIAA0090	NM_015047	1.03883e-05	2399652	51794	69493	main	chr1	-	19564520	19564627	19564510	19564633	123	0.0296593	1.58399	EA PCa	frame-shift
2399765	NM_004930 // CAPZB // capping protein (actin filament) muscle Z-line, beta // 1p	CAPZB	NM_004930	0.000300189	2399783	51869	69608	main	chr1	-	19670878	19670917	19670851	19670928	77	0.0161267	1.64868	EA PCa	in frame
2400518	NM_001397 // ECE1 // endothelin converting enzyme 1 // 1p36.1 // 1889 /// BX6483	ECE1	NM_001397	0.00109141	2400535	52337	70244	main	chr1	-	21560074	21560151	21560050	21560154	104	0.0103191	-2.004	AA PCa	in frame
2400655	NM_002885 // RAP1GAP // RAP1 GTPase activating protein // 1p36.1-p35 // 5909 ///	RAP1GAP	NM_002885	8.4211e-10	2400672	52430	70363	main	chr1	-	21929303	21929346	21929296	21929406	110	0.0242415	1.73656	EA PCa	in frame
2401670	NM_152372 // MYOM3 // myomesin family, member 3 // 1p36.11 // 127294 /// BC06710	MYOM3	NM_152372	2.98865e-06	2401728	53081	71283	main	chr1	-	24416555	24416579	24416554	24416608	54	0.0150491	-1.68239	AA PCa	frame-shift
2402861	NM_022078 // GPATCH3 // G patch domain containing 3 // 1p35.3-p35.1 // 63906	GPATCH3	NM_022078	0.000225247	2402864	53771	72212	main	chr1	-	27217521	27217548	27217500	27217717	217	0.0130935	-1.85435	AA PCa	frame-shift
2402914	AK122816 // FAM46B // family with sequence similarity 46, member B // 1p36.11 //	FAM46B	AK122816	0.00069614	2402919	53795	72259	main	chr1	-	27332493	27333315	27332434	27333448	1014	0.00165553	-1.63865	AA PCa	frame-shift
2403793	NM_001024732 // MECR // mitochondrial trans-2-enoyl-CoA reductase // 1p36.1-p35.	MECR	NM_001024732	0.000725628	2403816	54304	72990	main	chr1	-	29543104	29543185	29543099	29543197	98	0.00160109	1.7925	EA PCa	in frame
2403793	NM_001024732 // MECR // mitochondrial trans-2-enoyl-CoA reductase // 1p36.1-p35.	MECR	NM_001024732	0.000725628	2403816	54304	72990	main	chr1	-	29543104	29543185	29543099	29543145	46	0.00160109	1.7925	EA PCa	frame-shift
2403793	NM_001024732 // MECR // mitochondrial trans-2-enoyl-CoA reductase // 1p36.1-p35.	MECR	NM_001024732	0.000725628	2403813	54301	72987	main	chr1	-	29533276	29533396	29533273	29533417	144	0.0198075	1.70558	EA PCa	frame-shift
2403793	NM_001024732 // MECR // mitochondrial trans-2-enoyl-CoA reductase // 1p36.1-p35.	MECR	NM_001024732	0.000725628	2403815	54303	72989	main	chr1	-	29542548	29542622	29542516	29542648	132	0.00103524	1.66222	EA PCa	frame-shift
2404122	NM_002379 // MATN1 // matrilin 1, cartilage matrix protein // 1p35 // 4146 /// M	MATN1	NM_002379	0.00203941	2404155	54558	73301	main	chr1	-	31196305	31196330	31196304	31196398	94	0.00461063	-1.54969	AA PCa	frame-shift
2404122	NM_002379 // MATN1 // matrilin 1, cartilage matrix protein // 1p35 // 4146 /// M	MATN1	NM_002379	0.00203941	2404156	54558	73302	main	chr1	-	31196372	31196396	31196304	31196398	94	0.00599278	-1.72251	AA PCa	frame-shift
2405036	NM_018045 // BSDC1 // BSD domain containing 1 // 1p35.1 // 55108 /// BC026322 //	BSDC1	NM_018045	0.00155144	2405071	55117	74094	main	chr1	-	32859685	32859710	32859680	32859741	61	0.0029993	1.89635	EA PCa	frame-shift
2405036	NM_018045 // BSDC1 // BSD domain containing 1 // 1p35.1 // 55108 /// BC026322 //	BSDC1	NM_018045	0.00155144	2405057	55106	74080	main	chr1	-	32842220	32842335	32841862	32842342	480	0.0102418	1.96681	EA PCa	frame-shift
2405192	NM_003680 // YARS // tyrosyl-tRNA synthetase // 1p35.1 // 8565 /// AK126444 // Y	YARS	NM_003680	1.12459e-05	2405227	55211	74232	main	chr1	-	33276194	33276341	33276191	33276367	176	0.0196462	2.03317	EA PCa	in frame
2405192	NM_003680 // YARS // tyrosyl-tRNA synthetase // 1p35.1 // 8565 /// AK126444 // Y	YARS	NM_003680	1.12459e-05	2405231	55214	74236	main	chr1	-	33282790	33282823	33282788	33282845	57	0.00523912	1.90222	EA PCa	frame-shift
2405312	NM_153341 // RNF19B // ring finger protein 19B // 1p35.1 // 127544 /// BC020595	RNF19B	NM_153341	0.00108771	2405320	55258	74307	main	chr1	-	33402561	33402665	33402406	33402860	454	0.00399188	2.12555	EA PCa	frame-shift
2405576	NM_052896 // CSMD2 // CUB and Sushi multiple domains 2 // 1p35.1-p34.3 // 114784	CSMD2	NM_052896	6.16254e-05	2405684	55492	74634	main	chr1	-	34189885	34189910	34189796	34189913	117	0.0239676	-1.71954	AA PCa	frame-shift
2405992	NM_007167 // ZMYM6 // zinc finger, MYM-type 6 // 1p34.2 // 9204 /// AF055470 //	ZMYM6	NM_007167	6.81517e-05	2406039	55731	74953	main	chr1	-	35477514	35477549	35477490	35477606	116	0.00206612	-1.52133	AA PCa	in frame
2407478	NM_004468 // FHL3 // four and a half LIM domains 3 // 1p34 // 2275	FHL3	NM_004468	0.00109938	2407480	56598	76124	main	chr1	-	38463109	38463230	38463076	38463231	155	0.0234756	1.68797	EA PCa	in frame
2408111	NM_017646 // TRIT1 // tRNA isopentenyltransferase 1 // 1p35.3-p34.1 // 54802	TRIT1	NM_017646	0.00248108	2408123	56966	76633	main	chr1	-	40310211	40310293	40310202	40310312	110	0.0165276	1.80654	EA PCa	in frame
2408111	NM_017646 // TRIT1 // tRNA isopentenyltransferase 1 // 1p35.3-p34.1 // 54802	TRIT1	NM_017646	0.00248108	2408127	56969	76637	main	chr1	-	40313231	40313327	40313219	40313332	113	0.0153035	1.61398	EA PCa	in frame
2408111	NM_017646 // TRIT1 // tRNA isopentenyltransferase 1 // 1p35.3-p34.1 // 54802	TRIT1	NM_017646	0.00248108	2408132	56972	76642	main	chr1	-	40318405	40318524	40318402	40318548	146	0.011586	1.54196	EA PCa	in frame
2408111	NM_017646 // TRIT1 // tRNA isopentenyltransferase 1 // 1p35.3-p34.1 // 54802	TRIT1	NM_017646	0.00248108	2408126	56968	76636	main	chr1	-	40312922	40312958	40312891	40312969	78	0.0247654	1.59074	EA PCa	frame-shift
2408189	NM_000310 // PPT1 // palmitoyl-protein thioesterase 1 (ceroid-lipofuscinosis, ne	PPT1	NM_000310	2.15585e-05	2408198	57013	76694	main	chr1	-	40557737	40557833	40557716	40557844	128	0.00646777	2.12809	EA PCa	in frame
2408189	NM_000310 // PPT1 // palmitoyl-protein thioesterase 1 (ceroid-lipofuscinosis, ne	PPT1	NM_000310	2.15585e-05	2408195	57010	76691	main	chr1	-	40546091	40546158	40546068	40546159	91	0.0119883	1.66273	EA PCa	frame-shift
2408189	NM_000310 // PPT1 // palmitoyl-protein thioesterase 1 (ceroid-lipofuscinosis, ne	PPT1	NM_000310	2.15585e-05	2408192	57007	76688	main	chr1	-	40539733	40539796	40539732	40539855	123	0.00170777	2.08102	EA PCa	frame-shift
2408499	NM_001031694 // SCMH1 // sex comb on midleg homolog 1 (Drosophila) // 1p34 // 22	SCMH1	NM_001031694	2.4281e-09	2408504	57192	76920	main	chr1	-	41494290	41494396	41494255	41494398	143	0.00221387	1.73976	EA PCa	in frame
2408499	NM_001031694 // SCMH1 // sex comb on midleg homolog 1 (Drosophila) // 1p34 // 22	SCMH1	NM_001031694	2.4281e-09	2408522	57205	76938	main	chr1	-	41514401	41514501	41514361	41514562	201	0.006453	1.7237	EA PCa	frame-shift
2409344	ENST00000372455 // MED8 // mediator complex subunit 8 (MED8), transcript variant	MED8	ENST00000372455	0.00223728	2409351	57727	77641	main	chr1	-	43850717	43850764	43850712	43850777	65	0.0217162	1.84406	EA PCa	in frame
2409344	ENST00000372455 // MED8 // mediator complex subunit 8 (MED8), transcript variant	MED8	ENST00000372455	0.00223728	2409351	57727	77641	main	chr1	-	43850717	43850764	43850716	43850777	61	0.0217162	1.84406	EA PCa	frame-shift
2409344	ENST00000372455 // MED8 // mediator complex subunit 8 (MED8), transcript variant	MED8	ENST00000372455	0.00223728	2409361	57730	77651	main	chr1	-	43853182	43853253	43853173	43853318	145	0.0114272	1.65652	EA PCa	frame-shift
2409770	NM_024587 // TMEM53 // transmembrane protein 53 // 1p34.1 // 79639	TMEM53	NM_024587	2.09098e-05	2409783	57998	78005	main	chr1	-	45120811	45120840	45120230	45120845	615	0.00495072	2.35298	EA PCa	frame-shift
2409770	NM_024587 // TMEM53 // transmembrane protein 53 // 1p34.1 // 79639	TMEM53	NM_024587	2.09098e-05	2409783	57998	78005	main	chr1	-	45120811	45120840	45120230	45120881	651	0.00495072	2.35298	EA PCa	frame-shift
2410158	NM_007170 // TESK2 // testis-specific kinase 2 // 1p32 // 10420 /// ENST00000372	TESK2	NM_007170	0.0002524	2410169	58224	78323	main	chr1	-	45813281	45813317	45813280	45813365	85	0.0243564	1.86602	EA PCa	frame-shift
2410283	NM_152500 // CCDC17 // coiled-coil domain containing 17 // 1p34.1 // 149483 ///	CCDC17	NM_152500	0.00289133	2410292	58296	78418	main	chr1	-	46086577	46086602	46086574	46086785	211	0.0181754	-1.97595	AA PCa	frame-shift
2410330	NM_021639 // GPBP1L1 // GC-rich promoter binding protein 1-like 1 // 1p34.1 // 6	GPBP1L1	NM_021639	0.00092403	2410370	58339	78488	main	chr1	-	46120220	46120247	46120214	46120501	287	0.00217704	1.71587	EA PCa	in frame
2410574	NM_006369 // LRRC41 // leucine rich repeat containing 41 // 1p33 // 10489 /// AK	LRRC41	NM_006369	5.32201e-05	2410597	58466	78676	main	chr1	-	46752055	46752156	46751033	46752171	1138	0.00508042	1.8324	EA PCa	frame-shift
2412360	NM_001981 // EPS15 // epidermal growth factor receptor pathway substrate 15 // 1	EPS15	NM_001981	6.55217e-06	2412368	59571	79973	main	chr1	-	51826874	51826922	51826842	51827027	185	0.0120988	1.80937	EA PCa	in frame
2412360	NM_001981 // EPS15 // epidermal growth factor receptor pathway substrate 15 // 1	EPS15	NM_001981	6.55217e-06	2412410	59605	80015	main	chr1	-	51912632	51912726	51912631	51912777	146	0.00458569	1.77044	EA PCa	in frame
2412360	NM_001981 // EPS15 // epidermal growth factor receptor pathway substrate 15 // 1	EPS15	NM_001981	6.55217e-06	2412399	59595	80004	main	chr1	-	51875313	51875356	51875206	51875368	162	0.015705	1.69294	EA PCa	frame-shift
2412360	NM_001981 // EPS15 // epidermal growth factor receptor pathway substrate 15 // 1	EPS15	NM_001981	6.55217e-06	2412420	59613	80025	main	chr1	-	51930959	51930998	51930932	51930998	66	0.0218898	1.87002	EA PCa	frame-shift
2412529	NM_002525 // NRD1 // nardilysin (N-arginine dibasic convertase) // 1p32.2-p32.1	NRD1	NM_002525	3.12051e-05	2412567	59703	80148	main	chr1	-	52269522	52269614	52269485	52269636	151	0.0151239	1.77269	EA PCa	frame-shift
2412529	NM_002525 // NRD1 // nardilysin (N-arginine dibasic convertase) // 1p32.2-p32.1	NRD1	NM_002525	3.12051e-05	2412537	59691	80118	main	chr1	-	52255242	52255318	52255239	52255329	90	0.0141191	1.51676	EA PCa	frame-shift
2412529	NM_002525 // NRD1 // nardilysin (N-arginine dibasic convertase) // 1p32.2-p32.1	NRD1	NM_002525	3.12051e-05	2412553	59694	80134	main	chr1	-	52258049	52258091	52258048	52258096	48	0.0164037	1.83011	EA PCa	frame-shift
2412529	NM_002525 // NRD1 // nardilysin (N-arginine dibasic convertase) // 1p32.2-p32.1	NRD1	NM_002525	3.12051e-05	2412594	59722	80175	main	chr1	-	52290977	52291038	52290958	52291054	96	0.00594931	2.05482	EA PCa	frame-shift
2413943	NM_015306 // USP24 // ubiquitin specific peptidase 24 // 1p32.3 // 23358 /// AK0	USP24	NM_015306	1.36835e-05	2413969	60593	81375	main	chr1	-	55541152	55541192	55541129	55541196	67	0.00764207	2.23469	EA PCa	frame-shift
2415837	NM_181712 // ANKRD38 // ankyrin repeat domain 38 // 1p31.3 // 163782 /// AK12746	ANKRD38	NM_181712	6.64264e-06	2415847	61839	82878	main	chr1	-	62728824	62728935	62728763	62728983	220	0.00696857	-1.68259	AA PCa	frame-shift
2415910	NM_033407 // DOCK7 // dedicator of cytokinesis 7 // 1p31.3 // 85440 /// AK055401	DOCK7	NM_033407	1.95043e-07	2415922	61878	82947	main	chr1	-	62941740	62941799	62941737	62941827	90	0.000478219	1.94734	EA PCa	frame-shift
2415910	NM_033407 // DOCK7 // dedicator of cytokinesis 7 // 1p31.3 // 85440 /// AK055401	DOCK7	NM_033407	1.95043e-07	2415933	61889	82958	main	chr1	-	62958396	62958503	62958374	62958518	144	0.0215747	1.71772	EA PCa	frame-shift
2415910	NM_033407 // DOCK7 // dedicator of cytokinesis 7 // 1p31.3 // 85440 /// AK055401	DOCK7	NM_033407	1.95043e-07	2415972	61918	82997	main	chr1	-	63027288	63027358	63027287	63027374	87	0.00175528	1.59252	EA PCa	frame-shift
2416522	NM_002227 // JAK1 // Janus kinase 1 (a protein tyrosine kinase) // 1p32.3-p31.3	JAK1	NM_002227	8.43816e-06	2416558	62287	83438	main	chr1	-	65332604	65332839	65332548	65332891	343	0.0153991	1.91952	EA PCa	frame-shift
2416522	NM_002227 // JAK1 // Janus kinase 1 (a protein tyrosine kinase) // 1p32.3-p31.3	JAK1	NM_002227	8.43816e-06	2416561	62289	83441	main	chr1	-	65339057	65339206	65339052	65339206	154	0.0252585	1.61242	EA PCa	frame-shift
2416522	NM_002227 // JAK1 // Janus kinase 1 (a protein tyrosine kinase) // 1p32.3-p31.3	JAK1	NM_002227	8.43816e-06	2416568	62296	83448	main	chr1	-	65349023	65349060	65348959	65349158	199	0.00381907	1.6085	EA PCa	frame-shift
2416522	NM_002227 // JAK1 // Janus kinase 1 (a protein tyrosine kinase) // 1p32.3-p31.3	JAK1	NM_002227	8.43816e-06	2416556	62285	83436	main	chr1	-	65330482	65330507	65330469	65330655	186	0.01216	1.53784	EA PCa	frame-shift
2417390	NM_024911 // GPR177 // G protein-coupled receptor 177 // 1p31.3 // 79971 /// NM_	GPR177	NM_024911	0.000557373	2417437	62822	84114	main	chr1	-	68624813	68624910	68624805	68624930	125	0.0112413	1.70797	EA PCa	in frame
2418929	NM_005482 // PIGK // phosphatidylinositol glycan anchor biosynthesis, class K //	PIGK	NM_005482	0.00221594	2418940	63767	85264	main	chr1	-	77587960	77588024	77587959	77588044	85	0.015523	1.97538	EA PCa	frame-shift
2419235	BC017247 // FUBP1 // far upstream element (FUSE) binding protein 1 // 1p31.1 //	FUBP1	BC017247	0.000100508	2419256	63959	85522	main	chr1	-	78420941	78420995	78420939	78421014	75	0.0129006	1.51436	EA PCa	frame-shift
2420521	NM_014021 // SSX2IP // synovial sarcoma, X breakpoint 2 interacting protein // 1	SSX2IP	NM_014021	0.000117734	2420541	64740	86442	main	chr1	-	85121517	85121560	85121514	85121688	174	0.0195297	-1.74983	AA PCa	frame-shift
2420832	NM_012137 // DDAH1 // dimethylarginine dimethylaminohydrolase 1 // 1p22 // 23576	DDAH1	NM_012137	0.000651671	2420854	64935	86701	main	chr1	-	85817189	85817235	85817188	85817262	74	0.0184442	1.52408	EA PCa	in frame
2421000	NM_152890 // COL24A1 // collagen, type XXIV, alpha 1 // 1p22.3 // 255631 /// ENS	COL24A1	NM_152890	0.000232424	2421083	65123	86910	main	chr1	-	86581013	86581055	86581007	86581061	54	0.000923853	-1.84397	AA PCa	frame-shift
2421271	NM_004261 // SEP15 // 15 kDa selenoprotein // 1p31 // 9403 /// NM_203341 // SEP1	2016-09-15	NM_004261	3.66489e-07	2421275	65238	87065	main	chr1	-	87329232	87329286	87329229	87329288	59	0.0032718	1.74994	EA PCa	in frame
2421271	NM_004261 // SEP15 // 15 kDa selenoprotein // 1p31 // 9403 /// NM_203341 // SEP1	2016-09-15	NM_004261	3.66489e-07	2421275	65238	87065	main	chr1	-	87329232	87329286	87329156	87329288	132	0.0032718	1.74994	EA PCa	frame-shift
2421843	NM_018284 // GBP3 // guanylate binding protein 3 // 1p22.2 // 2635 /// AK001823	GBP3	NM_018284	7.22944e-07	2421859	65631	87525	main	chr1	-	89479011	89479092	89478867	89479110	243	0.0288048	1.71631	EA PCa	frame-shift
2421925	NM_207398 // GBP7 // guanylate binding protein 7 // 1p22.2 // 388646 /// NM_0041	GBP7	NM_207398	0.000671741	2421947	65677	87604	main	chr1	-	89583273	89583448	89583259	89583456	197	0.0280001	1.9499	EA PCa	in frame
2421925	NM_207398 // GBP7 // guanylate binding protein 7 // 1p22.2 // 388646 /// NM_0041	GBP7	NM_207398	0.000671741	2421939	65672	87596	main	chr1	-	89578208	89578366	89578154	89578367	213	0.0279537	1.70943	EA PCa	frame-shift
2421995	NM_052941 // GBP4 // guanylate binding protein 4 // 1p22.2 // 115361	GBP4	NM_052941	0.00249254	2422026	65724	87682	main	chr1	-	89662799	89662955	89662792	89662987	195	0.0172175	1.73081	EA PCa	frame-shift
2422035	AK090479 // GBP5 // guanylate binding protein 5 // 1p22.2 // 115362 /// AL832285	GBP5	AK090479	2.18301e-09	2422051	65736	87704	main	chr1	-	89732105	89732138	89732028	89732271	243	0.004957	2.02958	EA PCa	frame-shift
2423017	NM_005665 // EVI5 // ecotropic viral integration site 5 // 1p22.1 // 7813 /// AB	EVI5	NM_005665	0.00096547	2423076	66359	88531	main	chr1	-	93170208	93170253	93170111	93170301	190	0.011582	-1.51133	AA PCa	frame-shift
2423669	NM_000350 // ABCA4 // ATP-binding cassette, sub-family A (ABC1), member 4 // 1p2	ABCA4	NM_000350	3.77234e-09	2423723	66769	89069	main	chr1	-	94496552	94496635	94496551	94496676	125	0.00857418	-1.63289	AA PCa	in frame
2424102	NM_001839 // CNN3 // calponin 3, acidic // 1p22-p21 // 1266	CNN3	NM_001839	0.00167243	2424110	67043	89410	main	chr1	-	95367226	95367332	95367224	95367341	117	0.019619	1.81039	EA PCa	frame-shift
2425212	NM_001918 // DBT // dihydrolipoamide branched chain transacylase E2 // 1p31 // 1	DBT	NM_001918	0.00131418	2425221	67776	90270	main	chr1	-	100676280	100676326	100676249	100676327	78	0.0283835	1.77046	EA PCa	frame-shift
2425756	NM_001854 // COL11A1 // collagen, type XI, alpha 1 // 1p21 // 1301 /// NM_080629	COL11A1	NM_001854	1.0672e-07	2425827	68165	90740	main	chr1	-	103481245	103481292	103481223	103481298	75	0.00976782	-1.52371	AA PCa	frame-shift
2426676	NM_144584 // C1orf59 // chromosome 1 open reading frame 59 // 1p13.3 // 113802 /	C1orf59	NM_144584	0.00226088	2426682	68678	91374	main	chr1	-	109191436	109191547	109191187	109191613	426	0.0193772	-1.5108	AA PCa	frame-shift
2427791	NM_024901 // DENND2D // DENN/MADD domain containing 2D // 1p13.3 // 79961 /// AK	DENND2D	NM_024901	0.00019649	2427822	69330	92296	main	chr1	-	111742251	111742369	111742244	111742420	176	0.0190139	1.6423	EA PCa	in frame
2427791	NM_024901 // DENND2D // DENN/MADD domain containing 2D // 1p13.3 // 79961 /// AK	DENND2D	NM_024901	0.00019649	2427807	69323	92281	main	chr1	-	111734791	111734939	111734761	111734939	178	0.00693917	1.83804	EA PCa	frame-shift
2427791	NM_024901 // DENND2D // DENN/MADD domain containing 2D // 1p13.3 // 79961 /// AK	DENND2D	NM_024901	0.00019649	2427801	69320	92275	main	chr1	-	111730771	111730983	111730752	111730992	240	0.00742111	1.5629	EA PCa	frame-shift
2427791	NM_024901 // DENND2D // DENN/MADD domain containing 2D // 1p13.3 // 79961 /// AK	DENND2D	NM_024901	0.00019649	2427812	69328	92286	main	chr1	-	111738545	111738645	111738537	111738678	141	0.0128629	1.79466	EA PCa	frame-shift
2427898	NM_002557 // OVGP1 // oviductal glycoprotein 1, 120kDa (mucin 9, oviductin) // 1	OVGP1	NM_002557	6.18572e-05	2427915	69389	92365	main	chr1	-	111968005	111968050	111968004	111968061	57	0.0141234	-1.75828	AA PCa	frame-shift
2427981	NM_020683 // ADORA3 // adenosine A3 receptor // 1p13.2 // 140 /// NM_001081976 /	ADORA3	NM_020683	0.000231531	2427993	69429	92430	main	chr1	-	112031359	112031489	112031298	112031489	191	0.00333766	-1.53442	AA PCa	in frame
2427981	NM_020683 // ADORA3 // adenosine A3 receptor // 1p13.2 // 140 /// NM_001081976 /	ADORA3	NM_020683	0.000231531	2427993	69429	92430	main	chr1	-	112031359	112031489	112031298	112031646	348	0.00333766	-1.53442	AA PCa	frame-shift
2429069	NM_015906 // TRIM33 // tripartite motif-containing 33 // 1p13.1 // 51592 /// NM_	TRIM33	NM_015906	2.31197e-05	2429077	70061	93276	main	chr1	-	114940564	114940588	114940561	114940612	51	0.01702	-2.09193	AA PCa	frame-shift
2429147	BC063894 // DENND2C // DENN/MADD domain containing 2C // 1p13.2 // 163259 /// NM	DENND2C	BC063894	1.37986e-05	2429225	70159	93423	main	chr1	-	115168240	115168458	115167799	115168605	806	0.0158554	-1.60086	AA PCa	in frame
2430422	NM_206996 // SPAG17 // sperm associated antigen 17 // 1p12 // 200162 /// AK12632	SPAG17	NM_206996	0.000837674	2430485	70943	94454	main	chr1	-	118609462	118609493	118609367	118609522	155	0.0137049	-1.66876	AA PCa	in frame
2432714	NM_007053 // CD160 // CD160 molecule // 1q21.1 // 11126 /// AK128370 // CD160 //	CD160	NM_007053	0.00116502	2432726	72220	96145	main	chr1	-	145699011	145699081	145698952	145699090	138	0.00733172	-1.60088	AA PCa	frame-shift
2433232	BC035687 // FMO5 // flavin containing monooxygenase 5 // 1q21.1 // 2330 /// NM_0	FMO5	BC035687	5.45252e-08	2433245	72517	96559	main	chr1	-	146683963	146684092	146683960	146684103	143	0.0110058	1.81114	EA PCa	in frame
2433232	BC035687 // FMO5 // flavin containing monooxygenase 5 // 1q21.1 // 2330 /// NM_0	FMO5	BC035687	5.45252e-08	2433253	72520	96567	main	chr1	-	146696504	146696583	146696486	146696621	135	0.00890972	2.23152	EA PCa	frame-shift
2434139	NM_014849 // SV2A // synaptic vesicle glycoprotein 2A // 1q21.2 // 9900 /// AK07	SV2A	NM_014849	1.30717e-09	2434148	73071	97269	main	chr1	-	149879594	149879751	149879593	149879758	165	0.00262468	-1.72568	AA PCa	frame-shift
2434971	NM_000449 // RFX5 // regulatory factor X, 5 (influences HLA class II expression)	RFX5	NM_000449	0.0004268	2434978	73569	97974	main	chr1	-	151314689	151314757	151314661	151315654	993	0.00922687	1.90222	EA PCa	frame-shift
2434971	NM_000449 // RFX5 // regulatory factor X, 5 (influences HLA class II expression)	RFX5	NM_000449	0.0004268	2434982	73569	97978	main	chr1	-	151315122	151315266	151314661	151315654	993	0.0172034	1.551	EA PCa	frame-shift
2435044	NM_015100 // POGZ // pogo transposable element with ZNF domain // 1q21.3 // 2312	POGZ	NM_015100	0.000268698	2435060	73605	98053	main	chr1	-	151380961	151381037	151380884	151381057	173	0.00108924	-1.55943	AA PCa	in frame
2435044	NM_015100 // POGZ // pogo transposable element with ZNF domain // 1q21.3 // 2312	POGZ	NM_015100	0.000268698	2435050	73600	98043	main	chr1	-	151378269	151378513	151377277	151378940	1663	0.0230364	1.63377	EA PCa	frame-shift
2435686	NM_016190 // CRNN // cornulin // 1q21 // 49860	CRNN	NM_016190	0.00091968	2435693	73947	98552	main	chr1	-	152382279	152382702	152382069	152383419	1350	0.0174854	1.51501	EA PCa	frame-shift
2436378	NM_014437 // SLC39A1 // solute carrier family 39 (zinc transporter), member 1 //	SLC39A1	NM_014437	0.00147178	2436384	74327	99098	main	chr1	-	153932839	153933168	153932573	153933230	657	0.0161551	1.72246	EA PCa	frame-shift
2437094	NM_173852 // KRTCAP2 // keratinocyte associated protein 2 // 1q22 // 200185 ///	KRTCAP2	NM_173852	0.000206518	2437105	74742	99737	main	chr1	-	155145072	155145102	155145040	155145104	64	0.00298807	2.36715	EA PCa	frame-shift
2437307	NM_005698 // SCAMP3 // secretory carrier membrane protein 3 // 1q21 // 10067 ///	SCAMP3	NM_005698	0.000971726	2437311	74835	99935	main	chr1	-	155226477	155226567	155226464	155226582	118	0.000929662	1.7065	EA PCa	frame-shift
2437307	NM_005698 // SCAMP3 // secretory carrier membrane protein 3 // 1q21 // 10067 ///	SCAMP3	NM_005698	0.000971726	2437320	74841	99944	main	chr1	-	155230154	155230202	155230120	155230241	121	0.00189352	1.9614	EA PCa	frame-shift
2437307	NM_005698 // SCAMP3 // secretory carrier membrane protein 3 // 1q21 // 10067 ///	SCAMP3	NM_005698	0.000971726	2437322	74843	99946	main	chr1	-	155230328	155230365	155230327	155230450	123	0.0192404	2.24406	EA PCa	frame-shift
2437801	BC020567 // ARHGEF2 // rho/rac guanine nucleotide exchange factor (GEF) 2 // 1q2	ARHGEF2	BC020567	0.0010126	2437834	75159	100397	main	chr1	-	155936213	155936267	155936206	155936270	64	0.0074031	-1.54966	AA PCa	frame-shift
2438042	NM_015327 // SMG5 // Smg-5 homolog, nonsense mediated mRNA decay factor (C. eleg	SMG5	NM_015327	5.28447e-05	2438064	75267	100591	main	chr1	-	156230256	156230336	156230241	156230417	176	0.0209663	1.51428	EA PCa	in frame
2438042	NM_015327 // SMG5 // Smg-5 homolog, nonsense mediated mRNA decay factor (C. eleg	SMG5	NM_015327	5.28447e-05	2438086	75285	100613	main	chr1	-	156246891	156247014	156246875	156247032	157	0.00955869	1.74455	EA PCa	frame-shift
2438042	NM_015327 // SMG5 // Smg-5 homolog, nonsense mediated mRNA decay factor (C. eleg	SMG5	NM_015327	5.28447e-05	2438058	75263	100585	main	chr1	-	156223258	156223290	156223239	156223299	60	0.00657082	1.98143	EA PCa	frame-shift
2438575	NM_003975 // SH2D2A // SH2 domain protein 2A // 1q21 // 9047 /// AY763098 // SH2	SH2D2A	NM_003975	0.00189031	2438585	75567	101062	main	chr1	-	156779015	156779073	156778994	156779282	288	0.00793405	-1.59834	AA PCa	frame-shift
2439861	NM_020789 // IGSF9 // immunoglobulin superfamily, member 9 // 1q22-q23 // 57549	IGSF9	NM_020789	0.00160626	2439897	76320	102142	main	chr1	-	159906575	159906644	159906543	159906698	155	0.000906362	-1.94606	AA PCa	in frame
2439861	NM_020789 // IGSF9 // immunoglobulin superfamily, member 9 // 1q22-q23 // 57549	IGSF9	NM_020789	0.00160626	2439901	76323	102146	main	chr1	-	159907488	159907574	159907475	159907628	153	0.0192904	-1.52131	AA PCa	frame-shift
2440143	NM_001098398 // COPA // coatomer protein complex, subunit alpha // 1q23-q25 // 1	COPA	NM_001098398	8.83553e-05	2440183	76484	102404	main	chr1	-	160275510	160275536	160275477	160275563	86	0.00745931	2.1429	EA PCa	in frame
2440143	NM_001098398 // COPA // coatomer protein complex, subunit alpha // 1q23-q25 // 1	COPA	NM_001098398	8.83553e-05	2440149	76465	102370	main	chr1	-	160259963	160259992	160259946	160260006	60	0.0125852	1.85568	EA PCa	frame-shift
2440143	NM_001098398 // COPA // coatomer protein complex, subunit alpha // 1q23-q25 // 1	COPA	NM_001098398	8.83553e-05	2440151	76465	102372	main	chr1	-	160260334	160260439	160260281	160260476	195	0.00980689	2.0585	EA PCa	frame-shift
2440143	NM_001098398 // COPA // coatomer protein complex, subunit alpha // 1q23-q25 // 1	COPA	NM_001098398	8.83553e-05	2440164	76473	102385	main	chr1	-	160264588	160264617	160264557	160264647	90	0.00521243	1.62303	EA PCa	frame-shift
2440143	NM_001098398 // COPA // coatomer protein complex, subunit alpha // 1q23-q25 // 1	COPA	NM_001098398	8.83553e-05	2440172	76478	102393	main	chr1	-	160268653	160268721	160268634	160268781	147	0.00210723	1.52146	EA PCa	frame-shift
2440549	NM_001025598 // ARHGAP30 // Rho GTPase activating protein 30 // 1q23.3 // 257106	ARHGAP30	NM_001025598	0.00243119	2440581	76709	102755	main	chr1	-	161026178	161026279	161026177	161026322	145	0.00295067	2.05901	EA PCa	frame-shift
2440625	NM_032998 // DEDD // death effector domain containing // 1q23.3 // 9191 /// NM_0	DEDD	NM_032998	7.95372e-05	2440639	76746	102807	main	chr1	-	161093680	161093734	161093628	161093736	108	0.00395954	1.74262	EA PCa	frame-shift
2442424	NM_199351 // C1orf32 // chromosome 1 open reading frame 32 // 1q24.1 // 387597	C1orf32	NM_199351	0.000123372	2442443	77839	104178	main	chr1	-	166908751	166908781	166908750	166908807	57	0.0128855	-1.78346	AA PCa	frame-shift
2442587	NM_198053 // CD247 // CD247 molecule // 1q22-q23 // 919 /// NM_000734 // CD247 /	CD247	NM_198053	0.000425317	2442622	77946	104323	main	chr1	-	167408593	167408636	167408580	167408637	57	0.000411506	-2.11992	AA PCa	frame-shift
2443235	NM_013330 // NME7 // non-metastatic cells 7, protein expressed in (nucleoside-di	NME7	NM_013330	0.000296585	2443264	78348	104850	main	chr1	-	169199958	169200040	169199955	169200057	102	0.00545287	1.6385	EA PCa	frame-shift
2443476	NM_000450 // SELE // selectin E (endothelial adhesion molecule 1) // 1q22-q25 //	SELE	NM_000450	0.00207311	2443501	78499	105069	main	chr1	-	169701859	169702101	169701755	169702139	384	0.0137032	-1.59156	AA PCa	frame-shift
2445141	NM_022457 // RFWD2 // ring finger and WD repeat domain 2 // 1q25.1-q25.2 // 6432	RFWD2	NM_022457	0.000107269	2445169	79507	106377	main	chr1	-	175957484	175957512	175957423	175957548	125	0.000453826	-1.77648	AA PCa	in frame
2445141	NM_022457 // RFWD2 // ring finger and WD repeat domain 2 // 1q25.1-q25.2 // 6432	RFWD2	NM_022457	0.000107269	2445222	79554	106430	main	chr1	-	176132032	176132108	176132004	176132124	120	0.000581527	1.8209	EA PCa	frame-shift
2445357	NM_004319 // ASTN1 // astrotactin 1 // 1q25.2 // 460 /// ENST00000361833 // ASTN	ASTN1	NM_004319	5.32806e-06	2445448	79697	106616	main	chr1	-	177001635	177001681	177001591	177001985	394	0.0154622	-1.69665	AA PCa	frame-shift
2445357	NM_004319 // ASTN1 // astrotactin 1 // 1q25.2 // 460 /// ENST00000361833 // ASTN	ASTN1	NM_004319	5.32806e-06	2445445	79695	106613	main	chr1	-	176999948	177000049	176999941	177000088	147	0.0222296	-1.53485	AA PCa	frame-shift
2446137	NM_014625 // NPHS2 // nephrosis 2, idiopathic, steroid-resistant (podocin) // 1q	NPHS2	NM_014625	0.000131015	2446149	80132	107167	main	chr1	-	179544776	179544952	179544725	179544999	274	0.00354804	-1.64292	AA PCa	frame-shift
2446567	NM_005819 // STX6 // syntaxin 6 // 1q25.3 // 10228 /// BC039118 // STX6 // synta	STX6	NM_005819	0.00196476	2446624	80431	107542	main	chr1	-	180974450	180974488	180974429	180974599	170	0.027802	1.60513	EA PCa	in frame
2447148	NM_002928 // RGS16 // regulator of G-protein signaling 16 // 1q25-q31 // 6004	RGS16	NM_002928	0.00073903	2447154	80758	107974	main	chr1	-	182571104	182571262	182571100	182571267	167	0.0130936	-1.60571	AA PCa	in frame
2447414	NM_000433 // NCF2 // neutrophil cytosolic factor 2 (65kDa, chronic granulomatous	NCF2	NM_000433	0.0018891	2447422	80916	108201	main	chr1	-	183525253	183525312	183525252	183525365	113	0.0109519	2.26339	EA PCa	in frame
2448073	NM_006469 // IVNS1ABP // influenza virus NS1A binding protein // 1q25.1-q31.1 //	IVNS1ABP	NM_006469	0.00190544	2448089	81303	108751	main	chr1	-	185270591	185270688	185270565	185270695	130	0.0291266	1.8014	EA PCa	frame-shift
2448073	NM_006469 // IVNS1ABP // influenza virus NS1A binding protein // 1q25.1-q31.1 //	IVNS1ABP	NM_006469	0.00190544	2448082	81301	108744	main	chr1	-	185269223	185269248	185269130	185269262	132	0.0210237	2.07134	EA PCa	frame-shift
2448073	NM_006469 // IVNS1ABP // influenza virus NS1A binding protein // 1q25.1-q31.1 //	IVNS1ABP	NM_006469	0.00190544	2448097	81307	108759	main	chr1	-	185274701	185274775	185274667	185274775	108	0.00301076	1.64323	EA PCa	frame-shift
2450568	NM_000069 // CACNA1S // calcium channel, voltage-dependent, L type, alpha 1S sub	CACNA1S	NM_000069	7.80493e-05	2450586	82797	110600	main	chr1	-	201019553	201019577	201019516	201019644	128	0.000295027	-1.54624	AA PCa	in frame
2451261	NM_177402 // SYT2 // synaptotagmin II // 1q32.1 // 127833 /// BC100815 // SYT2 /	SYT2	NM_177402	2.81742e-05	2451284	83210	111163	main	chr1	-	202571045	202571134	202571017	202571185	168	0.00141886	-1.69237	AA PCa	frame-shift
2452069	NM_002646 // PIK3C2B // phosphoinositide-3-kinase, class 2, beta polypeptide //	PIK3C2B	NM_002646	0.000756112	2452079	83697	111853	main	chr1	-	204399066	204399166	204399048	204399166	118	0.000460694	-1.58667	AA PCa	frame-shift
2452405	NM_030952 // NUAK2 // NUAK family, SNF1-like kinase, 2 // 1q32.1 // 81788 /// BX	NUAK2	NM_030952	0.000195725	2452431	83911	112128	main	chr1	-	205290763	205290880	205290525	205290888	363	0.0040347	-1.73118	AA PCa	frame-shift
2452754	NM_052934 // SLC26A9 // solute carrier family 26, member 9 // 1q31-q32 // 115019	SLC26A9	NM_052934	0.000959713	2452756	84111	112406	main	chr1	-	205884029	205884068	205884019	205884311	292	0.00420987	-1.63965	AA PCa	frame-shift
2452977	NM_005449 // FAIM3 // Fas apoptotic inhibitory molecule 3 // 1q32.1 // 9214	FAIM3	NM_005449	7.46394e-05	2452986	84255	112582	main	chr1	-	207083617	207083645	207083554	207083685	131	0.0279068	-1.69009	AA PCa	in frame
2453006	NM_002644 // PIGR // polymeric immunoglobulin receptor // 1q31-q41 // 5284 /// X	PIGR	NM_002644	0.000613838	2453015	84271	112609	main	chr1	-	207107779	207108006	207107764	207108091	327	0.0283165	2.84155	EA PCa	frame-shift
2453370	NM_025179 // PLXNA2 // plexin A2 // 1q32.2 // 5362 /// AY358496 // PLXNA2 // ple	PLXNA2	NM_025179	0.000881379	2453413	84506	112919	main	chr1	-	208252636	208252789	208252604	208252795	191	0.00143442	-1.62016	AA PCa	in frame
2453370	NM_025179 // PLXNA2 // plexin A2 // 1q32.2 // 5362 /// AY358496 // PLXNA2 // ple	PLXNA2	NM_025179	0.000881379	2453384	84482	112890	main	chr1	-	208207840	208207930	208207837	208207937	100	0.0013966	-1.65192	AA PCa	frame-shift
2453370	NM_025179 // PLXNA2 // plexin A2 // 1q32.2 // 5362 /// AY358496 // PLXNA2 // ple	PLXNA2	NM_025179	0.000881379	2453404	84498	112910	main	chr1	-	208227776	208227882	208227765	208227883	118	0.00168134	-2.09937	AA PCa	frame-shift
2453370	NM_025179 // PLXNA2 // plexin A2 // 1q32.2 // 5362 /// AY358496 // PLXNA2 // ple	PLXNA2	NM_025179	0.000881379	2453421	84513	112927	main	chr1	-	208269390	208269431	208269373	208269470	97	0.0130322	-1.83076	AA PCa	frame-shift
2455699	NM_206933 // USH2A // Usher syndrome 2A (autosomal recessive, mild) // 1q41 // 7	USH2A	NM_206933	1.28543e-06	2455738	85950	114736	main	chr1	-	215848052	215848133	215847441	215848958	1517	0.0155171	-1.81298	AA PCa	in frame
2458017	NM_002533 // NVL // nuclear VCP-like // 1q41-q42.2 // 4931 /// NM_206840 // NVL	NVL	NM_002533	3.6968e-05	2458054	87431	116606	main	chr1	-	224495826	224495908	224495692	224495965	273	0.00392454	2.06648	EA PCa	frame-shift
2458082	NM_025160 // WDR26 // WD repeat domain 26 // 1q42.11 // 80232 /// AB209887 // WD	WDR26	NM_025160	1.22887e-07	2458098	87457	116642	main	chr1	-	224585801	224585925	224585798	224585928	130	0.0236118	2.05846	EA PCa	frame-shift
2458701	NM_022735 // ACBD3 // acyl-Coenzyme A binding domain containing 3 // 1q42.12 //	ACBD3	NM_022735	6.62156e-06	2458716	87839	117166	main	chr1	-	226352509	226352575	226352489	226352630	141	0.00283686	1.9661	EA PCa	frame-shift
2458921	NM_002221 // ITPKB // inositol 1,4,5-trisphosphate 3-kinase B // 1q42.13 // 3707	ITPKB	NM_002221	9.8748e-06	2458985	88019	117405	main	chr1	-	226923519	226923967	226923227	226925159	1932	0.0014319	-1.70318	AA PCa	frame-shift
2458921	NM_002221 // ITPKB // inositol 1,4,5-trisphosphate 3-kinase B // 1q42.13 // 3707	ITPKB	NM_002221	9.8748e-06	2458987	88019	117407	main	chr1	-	226924480	226924504	226923227	226925159	1932	0.00101026	-1.63364	AA PCa	frame-shift
2458921	NM_002221 // ITPKB // inositol 1,4,5-trisphosphate 3-kinase B // 1q42.13 // 3707	ITPKB	NM_002221	9.8748e-06	2458992	88020	117412	main	chr1	-	226925131	226925157	226923227	226925159	1932	0.0235379	1.73936	EA PCa	frame-shift
2459296	NM_023007 // JMJD4 // jumonji domain containing 4 // 1q42.13 // 65094 /// AK0269	JMJD4	NM_023007	1.31074e-08	2459325	88221	117693	main	chr1	-	227922980	227923073	227922712	227923112	400	0.00195189	-1.53361	AA PCa	frame-shift
2459296	NM_023007 // JMJD4 // jumonji domain containing 4 // 1q42.13 // 65094 /// AK0269	JMJD4	NM_023007	1.31074e-08	2459312	88219	117680	main	chr1	-	227920634	227920718	227920581	227920728	147	0.00274716	1.76401	EA PCa	frame-shift
2459296	NM_023007 // JMJD4 // jumonji domain containing 4 // 1q42.13 // 65094 /// AK0269	JMJD4	NM_023007	1.31074e-08	2459312	88219	117680	main	chr1	-	227920634	227920718	227920629	227920728	99	0.00274716	1.76401	EA PCa	frame-shift
2636319	NM_033254 // BOC // Boc homolog (mouse) // 3q13.2 // 91653 /// BC034614 // BOC /	BOC	NM_033254	7.29212e-06	2636396	199815	260980	main	chr3	+	112997521	112997592	112997519	112997630	111	0.00673463	1.74316	EA PCa	frame-shift
2636483	NM_017699 // SIDT1 // SID1 transmembrane family, member 1 // 3q13.2 // 54847	SIDT1	NM_017699	4.4037e-05	2636501	199872	261057	main	chr3	+	113302259	113302288	113302255	113302343	88	0.0211495	1.62455	EA PCa	frame-shift
2636483	NM_017699 // SIDT1 // SID1 transmembrane family, member 1 // 3q13.2 // 54847	SIDT1	NM_017699	4.4037e-05	2636535	199902	261091	main	chr3	+	113342274	113342358	113342273	113342379	106	0.00283699	1.91578	EA PCa	frame-shift
2636483	NM_017699 // SIDT1 // SID1 transmembrane family, member 1 // 3q13.2 // 54847	SIDT1	NM_017699	4.4037e-05	2636499	199871	261055	main	chr3	+	113300208	113300278	113300207	113300291	84	0.029781	1.74146	EA PCa	frame-shift
2636483	NM_017699 // SIDT1 // SID1 transmembrane family, member 1 // 3q13.2 // 54847	SIDT1	NM_017699	4.4037e-05	2636536	199903	261092	main	chr3	+	113342473	113342557	113342469	113342580	111	0.0247642	-1.63533	AA PCa	frame-shift
2636483	NM_017699 // SIDT1 // SID1 transmembrane family, member 1 // 3q13.2 // 54847	SIDT1	NM_017699	4.4037e-05	2636538	199905	261094	main	chr3	+	113344960	113345022	113344948	113345062	114	0.000825058	1.54836	EA PCa	frame-shift
2636626	NM_017577 // GRAMD1C // GRAM domain containing 1C // 3q13.31 // 54762 /// AY3587	GRAMD1C	NM_017577	5.57914e-06	2636643	199980	261179	main	chr3	+	113601606	113601666	113601598	113601679	81	0.0119478	-1.62748	AA PCa	frame-shift
2638077	NM_015900 // PLA1A // phospholipase A1 member A // 3q13.13-q13.2 // 51365	PLA1A	NM_015900	2.45509e-08	2638087	200921	262326	main	chr3	+	119325639	119325743	119325620	119325822	202	0.00580048	1.94269	EA PCa	frame-shift
2638077	NM_015900 // PLA1A // phospholipase A1 member A // 3q13.13-q13.2 // 51365	PLA1A	NM_015900	2.45509e-08	2638091	200922	262330	main	chr3	+	119327747	119327780	119327616	119327794	178	0.027424	2.34492	EA PCa	frame-shift
2638077	NM_015900 // PLA1A // phospholipase A1 member A // 3q13.13-q13.2 // 51365	PLA1A	NM_015900	2.45509e-08	2638092	200923	262331	main	chr3	+	119328316	119328417	119328314	119328423	109	0.0239403	1.8251	EA PCa	frame-shift
2638077	NM_015900 // PLA1A // phospholipase A1 member A // 3q13.13-q13.2 // 51365	PLA1A	NM_015900	2.45509e-08	2638096	200926	262335	main	chr3	+	119334862	119334925	119334858	119334948	90	0.00388365	2.079	EA PCa	frame-shift
2638077	NM_015900 // PLA1A // phospholipase A1 member A // 3q13.13-q13.2 // 51365	PLA1A	NM_015900	2.45509e-08	2638099	200929	262338	main	chr3	+	119338416	119338499	119338409	119338499	90	0.000524038	2.51082	EA PCa	frame-shift
2638728	NM_021082 // SLC15A2 // solute carrier family 15 (H+/peptide transporter), membe	SLC15A2	NM_021082	0.000488072	2638741	201319	262838	main	chr3	+	121641101	121641137	121641066	121641149	83	0.0130107	1.60455	EA PCa	in frame
2638728	NM_021082 // SLC15A2 // solute carrier family 15 (H+/peptide transporter), membe	SLC15A2	NM_021082	0.000488072	2638751	201328	262848	main	chr3	+	121647866	121647993	121647828	121647993	165	0.0109832	1.75963	EA PCa	frame-shift
2638962	NM_138287 // DTX3L // deltex 3-like (Drosophila) // 3q21.1 // 151636 /// BX64826	DTX3L	NM_138287	8.04588e-05	2638976	201466	263036	main	chr3	+	122289459	122289519	122289301	122289519	218	0.0197974	1.80404	EA PCa	in frame
2638962	NM_138287 // DTX3L // deltex 3-like (Drosophila) // 3q21.1 // 151636 /// BX64826	DTX3L	NM_138287	8.04588e-05	2638971	201465	263031	main	chr3	+	122288493	122288547	122287335	122288871	1536	0.0114526	1.56444	EA PCa	frame-shift
2638962	NM_138287 // DTX3L // deltex 3-like (Drosophila) // 3q21.1 // 151636 /// BX64826	DTX3L	NM_138287	8.04588e-05	2638972	201465	263032	main	chr3	+	122288662	122288826	122287335	122288871	1536	0.00308294	2.01725	EA PCa	frame-shift
2640886	NM_015720 // PODXL2 // podocalyxin-like 2 // 3q21.3 // 50512	PODXL2	NM_015720	0.000177809	2640899	202678	264559	main	chr3	+	127379602	127379723	127379220	127380002	782	0.00336445	1.963	EA PCa	in frame
2641032	NM_013336 // SEC61A1 // Sec61 alpha 1 subunit (S. cerevisiae) // 3q21.3 // 29927	SEC61A1	NM_013336	9.86483e-05	2641057	202771	264698	main	chr3	+	127785837	127785967	127785796	127785994	198	0.00511491	1.89039	EA PCa	frame-shift
2642791	NM_015268 // DNAJC13 // DnaJ (Hsp40) homolog, subfamily C, member 13 // 3q22.1 /	DNAJC13	NM_015268	2.57918e-17	2642829	203843	266143	main	chr3	+	132193789	132193919	132193775	132193929	154	0.0187725	1.90721	EA PCa	frame-shift
2642791	NM_015268 // DNAJC13 // DnaJ (Hsp40) homolog, subfamily C, member 13 // 3q22.1 /	DNAJC13	NM_015268	2.57918e-17	2642866	203877	266180	main	chr3	+	132242018	132242043	132242000	132242043	43	0.0156364	-1.89153	AA PCa	frame-shift
2642791	NM_015268 // DNAJC13 // DnaJ (Hsp40) homolog, subfamily C, member 13 // 3q22.1 /	DNAJC13	NM_015268	2.57918e-17	2642848	203859	266162	main	chr3	+	132218579	132218645	132218577	132218652	75	7.73755e-05	-2.16977	AA PCa	frame-shift
2643530	NM_025180 // CEP63 // centrosomal protein 63kDa // 3q22.1-q22.2 // 80254 /// NM_	CEP63	NM_025180	0.000681778	2643546	204310	266733	main	chr3	+	134225958	134226084	134225950	134226128	178	0.00727134	1.61194	EA PCa	frame-shift
2643530	NM_025180 // CEP63 // centrosomal protein 63kDa // 3q22.1-q22.2 // 80254 /// NM_	CEP63	NM_025180	0.000681778	2643548	204312	266735	main	chr3	+	134251691	134251720	134251619	134251742	123	0.0288628	-1.58074	AA PCa	frame-shift
2644155	NM_006153 // NCK1 // NCK adaptor protein 1 // 3q21 // 4690	NCK1	NM_006153	0.00101743	2644171	204731	267271	main	chr3	+	136664631	136664794	136664424	136665137	713	0.0273527	1.72072	EA PCa	in frame
2644619	NM_031913 // FAM62C // family with sequence similarity 62 (C2 domain containing)	FAM62C	NM_031913	0.000342629	2644642	205014	267658	main	chr3	+	138180937	138181042	138180927	138181048	121	0.00481472	-1.69726	AA PCa	frame-shift
2644619	NM_031913 // FAM62C // family with sequence similarity 62 (C2 domain containing)	FAM62C	NM_031913	0.000342629	2644660	205023	267676	main	chr3	+	138189732	138189828	138189718	138189868	150	0.00255131	-1.70562	AA PCa	frame-shift
2644702	NM_001033030 // FAIM // Fas apoptotic inhibitory molecule // 3q22.3 // 55179 ///	FAIM	NM_001033030	9.46137e-12	2644716	205052	267722	main	chr3	+	138347950	138347987	138347948	138347998	50	0.000114117	-3.30274	AA PCa	in frame
2644822	AF063603 // MRPS22 // mitochondrial ribosomal protein S22 // 3q23 // 56945 /// N	MRPS22	AF063603	8.03747e-06	2644853	205136	267834	main	chr3	+	139065772	139065884	139065719	139065886	167	0.0224169	1.62044	EA PCa	in frame
2647742	NM_032025 // EIF2A // eukaryotic translation initiation factor 2A, 65kDa // 3q25	EIF2A	NM_032025	0.000434756	2647746	206949	270075	main	chr3	+	150264590	150264617	150264589	150264617	28	0.0291307	-1.67002	AA PCa	frame-shift
2648041	NM_207365 // AADACL2 // arylacetamide deacetylase-like 2 // 3q25.1 // 344752	AADACL2	NM_207365	0.00100125	2648050	207171	270351	main	chr3	+	151475356	151475381	151474779	151475382	603	0.012693	-1.95483	AA PCa	frame-shift
2652410	NM_022763 // FNDC3B // fibronectin type III domain containing 3B // 3q26.31 // 6	FNDC3B	NM_022763	1.49405e-05	2652494	209959	273899	main	chr3	+	172003729	172003773	172003715	172003774	59	0.0157096	1.62784	EA PCa	in frame
2652410	NM_022763 // FNDC3B // fibronectin type III domain containing 3B // 3q26.31 // 6	FNDC3B	NM_022763	1.49405e-05	2652557	210002	273962	main	chr3	+	172098756	172098862	172098755	172098883	128	0.00688249	1.62543	EA PCa	in frame
2652410	NM_022763 // FNDC3B // fibronectin type III domain containing 3B // 3q26.31 // 6	FNDC3B	NM_022763	1.49405e-05	2652533	209983	273938	main	chr3	+	172060801	172060892	172060800	172060906	106	0.0295054	1.73127	EA PCa	frame-shift
2652410	NM_022763 // FNDC3B // fibronectin type III domain containing 3B // 3q26.31 // 6	FNDC3B	NM_022763	1.49405e-05	2652509	209970	273914	main	chr3	+	172028618	172028665	172028617	172028671	54	0.0036718	1.53006	EA PCa	frame-shift
2654023	NM_178042 // ACTL6A // actin-like 6A // 3q26.33 // 86 /// NM_004301 // ACTL6A //	ACTL6A	NM_178042	0.000614166	2654037	210968	275081	main	chr3	+	179291172	179291214	179291156	179291257	101	0.0067672	1.86258	EA PCa	in frame
2654394	NM_001013439 // FXR1 // fragile X mental retardation, autosomal homolog 1 // 3q2	FXR1	NM_001013439	6.36352e-06	2654417	211216	275405	main	chr3	+	180669126	180669160	180669085	180669256	171	0.00424003	2.18246	EA PCa	frame-shift
2654394	NM_001013439 // FXR1 // fragile X mental retardation, autosomal homolog 1 // 3q2	FXR1	NM_001013439	6.36352e-06	2654427	211224	275415	main	chr3	+	180685862	180685897	180685838	180686042	204	0.0177955	1.6757	EA PCa	frame-shift
2655511	NM_018358 // ABCF3 // ATP-binding cassette, sub-family F (GCN20), member 3 // 3q	ABCF3	NM_018358	0.000291437	2655522	211878	276315	main	chr3	+	183905724	183905762	183905648	183905771	123	0.0177727	1.67378	EA PCa	frame-shift
2655511	NM_018358 // ABCF3 // ATP-binding cassette, sub-family F (GCN20), member 3 // 3q	ABCF3	NM_018358	0.000291437	2655523	211879	276316	main	chr3	+	183906006	183906156	183905928	183906195	267	0.0114105	1.60494	EA PCa	frame-shift
2655688	NM_182917 // EIF4G1 // eukaryotic translation initiation factor 4 gamma, 1 // 3q	EIF4G1	NM_182917	4.40602e-06	2655735	211998	276521	main	chr3	+	184045442	184045469	184045373	184045492	119	0.0178808	1.78734	EA PCa	in frame
2655688	NM_182917 // EIF4G1 // eukaryotic translation initiation factor 4 gamma, 1 // 3q	EIF4G1	NM_182917	4.40602e-06	2655751	212005	276537	main	chr3	+	184052625	184052649	184052514	184052696	182	0.000196249	2.79633	EA PCa	in frame
2655688	NM_182917 // EIF4G1 // eukaryotic translation initiation factor 4 gamma, 1 // 3q	EIF4G1	NM_182917	4.40602e-06	2655745	212003	276531	main	chr3	+	184049523	184049588	184049515	184049597	82	0.00932625	1.72561	EA PCa	frame-shift
2655688	NM_182917 // EIF4G1 // eukaryotic translation initiation factor 4 gamma, 1 // 3q	EIF4G1	NM_182917	4.40602e-06	2655725	211990	276511	main	chr3	+	184042023	184042072	184041988	184042135	147	0.0189628	1.52816	EA PCa	frame-shift
2657981	NM_178335 // CCDC50 // coiled-coil domain containing 50 // 3q28 // 152137 /// NM	CCDC50	NM_178335	0.00198438	2658009	213468	278410	main	chr3	+	191100550	191100594	191100534	191100614	80	0.0134659	-1.69039	AA PCa	in frame
2659887	NM_001011537 // FYTTD1 // forty-two-three domain containing 1 // 3q29 // 84248 /	FYTTD1	NM_001011537	4.51643e-05	2659898	214603	279861	main	chr3	+	197497069	197497115	197497002	197497115	113	0.0227489	1.82749	EA PCa	in frame
2659887	NM_001011537 // FYTTD1 // forty-two-three domain containing 1 // 3q29 // 84248 /	FYTTD1	NM_001011537	4.51643e-05	2659902	214607	279865	main	chr3	+	197501033	197501071	197501019	197501081	62	0.0162476	1.92854	EA PCa	in frame
2659918	NM_032773 // LRCH3 // leucine-rich repeats and calponin homology (CH) domain con	LRCH3	NM_032773	5.62639e-06	2659941	214633	279901	main	chr3	+	197559089	197559169	197559067	197559188	121	0.0145118	1.84878	AA PCa	frame-shift
2659918	NM_032773 // LRCH3 // leucine-rich repeats and calponin homology (CH) domain con	LRCH3	NM_032773	5.62639e-06	2659941	214633	279901	main	chr3	+	197559089	197559169	197559067	197559188	121	0.0145118	1.84878	EA PCa	frame-shift
2660800	AY358092 // SUMF1 // sulfatase modifying factor 1 // 3p26.2 // 285362 /// NM_182	SUMF1	AY358092	1.38848e-14	2660891	215215	280639	main	chr3	-	4418014	4418065	4418013	4418073	60	0.0276601	1.77929	EA PCa	frame-shift
2660800	AY358092 // SUMF1 // sulfatase modifying factor 1 // 3p26.2 // 285362 /// NM_182	SUMF1	AY358092	1.38848e-14	2660892	215216	280640	main	chr3	-	4452549	4452659	4452548	4452662	114	0.00182581	1.81169	EA PCa	frame-shift
2662356	NM_133480 // TADA3L // transcriptional adaptor 3 (NGG1 homolog, yeast)-like // 3	TADA3L	NM_133480	7.43075e-05	2662373	216143	281758	main	chr3	-	9831420	9831646	9831396	9831647	251	0.0135087	1.56294	EA PCa	in frame
2662356	NM_133480 // TADA3L // transcriptional adaptor 3 (NGG1 homolog, yeast)-like // 3	TADA3L	NM_133480	7.43075e-05	2662358	216131	281743	main	chr3	-	9822108	9822190	9822040	9822233	193	0.0240263	1.70674	EA PCa	frame-shift
2662356	NM_133480 // TADA3L // transcriptional adaptor 3 (NGG1 homolog, yeast)-like // 3	TADA3L	NM_133480	7.43075e-05	2662364	216136	281749	main	chr3	-	9825744	9825897	9825707	9825897	190	0.0178322	1.66649	EA PCa	frame-shift
2662356	NM_133480 // TADA3L // transcriptional adaptor 3 (NGG1 homolog, yeast)-like // 3	TADA3L	NM_133480	7.43075e-05	2662367	216139	281752	main	chr3	-	9828883	9829014	9828882	9829024	142	0.0142051	1.59597	EA PCa	frame-shift
2662356	NM_133480 // TADA3L // transcriptional adaptor 3 (NGG1 homolog, yeast)-like // 3	TADA3L	NM_133480	7.43075e-05	2662364	216136	281749	main	chr3	-	9825744	9825897	9825711	9825897	186	0.0178322	1.66649	EA PCa	frame-shift
2662356	NM_133480 // TADA3L // transcriptional adaptor 3 (NGG1 homolog, yeast)-like // 3	TADA3L	NM_133480	7.43075e-05	2662374	216144	281759	main	chr3	-	9832948	9833126	9832943	9833150	207	0.00921073	1.8327	EA PCa	frame-shift
2662397	NM_173659 // RPUSD3 // RNA pseudouridylate synthase domain containing 3 // 3p25.	RPUSD3	NM_173659	2.03057e-05	2662417	216161	281793	main	chr3	-	9883667	9883762	9883666	9883766	100	0.00788262	1.72374	EA PCa	frame-shift
2662397	NM_173659 // RPUSD3 // RNA pseudouridylate synthase domain containing 3 // 3p25.	RPUSD3	NM_173659	2.03057e-05	2662419	216161	281795	main	chr3	-	9883893	9883918	9883882	9883927	45	0.0272625	1.97405	EA PCa	frame-shift
2662491	NM_018447 // TMEM111 // transmembrane protein 111 // 3p25.3 // 55831 /// AK22295	TMEM111	NM_018447	0.000643093	2662506	216211	281870	main	chr3	-	10019102	10019130	10019072	10019130	58	0.0233582	2.09233	EA PCa	frame-shift
2662491	NM_018447 // TMEM111 // transmembrane protein 111 // 3p25.3 // 55831 /// AK22295	TMEM111	NM_018447	0.000643093	2662496	216204	281860	main	chr3	-	10005812	10005870	10005752	10005881	129	0.012047	1.66986	EA PCa	frame-shift
2662657	NM_183352 // SEC13 // SEC13 homolog (S. cerevisiae) // 3p25-p24 // 6396 /// AF05	SEC13	NM_183352	3.00423e-09	2662679	216316	282008	main	chr3	-	10354263	10354376	10354262	10354414	152	0.00863758	1.9145	EA PCa	in frame
2662657	NM_183352 // SEC13 // SEC13 homolog (S. cerevisiae) // 3p25-p24 // 6396 /// AF05	SEC13	NM_183352	3.00423e-09	2662683	216318	282012	main	chr3	-	10357007	10357081	10357004	10357120	116	0.00041473	2.15397	EA PCa	in frame
2663244	NM_002880 // RAF1 // v-raf-1 murine leukemia viral oncogene homolog 1 // 3p25 //	RAF1	NM_002880	1.6806e-08	2663258	216700	282483	main	chr3	-	12629109	12629133	12629089	12629136	47	0.01429	1.80121	EA PCa	in frame
2663244	NM_002880 // RAF1 // v-raf-1 murine leukemia viral oncogene homolog 1 // 3p25 //	RAF1	NM_002880	1.6806e-08	2663282	216718	282507	main	chr3	-	12653511	12653560	12653448	12653561	113	0.00768623	1.78291	EA PCa	in frame
2663551	NM_024923 // NUP210 // nucleoporin 210kDa // 3p25.1 // 23225	NUP210	NM_024923	4.24169e-09	2663629	216942	282818	main	chr3	-	13421181	13421213	13421062	13421221	159	0.016164	2.28856	EA PCa	frame-shift
2664395	NM_012260 // HACL1 // 2-hydroxyacyl-CoA lyase 1 // 3p24.3 // 26061	HACL1	NM_012260	0.0024319	2664414	217444	283488	main	chr3	-	15609419	15609509	15609350	15609509	159	0.0217363	1.66808	EA PCa	frame-shift
2664395	NM_012260 // HACL1 // 2-hydroxyacyl-CoA lyase 1 // 3p24.3 // 26061	HACL1	NM_012260	0.0024319	2664421	217447	283495	main	chr3	-	15613234	15613273	15613174	15613276	102	0.0238718	1.68083	EA PCa	frame-shift
2664452	NM_015199 // ANKRD28 // ankyrin repeat domain 28 // 3p24.3 // 23243 /// ENST0000	ANKRD28	NM_015199	2.31296e-05	2664489	217494	283558	main	chr3	-	15753652	15753681	15753646	15753729	83	0.0150517	1.7782	EA PCa	in frame
2664452	NM_015199 // ANKRD28 // ankyrin repeat domain 28 // 3p24.3 // 23243 /// ENST0000	ANKRD28	NM_015199	2.31296e-05	2664493	217496	283562	main	chr3	-	15756085	15756120	15756084	15756163	79	0.0138241	1.51383	EA PCa	frame-shift
2664452	NM_015199 // ANKRD28 // ankyrin repeat domain 28 // 3p24.3 // 23243 /// ENST0000	ANKRD28	NM_015199	2.31296e-05	2664467	217476	283536	main	chr3	-	15720810	15720840	15720807	15720891	84	0.00430296	1.85737	EA PCa	frame-shift
2666103	NM_020345 // NKIRAS1 // NFKB inhibitor interacting Ras-like 1 // 3p24.2 // 28512	NKIRAS1	NM_020345	0.000137853	2666107	218583	284879	main	chr3	-	23934586	23934807	23934585	23934828	243	0.029921	1.76366	EA PCa	frame-shift
2666147	NM_000461 // THRB // thyroid hormone receptor, beta (erythroblastic leukemia vir	THRB	NM_000461	0.00138887	2666154	218608	284914	main	chr3	-	24164457	24164564	24164374	24164616	242	0.00307496	2.10768	EA PCa	in frame
2666147	NM_000461 // THRB // thyroid hormone receptor, beta (erythroblastic leukemia vir	THRB	NM_000461	0.00138887	2666163	218615	284923	main	chr3	-	24185019	24185120	24184991	24185197	206	0.025659	1.60593	EA PCa	in frame
2666478	NM_001068 // TOP2B // topoisomerase (DNA) II beta 180kDa // 3p24 // 7155 /// ENS	TOP2B	NM_001068	6.69653e-10	2666534	218868	285230	main	chr3	-	25679718	25679758	25679655	25679801	146	0.0110048	-1.94778	AA PCa	in frame
2666478	NM_001068 // TOP2B // topoisomerase (DNA) II beta 180kDa // 3p24 // 7155 /// ENS	TOP2B	NM_001068	6.69653e-10	2666499	218840	285195	main	chr3	-	25651093	25651203	25651058	25651203	145	0.0117155	1.60521	EA PCa	frame-shift
2666478	NM_001068 // TOP2B // topoisomerase (DNA) II beta 180kDa // 3p24 // 7155 /// ENS	TOP2B	NM_001068	6.69653e-10	2666493	218836	285189	main	chr3	-	25646255	25646361	25646250	25646361	111	0.0234139	1.74452	EA PCa	frame-shift
2666807	NM_001031741 // NEK10 // NIMA (never in mitosis gene a)- related kinase 10 // 3p	NEK10	NM_001031741	0.00292836	2666830	219063	285467	main	chr3	-	27215960	27215995	27215929	27216016	87	0.00602026	-1.53025	AA PCa	frame-shift
2666904	NM_003615 // SLC4A7 // solute carrier family 4, sodium bicarbonate cotransporter	SLC4A7	NM_003615	1.83844e-06	2666927	219134	285557	main	chr3	-	27444665	27444770	27444629	27444875	246	0.0213582	1.63998	EA PCa	frame-shift
2668351	NM_014517 // UBP1 // upstream binding protein 1 (LBP-1a) // 3p22.3 // 7342	UBP1	NM_014517	2.78732e-05	2668389	220020	286697	main	chr3	-	33453086	33453175	33453072	33453179	107	0.0247525	1.56861	EA PCa	in frame
2668351	NM_014517 // UBP1 // upstream binding protein 1 (LBP-1a) // 3p22.3 // 7342	UBP1	NM_014517	2.78732e-05	2668387	220018	286695	main	chr3	-	33450737	33450819	33450727	33450838	111	0.00153091	-1.6719	AA PCa	frame-shift
2670481	NM_017886 // ULK4 // unc-51-like kinase 4 (C. elegans) // 3p22.1 // 54986 /// BC	ULK4	NM_017886	0.000288997	2670619	221387	288441	main	chr3	-	41957474	41957510	41957468	41957544	76	0.000197285	2.32071	EA PCa	frame-shift
2670784	NM_004206 // SEC22C // SEC22 vesicle trafficking protein homolog C (S. cerevisia	SEC22C	NM_004206	5.46666e-09	2670809	221489	288580	main	chr3	-	42610506	42610538	42610356	42610538	182	0.02662	-1.95802	AA PCa	in frame
2670903	NM_144719 // CCDC13 // coiled-coil domain containing 13 // 3p22.1 // 152206 ///	CCDC13	NM_144719	0.00205299	2670923	221559	288673	main	chr3	-	42784408	42784440	42784387	42784549	162	0.00156613	-1.65916	AA PCa	frame-shift
2672016	NM_024513 // FYCO1 // FYVE and coiled-coil domain containing 1 // 3p21.31 // 794	FYCO1	NM_024513	0.000218466	2672050	222239	289571	main	chr3	-	46011169	46011229	46011166	46011257	91	0.0166685	-1.66842	AA PCa	frame-shift
2672857	NM_003074 // SMARCC1 // SWI/SNF related, matrix associated, actin dependent regu	SMARCC1	NM_003074	0.000177524	2672904	222755	290300	main	chr3	-	47742777	47742885	47742767	47742892	125	0.00269024	1.6438	EA PCa	in frame
2672857	NM_003074 // SMARCC1 // SWI/SNF related, matrix associated, actin dependent regu	SMARCC1	NM_003074	0.000177524	2672911	222760	290307	main	chr3	-	47755942	47755979	47755904	47755980	76	0.00515625	1.60843	EA PCa	frame-shift
2672857	NM_003074 // SMARCC1 // SWI/SNF related, matrix associated, actin dependent regu	SMARCC1	NM_003074	0.000177524	2672916	222765	290312	main	chr3	-	47770515	47770584	47770514	47770584	70	0.0279338	1.7232	EA PCa	frame-shift
2672966	NM_002375 // MAP4 // microtubule-associated protein 4 // 3p21 // 4134 /// NM_030	MAP4	NM_002375	0.000176378	2673055	222852	290436	main	chr3	-	48019356	48019412	48019354	48019423	69	0.0262518	1.6352	EA PCa	frame-shift
2673509	NM_003365 // UQCRC1 // ubiquinol-cytochrome c reductase core protein I // 3p21.3	UQCRC1	NM_003365	1.39263e-09	2673512	223155	290860	main	chr3	-	48636562	48636610	48636560	48636625	65	0.00148038	2.24321	EA PCa	in frame
2673509	NM_003365 // UQCRC1 // ubiquinol-cytochrome c reductase core protein I // 3p21.3	UQCRC1	NM_003365	1.39263e-09	2673517	223156	290865	main	chr3	-	48637525	48637577	48637495	48637584	89	0.00792367	1.75589	EA PCa	in frame
2673509	NM_003365 // UQCRC1 // ubiquinol-cytochrome c reductase core protein I // 3p21.3	UQCRC1	NM_003365	1.39263e-09	2673518	223157	290866	main	chr3	-	48637919	48637944	48637914	48638000	86	0.0128676	1.7739	EA PCa	in frame
2673509	NM_003365 // UQCRC1 // ubiquinol-cytochrome c reductase core protein I // 3p21.3	UQCRC1	NM_003365	1.39263e-09	2673519	223158	290867	main	chr3	-	48638116	48638250	48638112	48638273	161	0.00928633	1.87167	EA PCa	in frame
2673509	NM_003365 // UQCRC1 // ubiquinol-cytochrome c reductase core protein I // 3p21.3	UQCRC1	NM_003365	1.39263e-09	2673526	223162	290874	main	chr3	-	48641724	48641853	48641665	48641864	199	0.00116642	1.6237	EA PCa	frame-shift
2673594	NM_001407 // CELSR3 // cadherin, EGF LAG seven-pass G-type receptor 3 (flamingo	CELSR3	NM_001407	1.32607e-05	2673617	223217	290960	main	chr3	-	48685699	48685783	48685698	48685894	196	0.00910188	-1.56149	AA PCa	frame-shift
2673648	NM_016453 // NCKIPSD // NCK interacting protein with SH3 domain // 3p21 // 51517	NCKIPSD	NM_016453	4.6802e-05	2673672	223252	291014	main	chr3	-	48719812	48719985	48719780	48719985	205	0.0141383	-1.52495	AA PCa	frame-shift
2674047	NM_002292 // LAMB2 // laminin, beta 2 (laminin S) // 3p21 // 3913	LAMB2	NM_002292	0.00089033	2674093	223483	291400	main	chr3	-	49169723	49169773	49169702	49169838	136	0.00579433	2.05831	EA PCa	frame-shift
2674047	NM_002292 // LAMB2 // laminin, beta 2 (laminin S) // 3p21 // 3913	LAMB2	NM_002292	0.00089033	2674081	223471	291388	main	chr3	-	49166110	49166200	49166093	49166252	159	0.0294641	1.65938	EA PCa	frame-shift
2674047	NM_002292 // LAMB2 // laminin, beta 2 (laminin S) // 3p21 // 3913	LAMB2	NM_002292	0.00089033	2674085	223475	291392	main	chr3	-	49167289	49167437	49167271	49167451	180	0.0250765	1.79926	EA PCa	frame-shift
2674919	NM_002447 // MST1R // macrophage stimulating 1 receptor (c-met-related tyrosine	MST1R	NM_002447	0.00144285	2674930	223927	292026	main	chr3	-	49927363	49927459	49927356	49927493	137	0.00809954	-1.60491	AA PCa	in frame
2674919	NM_002447 // MST1R // macrophage stimulating 1 receptor (c-met-related tyrosine	MST1R	NM_002447	0.00144285	2674954	223942	292050	main	chr3	-	49935953	49936076	49935950	49936121	171	0.00475687	-1.69904	AA PCa	frame-shift
2675088	NM_006764 // IFRD2 // interferon-related developmental regulator 2 // 3p21.3 //	IFRD2	NM_006764	1.50847e-05	2675114	224032	292175	main	chr3	-	50329660	50329705	50329647	50329897	250	0.00656214	-1.70883	AA PCa	frame-shift
2675088	NM_006764 // IFRD2 // interferon-related developmental regulator 2 // 3p21.3 //	IFRD2	NM_006764	1.50847e-05	2675098	224027	292159	main	chr3	-	50326256	50326338	50326230	50326368	138	0.0207327	1.74321	EA PCa	frame-shift
2675836	NM_032750 // ABHD14B // abhydrolase domain containing 14B // 3p21.1 // 84836 ///	ABHD14B	NM_032750	9.85384e-06	2675840	224430	292782	main	chr3	-	52003978	52004100	52003958	52004200	242	0.00768937	1.7251	EA PCa	in frame
2675836	NM_032750 // ABHD14B // abhydrolase domain containing 14B // 3p21.1 // 84836 ///	ABHD14B	NM_032750	9.85384e-06	2675839	224429	292781	main	chr3	-	52003485	52003618	52003441	52003621	180	0.00395045	1.67499	EA PCa	frame-shift
2675998	NM_017442 // TLR9 // toll-like receptor 9 // 3p21.3 // 54106 /// AF246974 // TLR	TLR9	NM_017442	0.00258351	2676002	224518	292914	main	chr3	-	52258173	52258259	52255232	52258328	3096	0.0202445	-1.56957	AA PCa	frame-shift
2676009	NM_007284 // TWF2 // twinfilin, actin-binding protein, homolog 2 (Drosophila) //	TWF2	NM_007284	0.00143079	2676019	224527	292929	main	chr3	-	52264965	52265004	52264885	52265011	126	0.0135155	1.53238	EA PCa	frame-shift
2676009	NM_007284 // TWF2 // twinfilin, actin-binding protein, homolog 2 (Drosophila) //	TWF2	NM_007284	0.00143079	2676022	224529	292932	main	chr3	-	52265460	52265500	52265459	52265555	96	0.00161355	2.08533	EA PCa	frame-shift
2676092	NM_004656 // BAP1 // BRCA1 associated protein-1 (ubiquitin carboxy-terminal hydr	BAP1	NM_004656	0.000222668	2676112	224577	293007	main	chr3	-	52438543	52438575	52438468	52438602	134	0.00465374	-1.9224	AA PCa	in frame
2676182	NM_022908 // NT5DC2 // 5'-nucleotidase domain containing 2 // 3p21.1 // 64943 //	NT5DC2	NM_022908	7.00602e-06	2676198	224629	293081	main	chr3	-	52562210	52562297	52562198	52562327	129	0.0084968	2.01114	EA PCa	frame-shift
2676352	NM_003157 // NEK4 // NIMA (never in mitosis gene a)-related kinase 4 // 3p21.1 /	NEK4	NM_003157	0.000470484	2676384	224753	293252	main	chr3	-	52802428	52802606	52802353	52802620	267	0.0246307	1.54129	EA PCa	frame-shift
2676579	NM_052859 // RFT1 // RFT1 homolog (S. cerevisiae) // 3p21.1 // 91869 /// AJ31809	RFT1	NM_052859	4.03758e-05	2676614	224908	293464	main	chr3	-	53145884	53145919	53145845	53145924	79	0.0059675	1.80446	EA PCa	frame-shift
2676579	NM_052859 // RFT1 // RFT1 homolog (S. cerevisiae) // 3p21.1 // 91869 /// AJ31809	RFT1	NM_052859	4.03758e-05	2676619	224913	293469	main	chr3	-	53155725	53155807	53155714	53155816	102	0.0239591	1.69867	EA PCa	frame-shift
2676579	NM_052859 // RFT1 // RFT1 homolog (S. cerevisiae) // 3p21.1 // 91869 /// AJ31809	RFT1	NM_052859	4.03758e-05	2676621	224915	293471	main	chr3	-	53157762	53157851	53157739	53157856	117	0.00135781	1.54243	EA PCa	frame-shift
2676726	NM_018403 // DCP1A // DCP1 decapping enzyme homolog A (S. cerevisiae) // 3p21.1	DCP1A	NM_018403	2.39482e-06	2676759	224994	293587	main	chr3	-	53376217	53376283	53376170	53376298	128	0.00130515	-1.82756	AA PCa	in frame
2678116	NM_152678 // FAM116A // family with sequence similarity 116, member A // 3p14.3	FAM116A	NM_152678	0.000228582	2678128	225905	294730	main	chr3	-	57616674	57616703	57616651	57616705	54	0.00847097	-1.69557	AA PCa	frame-shift
2678468	NM_138805 // FAM3D // family with sequence similarity 3, member D // 3p14.2 // 1	FAM3D	NM_138805	0.000289048	2678487	226123	295013	main	chr3	-	58639448	58639472	58639400	58639508	108	0.00746403	2.50232	EA PCa	frame-shift
2680298	NM_015520 // MAGI1 // membrane associated guanylate kinase, WW and PDZ domain co	MAGI1	NM_015520	5.06256e-06	2680323	227377	296567	main	chr3	-	65365067	65365092	65364935	65365229	294	0.0256135	1.93802	EA PCa	frame-shift
2680298	NM_015520 // MAGI1 // membrane associated guanylate kinase, WW and PDZ domain co	MAGI1	NM_015520	5.06256e-06	2680361	227404	296605	main	chr3	-	65433706	65433732	65433696	65433732	36	0.0249918	1.74926	EA PCa	frame-shift
2680298	NM_015520 // MAGI1 // membrane associated guanylate kinase, WW and PDZ domain co	MAGI1	NM_015520	5.06256e-06	2680376	227419	296620	main	chr3	-	65464281	65464418	65464266	65464473	207	0.0100347	-1.52764	AA PCa	frame-shift
2680591	BC071561 // LRIG1 // leucine-rich repeats and immunoglobulin-like domains 1 // 3	LRIG1	BC071561	0.0019965	2680631	227597	296820	main	chr3	-	66455626	66455698	66455621	66455702	81	0.0234004	1.76948	EA PCa	frame-shift
2683763	NM_133631 // ROBO1 // roundabout, axon guidance receptor, homolog 1 (Drosophila)	ROBO1	NM_133631	0.000379276	2683785	229646	299303	main	chr3	-	78695311	78695340	78695297	78695340	43	0.0291676	1.63986	EA PCa	frame-shift
2686023	NM_080927 // DCBLD2 // discoidin, CUB and LCCL domain containing 2 // 3q12.1|3 /	DCBLD2	NM_080927	1.96047e-07	2686032	231035	300966	main	chr3	-	98518393	98518575	98518215	98518685	470	0.00203518	-1.53723	AA PCa	in frame
2686458	NM_015429 // ABI3BP // ABI gene family, member 3 (NESH) binding protein // 3q12	ABI3BP	NM_015429	0.00120691	2686464	231326	301308	main	chr3	-	100471635	100471754	100471630	100471792	162	0.0038138	-1.52075	AA PCa	frame-shift
2686458	NM_015429 // ABI3BP // ABI gene family, member 3 (NESH) binding protein // 3q12	ABI3BP	NM_015429	0.00120691	2686531	231385	301375	main	chr3	-	100565232	100565268	100565215	100565290	75	0.0144027	-1.73769	AA PCa	frame-shift
2687979	NM_020890 // KIAA1524 // KIAA1524 // 3q13.13 // 57650 /// AB040957 // KIAA1524 /	KIAA1524	NM_020890	0.00199146	2687992	232307	302519	main	chr3	-	108276072	108276261	108276064	108276261	197	0.0100963	-1.53672	AA PCa	in frame
2688759	NM_022488 // ATG3 // ATG3 autophagy related 3 homolog (S. cerevisiae) // 3q13.2	ATG3	NM_022488	0.000140214	2688780	232805	303128	main	chr3	-	112262912	112262941	112262903	112262953	50	0.0290234	2.0915	EA PCa	in frame
2689112	NM_144718 // CCDC52 // coiled-coil domain containing 52 // 3q13.2 // 152185 ///	CCDC52	NM_144718	0.000108191	2689151	233052	303456	main	chr3	-	113225356	113225451	113225353	113225452	99	0.00249769	-1.55144	AA PCa	frame-shift
2689378	NM_000796 // DRD3 // dopamine receptor D3 // 3q13.3 // 1814 /// NM_033663 // DRD	DRD3	NM_000796	0.000111895	2689401	233206	303660	main	chr3	-	113890570	113890629	113890569	113890839	270	0.0166326	-1.69847	AA PCa	frame-shift
2690715	NM_001015887 // IGSF11 // immunoglobulin superfamily, member 11 // 3q13.32 // 15	IGSF11	NM_001015887	0.00239083	2690760	234060	304649	main	chr3	-	118824001	118824030	118823990	118824039	49	0.0208789	-1.54376	AA PCa	frame-shift
2690850	NM_018266 // TMEM39A // transmembrane protein 39A // 3q13.33 // 55254	TMEM39A	NM_018266	0.00173437	2690876	234123	304741	main	chr3	-	119180835	119180903	119180808	119180921	113	0.0241449	1.56881	EA PCa	in frame
2691575	NM_199420 // POLQ // polymerase (DNA directed), theta // 3q13.33 // 10721 /// AF	POLQ	NM_199420	7.6644e-05	2691637	234561	305274	main	chr3	-	121240967	121240996	121240849	121240996	147	0.0232653	-1.52321	AA PCa	frame-shift
2691982	NM_002264 // KPNA1 // karyopherin alpha 1 (importin alpha 5) // 3q21 // 3836 ///	KPNA1	NM_002264	0.000525432	2692006	234772	305597	main	chr3	-	122152532	122152560	122152507	122152635	128	0.00328678	1.96891	EA PCa	in frame
2691982	NM_002264 // KPNA1 // karyopherin alpha 1 (importin alpha 5) // 3q21 // 3836 ///	KPNA1	NM_002264	0.000525432	2692010	234775	305601	main	chr3	-	122156020	122156087	122156016	122156142	126	0.000316954	2.03751	EA PCa	frame-shift
2692573	NM_022757 // CCDC14 // coiled-coil domain containing 14 // 3q21.1 // 64770 /// B	CCDC14	NM_022757	0.00128047	2692604	235175	306134	main	chr3	-	123663696	123663788	123663695	123663837	142	0.02132	1.52795	EA PCa	frame-shift
2692573	NM_022757 // CCDC14 // coiled-coil domain containing 14 // 3q21.1 // 64770 /// B	CCDC14	NM_022757	0.00128047	2692616	235182	306146	main	chr3	-	123667876	123667958	123667742	123667979	237	0.0166016	-1.71489	AA PCa	frame-shift
2693014	NM_024628 // SLC12A8 // solute carrier family 12 (potassium/chloride transporter	SLC12A8	NM_024628	2.16773e-10	2693036	235422	306452	main	chr3	-	124826813	124826938	124826324	124826970	646	0.020067	1.58256	EA PCa	frame-shift
2693014	NM_024628 // SLC12A8 // solute carrier family 12 (potassium/chloride transporter	SLC12A8	NM_024628	2.16773e-10	2693041	235427	306457	main	chr3	-	124839464	124839493	124839442	124839530	88	0.00370753	-1.59484	AA PCa	frame-shift
2693014	NM_024628 // SLC12A8 // solute carrier family 12 (potassium/chloride transporter	SLC12A8	NM_024628	2.16773e-10	2693046	235432	306462	main	chr3	-	124854514	124854615	124854512	124854626	114	0.0123206	1.78977	EA PCa	frame-shift
2693014	NM_024628 // SLC12A8 // solute carrier family 12 (potassium/chloride transporter	SLC12A8	NM_024628	2.16773e-10	2693063	235448	306479	main	chr3	-	124909240	124909343	124909218	124909365	147	0.019887	-1.75565	AA PCa	frame-shift
2694001	NM_007283 // MGLL // monoglyceride lipase // 3q21.3 // 11343 /// NM_001003794 //	MGLL	NM_007283	3.66758e-08	2694030	236083	307315	main	chr3	-	127441299	127441323	127441272	127441409	137	0.00433905	2.56428	EA PCa	in frame
2694001	NM_007283 // MGLL // monoglyceride lipase // 3q21.3 // 11343 /// NM_001003794 //	MGLL	NM_007283	3.66758e-08	2694010	236073	307295	main	chr3	-	127413848	127413991	127413817	127414033	216	0.00386194	-1.72159	AA PCa	frame-shift
2694123	NM_003707 // RUVBL1 // RuvB-like 1 (E. coli) // 3q21 // 8607 /// AK092163 // RUV	RUVBL1	NM_003707	0.00174951	2694143	236165	307424	main	chr3	-	127801378	127801408	127801325	127801417	92	0.00380999	1.60816	EA PCa	in frame
2694817	NM_015103 // PLXND1 // plexin D1 // 3q21.3 // 23129 /// BC062465 // PLXND1 // pl	PLXND1	NM_015103	0.000835937	2694913	236596	308074	main	chr3	-	129325395	129325467	129324171	129325482	1311	0.0277388	-1.51351	AA PCa	frame-shift
2697792	NM_004766 // COPB2 // coatomer protein complex, subunit beta 2 (beta prime) // 3	COPB2	NM_004766	0.000867583	2697820	238488	310511	main	chr3	-	139096932	139097028	139096882	139097031	149	0.0196323	1.62412	EA PCa	in frame
2697792	NM_004766 // COPB2 // coatomer protein complex, subunit beta 2 (beta prime) // 3	COPB2	NM_004766	0.000867583	2697801	238473	310492	main	chr3	-	139077845	139077964	139077839	139078020	181	0.013242	1.68204	EA PCa	frame-shift
2697792	NM_004766 // COPB2 // coatomer protein complex, subunit beta 2 (beta prime) // 3	COPB2	NM_004766	0.000867583	2697802	238474	310493	main	chr3	-	139078121	139078197	139078111	139078204	93	0.00724297	1.68475	EA PCa	frame-shift
2697863	NM_002899 // RBP1 // retinol binding protein 1, cellular // 3q23 // 5947	RBP1	NM_002899	0.000102037	2697866	238520	310552	main	chr3	-	139236478	139236502	139236468	139236522	54	0.00277146	2.56769	EA PCa	frame-shift
2698844	NM_001184 // ATR // ataxia telangiectasia and Rad3 related // 3q22-q24 // 545 //	ATR	NM_001184	5.34154e-05	2698867	239155	311319	main	chr3	-	142188208	142188410	142188178	142188411	233	0.00819278	-1.7154	AA PCa	in frame
2698844	NM_001184 // ATR // ataxia telangiectasia and Rad3 related // 3q22-q24 // 545 //	ATR	NM_001184	5.34154e-05	2698929	239205	311381	main	chr3	-	142281215	142281731	142281073	142281951	878	0.00124873	-1.54627	AA PCa	in frame
2699145	NM_173653 // SLC9A9 // solute carrier family 9 (sodium/hydrogen exchanger), memb	SLC9A9	NM_173653	0.000521908	2699312	239465	311717	main	chr3	-	143515668	143515717	143515667	143515745	78	0.0135408	1.80032	EA PCa	frame-shift
2699683	NM_020359 // PLSCR2 // phospholipid scramblase 2 // 3q24 // 57047 /// BC055415 /	PLSCR2	NM_020359	0.00222179	2699701	239714	312013	main	chr3	-	146171790	146171924	146171788	146171950	162	0.0213456	-1.70143	AA PCa	frame-shift
2700828	NM_005067 // SIAH2 // seven in absentia homolog 2 (Drosophila) // 3q25 // 6478 /	SIAH2	NM_005067	0.000473262	2700832	240404	312940	main	chr3	-	150460000	150460283	150459927	150460485	558	0.0137877	1.68118	EA PCa	frame-shift
2700828	NM_005067 // SIAH2 // seven in absentia homolog 2 (Drosophila) // 3q25 // 6478 /	SIAH2	NM_005067	0.000473262	2700843	240413	312951	main	chr3	-	150480258	150480345	150480219	150480636	417	0.00517346	1.71716	EA PCa	frame-shift
2702154	NM_007107 // SSR3 // signal sequence receptor, gamma (translocon-associated prot	SSR3	NM_007107	0.000458172	2702165	241166	313934	main	chr3	-	156262158	156262184	156262096	156262228	132	0.00909241	2.10226	EA PCa	frame-shift
2705706	NM_003810 // TNFSF10 // tumor necrosis factor (ligand) superfamily, member 10 //	TNFSF10	NM_003810	2.87051e-07	2705720	243387	316725	main	chr3	-	172229416	172229441	172229406	172229449	43	0.00838834	2.23579	EA PCa	frame-shift
2708407	NM_005787 // ALG3 // asparagine-linked glycosylation 3 homolog (S. cerevisiae, a	ALG3	NM_005787	4.99118e-06	2708416	245080	318817	main	chr3	-	183961383	183961407	183961341	183961418	77	0.00854827	2.12636	EA PCa	in frame
2709778	NM_001706 // BCL6 // B-cell CLL/lymphoma 6 (zinc finger protein 51) // 3q27 // 6	BCL6	NM_001706	0.000311677	2709801	245926	319965	main	chr3	-	187449507	187449609	187449496	187449718	222	0.00978653	1.79212	EA PCa	frame-shift
2709778	NM_001706 // BCL6 // B-cell CLL/lymphoma 6 (zinc finger protein 51) // 3q27 // 6	BCL6	NM_001706	0.000311677	2709802	245927	319966	main	chr3	-	187449657	187449699	187449496	187449718	222	0.0299909	1.91137	EA PCa	frame-shift
2711139	NM_198505 // ATP13A5 // ATPase type 13A5 // 3q29 // 344905 /// AY358667 // ATP13	ATP13A5	NM_198505	0.0013527	2711143	246791	320998	main	chr3	-	192992911	192993073	192992830	192993091	261	0.0275148	-1.65625	AA PCa	frame-shift
2711751	NM_138399 // TMEM44 // transmembrane protein 44 // 3q29 // 93109 /// NM_00101165	TMEM44	NM_138399	0.00241089	2711790	247224	321559	main	chr3	-	194343962	194344019	194343952	194344039	87	0.0228532	-1.62147	AA PCa	frame-shift
2712040	NM_012287 // CENTB2 // centaurin, beta 2 // 3q29 // 23527 /// AK222635 // CENTB2	CENTB2	NM_012287	6.7888e-05	2712097	247419	321821	main	chr3	-	195102645	195102747	195102631	195102751	120	0.00534532	1.8407	EA PCa	frame-shift
2712417	NM_005781 // TNK2 // tyrosine kinase, non-receptor, 2 // 3q29 // 10188 /// NM_00	TNK2	NM_005781	3.52118e-05	2712448	247602	322132	main	chr3	-	195596387	195596412	195596367	195596412	45	0.0194707	-1.88969	AA PCa	frame-shift
2712417	NM_005781 // TNK2 // tyrosine kinase, non-receptor, 2 // 3q29 // 10188 /// NM_00	TNK2	NM_005781	3.52118e-05	2712474	247618	322158	main	chr3	-	195611829	195611853	195611682	195611904	222	0.00227281	-2.08499	AA PCa	frame-shift
2712417	NM_005781 // TNK2 // tyrosine kinase, non-receptor, 2 // 3q29 // 10188 /// NM_00	TNK2	NM_005781	3.52118e-05	2712475	247618	322159	main	chr3	-	195611860	195611885	195611682	195611904	222	0.00988565	-1.5523	AA PCa	frame-shift
2715016	NM_000142 // FGFR3 // fibroblast growth factor receptor 3 (achondroplasia, thana	FGFR3	NM_000142	0.001182	2715039	249111	324315	main	chr4	+	1805423	1805553	1805418	1805563	145	0.000942314	-1.65702	AA PCa	frame-shift
2715016	NM_000142 // FGFR3 // fibroblast growth factor receptor 3 (achondroplasia, thana	FGFR3	NM_000142	0.001182	2715053	249120	324329	main	chr4	+	1808562	1808589	1808555	1808661	106	0.00514753	1.61204	EA PCa	frame-shift
2715820	NM_002111 // HTT // huntingtin // 4p16.3 // 3064 /// ENST00000355072 // HTT // h	HTT	NM_002111	1.11472e-09	2715879	249614	325041	main	chr4	+	3149742	3149768	3149731	3149934	203	0.0121696	1.62922	EA PCa	in frame
2715820	NM_002111 // HTT // huntingtin // 4p16.3 // 3064 /// ENST00000355072 // HTT // h	HTT	NM_002111	1.11472e-09	2715921	249644	325083	main	chr4	+	3209020	3209071	3209007	3209084	77	0.00391737	1.55504	EA PCa	in frame
2715820	NM_002111 // HTT // huntingtin // 4p16.3 // 3064 /// ENST00000355072 // HTT // h	HTT	NM_002111	1.11472e-09	2715849	249593	325011	main	chr4	+	3127309	3127346	3127275	3127356	81	0.00782732	1.65074	EA PCa	frame-shift
2716124	NM_001528 // HGFAC // HGF activator // 4p16 // 3083	HGFAC	NM_001528	0.000249871	2716134	249779	325288	main	chr4	+	3446994	3447067	3446991	3447077	86	0.00561686	-1.59886	AA PCa	in frame
2717165	NM_020773 // TBC1D14 // TBC1 domain family, member 14 // 4p16.1 // 57533 /// AK0	TBC1D14	NM_020773	3.4228e-05	2717207	250465	326162	main	chr4	+	7016219	7016284	7016174	7016284	110	0.0281456	1.98619	EA PCa	in frame
2717857	NM_001014448 // CPZ // carboxypeptidase Z // 4p16.1 // 8532 /// NM_001014447 //	CPZ	NM_001014448	2.03772e-07	2717887	250912	326744	main	chr4	+	8620165	8620249	8620155	8620255	100	4.83152e-08	2.26439	EA PCa	frame-shift
2720145	NM_015907 // LAP3 // leucine aminopeptidase 3 // 4p15.32 // 51056 /// AK130293 /	LAP3	NM_015907	0.000860498	2720162	252312	328465	main	chr4	+	17586649	17586758	17586594	17586759	165	0.00374818	1.6029	EA PCa	frame-shift
2723710	NM_018290 // PGM2 // phosphoglucomutase 2 // 4p14 // 55276	PGM2	NM_018290	4.37538e-09	2723721	254572	331153	main	chr4	+	37836280	37836331	37836239	37836346	107	0.0097549	-1.71982	AA PCa	in frame
2723710	NM_018290 // PGM2 // phosphoglucomutase 2 // 4p14 // 55276	PGM2	NM_018290	4.37538e-09	2723723	254573	331155	main	chr4	+	37839151	37839234	37839150	37839235	85	0.0010157	1.80522	EA PCa	frame-shift
2723710	NM_018290 // PGM2 // phosphoglucomutase 2 // 4p14 // 55276	PGM2	NM_018290	4.37538e-09	2723730	254578	331162	main	chr4	+	37848823	37848890	37848822	37848916	94	0.0223213	1.53863	EA PCa	frame-shift
2723752	NM_015173 // TBC1D1 // TBC1 (tre-2/USP6, BUB2, cdc16) domain family, member 1 //	TBC1D1	NM_015173	0.00201072	2723807	254629	331233	main	chr4	+	38016147	38016305	38016129	38016594	465	0.00742164	1.80739	EA PCa	frame-shift
2724154	NM_015990 // KLHL5 // kelch-like 5 (Drosophila) // 4p14 // 51088 /// NM_00100707	KLHL5	NM_015990	2.23836e-07	2724193	254882	331581	main	chr4	+	39116797	39116927	39116778	39116950	172	0.00363746	2.65515	EA PCa	frame-shift
2726072	NM_020453 // ATP10D // ATPase, class V, type 10D // 4p12 // 57205 /// BC057839 /	ATP10D	NM_020453	0.00100113	2726114	256091	333125	main	chr4	+	47561001	47561046	47560939	47561046	107	0.0218331	-1.54181	AA PCa	in frame
2726828	NM_001040402 // DCUN1D4 // DCN1, defective in cullin neddylation 1, domain conta	DCUN1D4	NM_001040402	7.14231e-06	2726862	256552	333711	main	chr4	+	52752734	52752758	52752733	52752804	71	0.0178202	2.0685	EA PCa	in frame
2727226	NM_006206 // PDGFRA // platelet-derived growth factor receptor, alpha polypeptid	PDGFRA	NM_006206	2.37227e-12	2727388	256880	334131	main	chr4	+	55141008	55141091	55141007	55141140	133	0.0276598	1.66414	EA PCa	frame-shift
2727913	NM_001024924 // EXOC1 // exocyst complex component 1 // 4q12 // 55763 /// NM_018	EXOC1	NM_001024924	0.00023087	2727961	257241	334596	main	chr4	+	56765883	56766007	56765850	56766050	200	0.0187756	1.55986	EA PCa	in frame
2728189	NM_001079525 // PAICS // phosphoribosylaminoimidazole carboxylase, phosphoribosy	PAICS	NM_001079525	0.000423524	2728195	257391	334795	main	chr4	+	57307870	57307900	57307828	57308026	198	0.0169533	1.84112	EA PCa	frame-shift
2730746	NM_001098484 // SLC4A4 // solute carrier family 4, sodium bicarbonate cotranspor	SLC4A4	NM_001098484	4.64365e-11	2730782	258967	336833	main	chr4	+	72205096	72205177	72204965	72205222	257	0.00404648	2.50633	EA PCa	in frame
2730746	NM_001098484 // SLC4A4 // solute carrier family 4, sodium bicarbonate cotranspor	SLC4A4	NM_001098484	4.64365e-11	2730783	258968	336834	main	chr4	+	72215702	72215774	72215628	72215789	161	0.0216063	1.93107	EA PCa	in frame
2730746	NM_001098484 // SLC4A4 // solute carrier family 4, sodium bicarbonate cotranspor	SLC4A4	NM_001098484	4.64365e-11	2730792	258976	336843	main	chr4	+	72306346	72306490	72306332	72306490	158	0.0161851	2.14972	EA PCa	in frame
2730746	NM_001098484 // SLC4A4 // solute carrier family 4, sodium bicarbonate cotranspor	SLC4A4	NM_001098484	4.64365e-11	2730799	258982	336850	main	chr4	+	72332212	72332271	72332160	72332294	134	0.00928313	2.07783	EA PCa	in frame
2730746	NM_001098484 // SLC4A4 // solute carrier family 4, sodium bicarbonate cotranspor	SLC4A4	NM_001098484	4.64365e-11	2730803	258984	336854	main	chr4	+	72352673	72352735	72352664	72352735	71	0.0100291	2.48092	EA PCa	in frame
2730746	NM_001098484 // SLC4A4 // solute carrier family 4, sodium bicarbonate cotranspor	SLC4A4	NM_001098484	4.64365e-11	2730817	258997	336868	main	chr4	+	72432729	72432764	72432720	72432764	44	0.0222455	1.83469	EA PCa	in frame
2730746	NM_001098484 // SLC4A4 // solute carrier family 4, sodium bicarbonate cotranspor	SLC4A4	NM_001098484	4.64365e-11	2730817	258997	336868	main	chr4	+	72432729	72432764	72432720	72432800	80	0.0222455	1.83469	EA PCa	in frame
2730746	NM_001098484 // SLC4A4 // solute carrier family 4, sodium bicarbonate cotranspor	SLC4A4	NM_001098484	4.64365e-11	2730818	258998	336869	main	chr4	+	72432772	72432800	72432720	72432800	80	0.0148813	2.22012	EA PCa	in frame
2730746	NM_001098484 // SLC4A4 // solute carrier family 4, sodium bicarbonate cotranspor	SLC4A4	NM_001098484	4.64365e-11	2730782	258967	336833	main	chr4	+	72205096	72205177	72205086	72205222	136	0.00404648	2.50633	EA PCa	frame-shift
2730746	NM_001098484 // SLC4A4 // solute carrier family 4, sodium bicarbonate cotranspor	SLC4A4	NM_001098484	4.64365e-11	2730793	258977	336844	main	chr4	+	72313364	72313430	72313362	72313450	88	0.00222271	2.59993	EA PCa	frame-shift
2730746	NM_001098484 // SLC4A4 // solute carrier family 4, sodium bicarbonate cotranspor	SLC4A4	NM_001098484	4.64365e-11	2730796	258980	336847	main	chr4	+	72319244	72319363	72319211	72319386	175	0.00860411	2.05374	EA PCa	frame-shift
2730746	NM_001098484 // SLC4A4 // solute carrier family 4, sodium bicarbonate cotranspor	SLC4A4	NM_001098484	4.64365e-11	2730808	258989	336859	main	chr4	+	72413407	72413436	72413364	72413437	73	0.0207287	2.34081	EA PCa	frame-shift
2730746	NM_001098484 // SLC4A4 // solute carrier family 4, sodium bicarbonate cotranspor	SLC4A4	NM_001098484	4.64365e-11	2730819	258999	336870	main	chr4	+	72433523	72433554	72433504	72433610	106	0.00400001	3.02293	EA PCa	frame-shift
2730746	NM_001098484 // SLC4A4 // solute carrier family 4, sodium bicarbonate cotranspor	SLC4A4	NM_001098484	4.64365e-11	2730768	258958	336819	main	chr4	+	72120939	72121010	72120936	72121116	180	0.0156698	2.27168	EA PCa	frame-shift
2730746	NM_001098484 // SLC4A4 // solute carrier family 4, sodium bicarbonate cotranspor	SLC4A4	NM_001098484	4.64365e-11	2730769	258958	336820	main	chr4	+	72121035	72121068	72120936	72121116	180	0.0211738	1.84188	EA PCa	frame-shift
2730746	NM_001098484 // SLC4A4 // solute carrier family 4, sodium bicarbonate cotranspor	SLC4A4	NM_001098484	4.64365e-11	2730784	258969	336835	main	chr4	+	72222738	72222891	72222724	72222904	180	0.00988267	2.17091	EA PCa	frame-shift
2730746	NM_001098484 // SLC4A4 // solute carrier family 4, sodium bicarbonate cotranspor	SLC4A4	NM_001098484	4.64365e-11	2730795	258979	336846	main	chr4	+	72316905	72316968	72316904	72317018	114	0.0215457	1.69779	EA PCa	frame-shift
2730746	NM_001098484 // SLC4A4 // solute carrier family 4, sodium bicarbonate cotranspor	SLC4A4	NM_001098484	4.64365e-11	2730804	258985	336855	main	chr4	+	72363220	72363363	72363217	72363409	192	0.00327925	2.45578	EA PCa	frame-shift
2730746	NM_001098484 // SLC4A4 // solute carrier family 4, sodium bicarbonate cotranspor	SLC4A4	NM_001098484	4.64365e-11	2730805	258986	336856	main	chr4	+	72397787	72397863	72397778	72397892	114	0.00235233	2.57911	EA PCa	frame-shift
2730746	NM_001098484 // SLC4A4 // solute carrier family 4, sodium bicarbonate cotranspor	SLC4A4	NM_001098484	4.64365e-11	2730813	258993	336864	main	chr4	+	72425812	72425875	72425809	72425971	162	0.0186952	1.88091	EA PCa	frame-shift
2731831	NM_003715 // USO1 // USO1 homolog, vesicle docking protein (yeast) // 4q21.1 //	USO1	NM_003715	4.02764e-06	2731872	259632	337661	main	chr4	+	76722241	76722353	76722231	76722353	122	0.00254871	1.85126	EA PCa	in frame
2732942	NM_198892 // BMP2K // BMP2 inducible kinase // 4q21.21 // 55589 /// NM_017593 //	BMP2K	NM_198892	0.000394275	2732980	260339	338604	main	chr4	+	79792182	79792206	79791936	79792214	278	0.0263723	-1.90504	AA PCa	in frame
2733287	NM_020226 // PRDM8 // PR domain containing 8 // 4q21 // 56978 /// NM_001099403 /	PRDM8	NM_020226	5.14708e-06	2733326	260548	338869	main	chr4	+	81124105	81124129	81123067	81124686	1619	0.022821	-1.99929	AA PCa	in frame
2733287	NM_020226 // PRDM8 // PR domain containing 8 // 4q21 // 56978 /// NM_001099403 /	PRDM8	NM_020226	5.14708e-06	2733315	260544	338858	main	chr4	+	81121310	81121405	81121234	81121453	219	0.0243863	-1.75487	AA PCa	frame-shift
2734629	NM_080683 // PTPN13 // protein tyrosine phosphatase, non-receptor type 13 (APO-1	PTPN13	NM_080683	6.28496e-06	2734634	261388	339914	main	chr4	+	87556410	87556518	87556409	87556524	115	0.0141218	1.55742	EA PCa	frame-shift
2734629	NM_080683 // PTPN13 // protein tyrosine phosphatase, non-receptor type 13 (APO-1	PTPN13	NM_080683	6.28496e-06	2734711	261440	339991	main	chr4	+	87693985	87694058	87693930	87694111	181	0.00656056	1.71596	EA PCa	frame-shift
2734629	NM_080683 // PTPN13 // protein tyrosine phosphatase, non-receptor type 13 (APO-1	PTPN13	NM_080683	6.28496e-06	2734651	261402	339931	main	chr4	+	87610317	87610341	87610157	87610343	186	0.004347	2.60748	EA PCa	frame-shift
2734629	NM_080683 // PTPN13 // protein tyrosine phosphatase, non-receptor type 13 (APO-1	PTPN13	NM_080683	6.28496e-06	2734664	261411	339944	main	chr4	+	87637697	87637778	87637682	87637778	96	0.0033636	1.76354	EA PCa	frame-shift
2735362	NM_017912 // HERC6 // hect domain and RLD 6 // 4q22.1 // 55008 /// ENST000002643	HERC6	NM_017912	0.000975842	2735368	261837	340546	main	chr4	+	89304389	89304445	89304372	89304532	160	0.0289305	1.62469	EA PCa	frame-shift
2735459	NM_014606 // HERC3 // hect domain and RLD 3 // 4q21 // 8916 /// BC038960 // HERC	HERC3	NM_014606	7.47023e-06	2735497	261924	340669	main	chr4	+	89585310	89585346	89585303	89585363	60	0.00835224	-1.65968	AA PCa	frame-shift
2736322	NM_006457 // PDLIM5 // PDZ and LIM domain 5 // 4q22 // 10611 /// NR_003257 // PD	PDLIM5	NM_006457	0.000378066	2736428	262595	341467	main	chr4	+	95578578	95578608	95578577	95578698	121	0.0178697	2.6149	EA PCa	frame-shift
2736853	NM_001100426 // RAP1GDS1 // RAP1, GTP-GDP dissociation stimulator 1 // 4q23-q25	RAP1GDS1	NM_001100426	0.000738736	2736901	262932	341844	main	chr4	+	99363170	99363213	99363140	99363268	128	0.0277228	1.61879	EA PCa	in frame
2737717	NM_003998 // NFKB1 // nuclear factor of kappa light polypeptide gene enhancer in	NFKB1	NM_003998	0.0027355	2737743	263456	342480	main	chr4	+	103455005	103455042	103455001	103455042	41	0.0178259	-1.54986	AA PCa	in frame
2737717	NM_003998 // NFKB1 // nuclear factor of kappa light polypeptide gene enhancer in	NFKB1	NM_003998	0.0027355	2737743	263456	342480	main	chr4	+	103455005	103455042	103455004	103455042	38	0.0178259	-1.54986	AA PCa	in frame
2737717	NM_003998 // NFKB1 // nuclear factor of kappa light polypeptide gene enhancer in	NFKB1	NM_003998	0.0027355	2737756	263469	342493	main	chr4	+	103498037	103498175	103498032	103498196	164	0.00727954	1.68282	EA PCa	in frame
2738378	NM_001033047 // NPNT // nephronectin // 4q24 // 255743	NPNT	NM_001033047	0.000242461	2738429	263922	343042	main	chr4	+	106888354	106888596	106888344	106888601	257	0.00257148	2.24743	EA PCa	in frame
2738378	NM_001033047 // NPNT // nephronectin // 4q24 // 255743	NPNT	NM_001033047	0.000242461	2738400	263899	343013	main	chr4	+	106848517	106848568	106848492	106848585	93	0.0174872	1.58902	EA PCa	frame-shift
2738378	NM_001033047 // NPNT // nephronectin // 4q24 // 255743	NPNT	NM_001033047	0.000242461	2738417	263911	343030	main	chr4	+	106861239	106861329	106861231	106861366	135	0.0259833	1.76305	EA PCa	frame-shift
2738664	NM_152621 // SGMS2 // sphingomyelin synthase 2 // 4q25 // 166929 /// AK290344 //	SGMS2	NM_152621	0.000214669	2738683	264072	343234	main	chr4	+	108816783	108817150	108816709	108817164	455	0.0204214	1.77808	EA PCa	in frame
2738664	NM_152621 // SGMS2 // sphingomyelin synthase 2 // 4q25 // 166929 /// AK290344 //	SGMS2	NM_152621	0.000214669	2738689	264078	343240	main	chr4	+	108831519	108831567	108831505	108831709	204	0.0224102	1.65288	EA PCa	frame-shift
2738664	NM_152621 // SGMS2 // sphingomyelin synthase 2 // 4q25 // 166929 /// AK290344 //	SGMS2	NM_152621	0.000214669	2738690	264078	343241	main	chr4	+	108831608	108831686	108831505	108831709	204	0.00561593	2.06533	EA PCa	frame-shift
2738723	AF001903 // HADH // hydroxyacyl-Coenzyme A dehydrogenase // 4q22-q26 // 3033 ///	HADH	AF001903	3.74086e-05	2738743	264108	343291	main	chr4	+	108940723	108940819	108940695	108940822	127	0.000667216	1.68237	EA PCa	frame-shift
2738723	AF001903 // HADH // hydroxyacyl-Coenzyme A dehydrogenase // 4q22-q26 // 3033 ///	HADH	AF001903	3.74086e-05	2738741	264106	343289	main	chr4	+	108930921	108930982	108930914	108931043	129	0.00357674	1.90157	EA PCa	frame-shift
2738723	AF001903 // HADH // hydroxyacyl-Coenzyme A dehydrogenase // 4q22-q26 // 3033 ///	HADH	AF001903	3.74086e-05	2738755	264114	343303	main	chr4	+	108954332	108954438	108954331	108954448	117	0.0282517	1.53923	EA PCa	frame-shift
2740005	BC066945 // LARP7 // La ribonucleoprotein domain family, member 7 // 4q25 // 515	LARP7	BC066945	0.000742906	2740038	264913	344326	main	chr4	+	113570713	113570818	113570690	113570842	152	0.00301843	1.53573	EA PCa	in frame
2740005	BC066945 // LARP7 // La ribonucleoprotein domain family, member 7 // 4q25 // 515	LARP7	BC066945	0.000742906	2740040	264914	344328	main	chr4	+	113571620	113571715	113571616	113571738	122	0.0179482	1.76011	EA PCa	in frame
2740507	NM_003360 // UGT8 // UDP glycosyltransferase 8 (UDP-galactose ceramide galactosy	UGT8	NM_003360	0.00051053	2740546	265248	344745	main	chr4	+	115597129	115597291	115597080	115597444	364	0.0250426	-1.54062	AA PCa	frame-shift
2742935	NM_014278 // HSPA4L // heat shock 70kDa protein 4-like // 4q28 // 22824	HSPA4L	NM_014278	3.40071e-05	2742944	266733	346592	main	chr4	+	128719743	128719796	128719741	128719864	123	0.0145165	1.84375	EA PCa	frame-shift
2743085	NM_018078 // LARP2 // La ribonucleoprotein domain family, member 2 // 4q28.2 //	LARP2	NM_018078	3.37987e-06	2743154	266868	346787	main	chr4	+	129099586	129099615	129099585	129099797	212	0.00845409	1.68061	EA PCa	in frame
2743315	NM_199320 // PHF17 // PHD finger protein 17 // 4q26-q27 // 79960 /// ENST0000022	PHF17	NM_199320	0.000921491	2743361	267009	346960	main	chr4	+	129792571	129793241	129792509	129793417	908	3.12757e-05	-1.88873	AA PCa	in frame
2745220	BC004421 // ZNF330 // zinc finger protein 330 // 4q31.1-q31.2 // 27309 /// NM_01	ZNF330	BC004421	0.00121027	2745258	268168	348395	main	chr4	+	142154927	142154962	142154868	142155143	275	0.00862461	1.87433	EA PCa	in frame
2747961	NM_033393 // FHDC1 // FH2 domain containing 1 // 4q31.3 // 85462	FHDC1	NM_033393	0.00183756	2747986	269851	350522	main	chr4	+	153896132	153896568	153895826	153897875	2049	0.00590561	-1.52386	AA PCa	frame-shift
2747961	NM_033393 // FHDC1 // FH2 domain containing 1 // 4q31.3 // 85462	FHDC1	NM_033393	0.00183756	2747989	269851	350525	main	chr4	+	153897389	153897845	153895826	153897875	2049	0.00808349	-1.56969	AA PCa	frame-shift
2748605	NM_004744 // LRAT // lecithin retinol acyltransferase (phosphatidylcholine--reti	LRAT	NM_004744	0.000120793	2748637	270258	351043	main	chr4	+	155670154	155670238	155670135	155670288	153	0.00183732	-1.87959	AA PCa	frame-shift
2750753	NM_012464 // TLL1 // tolloid-like 1 // 4q32-q33 // 7092 /// BC016922 // TLL1 //	TLL1	NM_012464	8.30926e-05	2750795	271611	352764	main	chr4	+	166935621	166935693	166935587	166935712	125	0.00378645	-1.8379	AA PCa	in frame
2750753	NM_012464 // TLL1 // tolloid-like 1 // 4q32-q33 // 7092 /// BC016922 // TLL1 //	TLL1	NM_012464	8.30926e-05	2750829	271636	352798	main	chr4	+	167020433	167020643	167020428	167020679	251	0.00869689	-1.75476	AA PCa	in frame
2750753	NM_012464 // TLL1 // tolloid-like 1 // 4q32-q33 // 7092 /// BC016922 // TLL1 //	TLL1	NM_012464	8.30926e-05	2750787	271605	352756	main	chr4	+	166910536	166910624	166910532	166910643	111	0.0253995	-1.61626	AA PCa	frame-shift
2750753	NM_012464 // TLL1 // tolloid-like 1 // 4q32-q33 // 7092 /// BC016922 // TLL1 //	TLL1	NM_012464	8.30926e-05	2750790	271607	352759	main	chr4	+	166915591	166915674	166915532	166915685	153	0.0109606	-1.55884	AA PCa	frame-shift
2753994	NM_021942 // C4orf41 // chromosome 4 open reading frame 41 // 4q35.1 // 60684 //	C4orf41	NM_021942	3.92655e-06	2754005	273659	355288	main	chr4	+	184598631	184598707	184598610	184598707	97	0.00897693	1.95597	EA PCa	frame-shift
2755111	NM_000892 // KLKB1 // kallikrein B, plasma (Fletcher factor) 1 // 4q34-q35 // 38	KLKB1	NM_000892	4.62251e-05	2755135	274378	356221	main	chr4	+	187171470	187171514	187171435	187171587	152	0.00244813	-2.01042	AA PCa	in frame
2755111	NM_000892 // KLKB1 // kallikrein B, plasma (Fletcher factor) 1 // 4q34-q35 // 38	KLKB1	NM_000892	4.62251e-05	2755135	274378	356221	main	chr4	+	187171470	187171514	187171396	187171556	160	0.00244813	-2.01042	AA PCa	frame-shift
2755154	NM_000128 // F11 // coagulation factor XI (plasma thromboplastin antecedent) //	F11	NM_000128	0.00258233	2755161	274393	356246	main	chr4	+	187194263	187194329	187194224	187194331	107	0.00456667	-1.6949	AA PCa	in frame
2756965	NM_012445 // SPON2 // spondin 2, extracellular matrix protein // 4p16.3 // 10417	SPON2	NM_012445	0.00238427	2756970	275414	357676	main	chr4	-	1161260	1161441	1161259	1161444	185	0.000893872	2.70054	EA PCa	in frame
2756965	NM_012445 // SPON2 // spondin 2, extracellular matrix protein // 4p16.3 // 10417	SPON2	NM_012445	0.00238427	2756985	275417	357691	main	chr4	-	1165163	1165267	1165050	1165274	224	0.00110882	3.30329	EA PCa	in frame
2756965	NM_012445 // SPON2 // spondin 2, extracellular matrix protein // 4p16.3 // 10417	SPON2	NM_012445	0.00238427	2756981	275416	357687	main	chr4	-	1164259	1164351	1164189	1164364	175	0.00212026	2.848	EA PCa	frame-shift
2756965	NM_012445 // SPON2 // spondin 2, extracellular matrix protein // 4p16.3 // 10417	SPON2	NM_012445	0.00238427	2756987	275417	357693	main	chr4	-	1165641	1165770	1165639	1165859	220	0.00748058	3.08977	EA PCa	frame-shift
2756965	NM_012445 // SPON2 // spondin 2, extracellular matrix protein // 4p16.3 // 10417	SPON2	NM_012445	0.00238427	2756983	275416	357689	main	chr4	-	1164787	1164977	1164786	1164978	192	0.00260071	2.26368	EA PCa	frame-shift
2757427	NM_012318 // LETM1 // leucine zipper-EF-hand containing transmembrane protein 1	LETM1	NM_012318	0.0011623	2757442	275677	358082	main	chr4	-	1818518	1818550	1818453	1818641	188	8.30947e-06	2.01265	EA PCa	in frame
2758043	NM_001120 // TETRAN // tetracycline transporter-like protein // 4p16.3 // 10227	TETRAN	NM_001120	0.000301325	2758065	276032	358605	main	chr4	-	2934905	2934929	2934832	2934936	104	0.00823065	1.98735	EA PCa	in frame
2758076	NM_003703 // NOL14 // nucleolar protein 14 // 4p16.3 // 8602 /// AK292939 // NOL	NOL14	NM_003703	1.86246e-05	2758098	276053	358636	main	chr4	-	2949253	2949327	2949252	2949338	86	0.0210087	1.51792	EA PCa	in frame
2758076	NM_003703 // NOL14 // nucleolar protein 14 // 4p16.3 // 8602 /// AK292939 // NOL	NOL14	NM_003703	1.86246e-05	2758090	276047	358628	main	chr4	-	2944009	2944053	2943918	2944078	160	0.000346433	2.07768	EA PCa	frame-shift
2759582	NM_198595 // AFAP1 // actin filament associated protein 1 // 4p16 // 60312 /// N	AFAP1	NM_198595	0.000507188	2759625	276986	359821	main	chr4	-	7811341	7811453	7811340	7811490	150	0.0141471	1.61131	EA PCa	frame-shift
2760371	NM_017491 // WDR1 // WD repeat domain 1 // 4p16.1 // 9948 /// NM_005112 // WDR1	WDR1	NM_017491	2.14196e-05	2760386	277497	360453	main	chr4	-	10084647	10084770	10084645	10084800	155	0.0174593	1.93698	EA PCa	in frame
2760371	NM_017491 // WDR1 // WD repeat domain 1 // 4p16.1 // 9948 /// NM_005112 // WDR1	WDR1	NM_017491	2.14196e-05	2760382	277493	360449	main	chr4	-	10080546	10080599	10080514	10080625	111	0.0270667	1.66268	EA PCa	frame-shift
2764192	NM_015187 // KIAA0746 // KIAA0746 protein // 4p15.2 // 23231 /// ENST00000399878	KIAA0746	NM_015187	1.94869e-05	2764262	280019	363546	main	chr4	-	25821474	25821503	25821429	25821562	133	0.0087535	1.72159	EA PCa	frame-shift
2766359	NM_002913 // RFC1 // replication factor C (activator 1) 1, 145kDa // 4p14-p13 //	RFC1	NM_002913	1.48832e-06	2766368	281308	365065	main	chr4	-	39293279	39293466	39293258	39293472	214	0.0135295	1.62159	EA PCa	frame-shift
2766359	NM_002913 // RFC1 // replication factor C (activator 1) 1, 145kDa // 4p14-p13 //	RFC1	NM_002913	1.48832e-06	2766379	281319	365076	main	chr4	-	39310280	39310382	39310255	39310652	397	0.022477	1.53794	EA PCa	frame-shift
2766359	NM_002913 // RFC1 // replication factor C (activator 1) 1, 145kDa // 4p14-p13 //	RFC1	NM_002913	1.48832e-06	2766380	281319	365077	main	chr4	-	39310415	39310571	39310255	39310652	397	0.0241274	1.54385	EA PCa	frame-shift
2766359	NM_002913 // RFC1 // replication factor C (activator 1) 1, 145kDa // 4p14-p13 //	RFC1	NM_002913	1.48832e-06	2766373	281313	365070	main	chr4	-	39303931	39303984	39303897	39303996	99	0.00122562	1.60924	EA PCa	frame-shift
2766359	NM_002913 // RFC1 // replication factor C (activator 1) 1, 145kDa // 4p14-p13 //	RFC1	NM_002913	1.48832e-06	2766393	281327	365090	main	chr4	-	39328196	39328236	39328182	39328260	78	0.0281973	1.52377	EA PCa	frame-shift
2767378	NM_006095 // ATP8A1 // ATPase, aminophospholipid transporter (APLT), class I, ty	ATP8A1	NM_006095	3.59845e-06	2767473	282039	365982	main	chr4	-	42590297	42590323	42590276	42590346	70	0.00996509	-2.06713	AA PCa	frame-shift
2767932	NM_173536 // GABRG1 // gamma-aminobutyric acid (GABA) A receptor, gamma 1 // 4p1	GABRG1	NM_173536	0.000584375	2767946	282332	366342	main	chr4	-	46099265	46099344	46099217	46099366	149	0.0198839	-1.5692	AA PCa	in frame
2768273	NM_152995 // NFXL1 // nuclear transcription factor, X-box binding-like 1 // 4p12	NFXL1	NM_152995	4.11932e-05	2768307	282560	366641	main	chr4	-	47898564	47898646	47898539	47898664	125	0.0192675	1.88493	EA PCa	in frame
2768273	NM_152995 // NFXL1 // nuclear transcription factor, X-box binding-like 1 // 4p12	NFXL1	NM_152995	4.11932e-05	2768306	282559	366640	main	chr4	-	47896207	47896313	47896196	47896319	123	0.00616661	1.59762	EA PCa	frame-shift
2769182	NM_152540 // SCFD2 // sec1 family domain containing 2 // 4q12 // 152579	SCFD2	NM_152540	0.000355942	2769232	283174	367394	main	chr4	-	54179832	54179868	54179802	54179930	128	0.0172468	1.61952	EA PCa	in frame
2769539	NM_012110 // CHIC2 // cysteine-rich hydrophobic domain 2 // 4q11 // 26511	CHIC2	NM_012110	0.00152083	2769547	283341	367605	main	chr4	-	54876262	54876291	54876261	54876312	51	0.0235195	2.30969	EA PCa	frame-shift
2771718	NM_018227 // UBA6 // ubiquitin-like modifier activating enzyme 6 // 4q13.2 // 55	UBA6	NM_018227	0.000447656	2771758	284725	369269	main	chr4	-	68504661	68504750	68504660	68504842	182	0.000763145	1.67878	EA PCa	in frame
2771718	NM_018227 // UBA6 // ubiquitin-like modifier activating enzyme 6 // 4q13.2 // 55	UBA6	NM_018227	0.000447656	2771790	284748	369301	main	chr4	-	68547281	68547305	68547280	68547309	29	0.00509628	1.89796	EA PCa	in frame
2771718	NM_018227 // UBA6 // ubiquitin-like modifier activating enzyme 6 // 4q13.2 // 55	UBA6	NM_018227	0.000447656	2771750	284718	369261	main	chr4	-	68497575	68497607	68497574	68497626	52	0.00825984	1.72289	EA PCa	frame-shift
2771718	NM_018227 // UBA6 // ubiquitin-like modifier activating enzyme 6 // 4q13.2 // 55	UBA6	NM_018227	0.000447656	2771787	284746	369298	main	chr4	-	68543416	68543440	68543328	68543440	112	0.0151284	2.07636	EA PCa	frame-shift
2771718	NM_018227 // UBA6 // ubiquitin-like modifier activating enzyme 6 // 4q13.2 // 55	UBA6	NM_018227	0.000447656	2771761	284728	369272	main	chr4	-	68510421	68510455	68510415	68510496	81	0.0266351	1.69725	EA PCa	frame-shift
2772614	NM_002092 // GRSF1 // G-rich RNA sequence binding factor 1 // 4q13 // 2926 /// B	GRSF1	NM_002092	0.000109094	2772636	285247	370008	main	chr4	-	71691841	71691922	71691840	71691962	122	0.016061	1.57314	EA PCa	in frame
2772614	NM_002092 // GRSF1 // G-rich RNA sequence binding factor 1 // 4q13 // 2926 /// B	GRSF1	NM_002092	0.000109094	2772640	285251	370012	main	chr4	-	71697288	71697391	71697255	71697391	136	0.00518413	1.55565	EA PCa	frame-shift
2772614	NM_002092 // GRSF1 // G-rich RNA sequence binding factor 1 // 4q13 // 2926 /// B	GRSF1	NM_002092	0.000109094	2772646	285254	370018	main	chr4	-	71701895	71701992	71701874	71701902	28	0.00448567	1.71927	EA PCa	frame-shift
2772614	NM_002092 // GRSF1 // G-rich RNA sequence binding factor 1 // 4q13 // 2926 /// B	GRSF1	NM_002092	0.000109094	2772646	285254	370018	main	chr4	-	71701895	71701992	71701874	71702031	157	0.00448567	1.71927	EA PCa	frame-shift
2772614	NM_002092 // GRSF1 // G-rich RNA sequence binding factor 1 // 4q13 // 2926 /// B	GRSF1	NM_002092	0.000109094	2772644	285253	370016	main	chr4	-	71698849	71698923	71698834	71698990	156	0.0130052	1.86836	EA PCa	frame-shift
2772968	NM_173827 // COX18 // COX18 cytochrome c oxidase assembly homolog (S. cerevisiae	COX18	NM_173827	0.000416613	2772996	285488	370302	main	chr4	-	73933748	73933825	73933745	73933846	101	0.0237989	1.58054	EA PCa	in frame
2773023	NM_032217 // ANKRD17 // ankyrin repeat domain 17 // 4q13.3 // 26057 /// NM_19888	ANKRD17	NM_032217	7.63382e-05	2773031	285508	370329	main	chr4	-	73941948	73941973	73941947	73942007	60	0.0212296	1.90172	EA PCa	frame-shift
2773655	NM_015436 // RCHY1 // ring finger and CHY zinc finger domain containing 1 // 4q2	RCHY1	NM_015436	0.00144651	2773687	285904	370852	main	chr4	-	76417099	76417143	76417098	76417143	45	0.0139791	1.67967	EA PCa	frame-shift
2773958	NM_001565 // CXCL10 // chemokine (C-X-C motif) ligand 10 // 4q21 // 3627 /// ENS	CXCL10	NM_001565	1.35552e-05	2773967	286079	371103	main	chr4	-	76943896	76943942	76943843	76943970	127	0.0212127	2.14713	EA PCa	frame-shift
2773958	NM_001565 // CXCL10 // chemokine (C-X-C motif) ligand 10 // 4q21 // 3627 /// ENS	CXCL10	NM_001565	1.35552e-05	2773970	286081	371106	main	chr4	-	76944524	76944573	76944523	76944584	61	0.00655197	2.81461	EA PCa	frame-shift
2774049	NM_005506 // SCARB2 // scavenger receptor class B, member 2 // 4q21.1 // 950 ///	SCARB2	NM_005506	1.51717e-08	2774092	286147	371214	main	chr4	-	77116991	77117015	77116859	77117017	158	0.00191156	3.01767	EA PCa	in frame
2774365	NM_006835 // CCNI // cyclin I // 4q21.1 // 10983	CCNI	NM_006835	9.05675e-09	2774383	286326	371442	main	chr4	-	77969520	77969567	77969371	77969815	444	0.027097	1.76145	EA PCa	frame-shift
2774971	NM_058172 // ANTXR2 // anthrax toxin receptor 2 // 4q21.21 // 118429 /// BC10787	ANTXR2	NM_058172	5.87188e-07	2775041	286729	371942	main	chr4	-	80990590	80990618	80990589	80990654	65	0.00306554	-1.69196	AA PCa	in frame
2774971	NM_058172 // ANTXR2 // anthrax toxin receptor 2 // 4q21.21 // 118429 /// BC10787	ANTXR2	NM_058172	5.87188e-07	2775041	286729	371942	main	chr4	-	80990590	80990618	80990589	80990661	72	0.00306554	-1.69196	AA PCa	frame-shift
2775562	NR_003249 // HNRPDL // heterogeneous nuclear ribonucleoprotein D-like // 4q13-q2	HNRPDL	NR_003249	0.00014022	2775595	287045	372368	main	chr4	-	83350818	83350842	83350400	83350843	443	0.0238475	-1.81412	AA PCa	in frame
2776026	NM_133636 // HEL308 // DNA helicase HEL308 // 4q21.23 // 113510 /// BC015428 //	HEL308	NM_133636	0.000727286	2776054	287342	372785	main	chr4	-	84350869	84350899	84350676	84350899	223	0.0123775	-1.59242	AA PCa	frame-shift
2776372	NM_014991 // WDFY3 // WD repeat and FYVE domain containing 3 // 4q21.23 // 23001	WDFY3	NM_014991	5.4249e-09	2776396	287550	373058	main	chr4	-	85612844	85612870	85612783	85612938	155	0.0137697	-1.9335	AA PCa	in frame
2776670	NM_138980 // MAPK10 // mitogen-activated protein kinase 10 // 4q22.1-q23 // 5602	MAPK10	NM_138980	0.000506309	2776713	287774	373321	main	chr4	-	87028398	87028460	87028375	87028505	130	0.0166529	1.79471	EA PCa	frame-shift
2777044	NM_178135 // HSD17B13 // hydroxysteroid (17-beta) dehydrogenase 13 // 4q22.1 //	HSD17B13	NM_178135	6.81607e-05	2777053	287991	373599	main	chr4	-	88236652	88236711	88236644	88236751	107	0.0053249	-1.63956	AA PCa	in frame
2777044	NM_178135 // HSD17B13 // hydroxysteroid (17-beta) dehydrogenase 13 // 4q22.1 //	HSD17B13	NM_178135	6.81607e-05	2777051	287990	373597	main	chr4	-	88234978	88235038	88234974	88235112	138	0.0118037	-1.98321	AA PCa	frame-shift
2777044	NM_178135 // HSD17B13 // hydroxysteroid (17-beta) dehydrogenase 13 // 4q22.1 //	HSD17B13	NM_178135	6.81607e-05	2777052	287990	373598	main	chr4	-	88235083	88235112	88234974	88235112	138	0.0012176	-1.94306	AA PCa	frame-shift
2777044	NM_178135 // HSD17B13 // hydroxysteroid (17-beta) dehydrogenase 13 // 4q22.1 //	HSD17B13	NM_178135	6.81607e-05	2777060	287997	373606	main	chr4	-	88243804	88243946	88243783	88243993	210	0.00439485	-1.68856	AA PCa	frame-shift
2779271	NM_000669 // ADH1C // alcohol dehydrogenase 1C (class I), gamma polypeptide // 4	ADH1C	NM_000669	2.77845e-05	2779275	289342	375304	main	chr4	-	100261737	100261769	100261731	100261867	136	0.020816	2.00113	EA PCa	frame-shift
2780734	NM_033115 // MGC16169 // hypothetical protein MGC16169 // 4q24 // 93627 /// AK07	MGC16169	NM_033115	8.59364e-05	2780814	290365	376600	main	chr4	-	107183255	107183327	107183254	107183369	115	0.0122745	1.9993	EA PCa	frame-shift
2784027	NM_001154 // ANXA5 // annexin A5 // 4q26-q28|4q28-q32 // 308 /// BC001429 // ANX	ANXA5	NM_001154	5.23955e-05	2784050	292499	379236	main	chr4	-	122593692	122593725	122593687	122593781	94	0.0107768	1.92161	EA PCa	frame-shift
2784131	NM_176824 // BBS7 // Bardet-Biedl syndrome 7 // 4q27 // 55212 /// ENST0000026449	BBS7	NM_176824	0.000396529	2784154	292566	379329	main	chr4	-	122775877	122775963	122775858	122775975	117	0.00107828	-1.61478	AA PCa	frame-shift
2786322	NM_014331 // SLC7A11 // solute carrier family 7, (cationic amino acid transporte	SLC7A11	NM_014331	7.40219e-07	2786360	293963	380965	main	chr4	-	139162979	139163215	139162946	139163223	277	0.00688244	-1.67255	AA PCa	frame-shift
2789690	NM_004564 // PET112L // PET112-like (yeast) // 4q27-q28 // 5188 /// BC130348 //	PET112L	NM_004564	9.92231e-05	2789757	296248	383749	main	chr4	-	152679926	152680061	152679923	152680074	151	0.0250622	1.54966	EA PCa	frame-shift
2790570	NM_002669 // PLRG1 // pleiotropic regulator 1 (PRL1 homolog, Arabidopsis) // 4q3	PLRG1	NM_002669	3.11025e-05	2790580	296774	384432	main	chr4	-	155459138	155459195	155459120	155459260	140	0.0268548	2.14633	EA PCa	in frame
2790570	NM_002669 // PLRG1 // pleiotropic regulator 1 (PRL1 homolog, Arabidopsis) // 4q3	PLRG1	NM_002669	3.11025e-05	2790583	296775	384435	main	chr4	-	155460266	155460365	155460256	155460365	109	0.0191771	1.67669	EA PCa	frame-shift
2790570	NM_002669 // PLRG1 // pleiotropic regulator 1 (PRL1 homolog, Arabidopsis) // 4q3	PLRG1	NM_002669	3.11025e-05	2790593	296783	384445	main	chr4	-	155467003	155467074	155466987	155467075	88	0.0233528	1.63226	EA PCa	frame-shift
2790823	NM_001039580 // MAP9 // microtubule-associated protein 9 // 4q32.1 // 79884 ///	MAP9	NM_001039580	5.4546e-05	2790832	296908	384620	main	chr4	-	156274068	156274092	156274063	156274209	146	0.0178146	-1.83921	AA PCa	in frame
2790823	NM_001039580 // MAP9 // microtubule-associated protein 9 // 4q32.1 // 79884 ///	MAP9	NM_001039580	5.4546e-05	2790852	296920	384640	main	chr4	-	156296104	156296128	156296088	156296173	85	0.000400828	-1.87839	AA PCa	frame-shift
2791063	NM_001334 // CTSO // cathepsin O // 4q31-q32 // 1519	CTSO	NM_001334	8.22165e-08	2791073	297064	384816	main	chr4	-	156858514	156858626	156858513	156858635	122	0.00294561	2.16754	EA PCa	in frame
2793221	NM_012224 // NEK1 // NIMA (never in mitosis gene a)-related kinase 1 // 4q33 //	NEK1	NM_012224	0.00273613	2793236	298409	386467	main	chr4	-	170345729	170345946	170345703	170345951	248	0.012966	-1.53478	AA PCa	in frame
2793221	NM_012224 // NEK1 // NIMA (never in mitosis gene a)-related kinase 1 // 4q33 //	NEK1	NM_012224	0.00273613	2793268	298436	386499	main	chr4	-	170498181	170498223	170498078	170498230	152	0.0280126	-1.53771	AA PCa	in frame
2793221	NM_012224 // NEK1 // NIMA (never in mitosis gene a)-related kinase 1 // 4q33 //	NEK1	NM_012224	0.00273613	2793257	298428	386488	main	chr4	-	170476882	170477002	170476870	170477002	132	0.0129696	-1.51059	AA PCa	frame-shift
2793221	NM_012224 // NEK1 // NIMA (never in mitosis gene a)-related kinase 1 // 4q33 //	NEK1	NM_012224	0.00273613	2793288	298453	386519	main	chr4	-	170523679	170523780	170523664	170523781	117	1.2934e-06	-2.04858	AA PCa	frame-shift
2794408	NM_000860 // HPGD // hydroxyprostaglandin dehydrogenase 15-(NAD) // 4q34-q35 //	HPGD	NM_000860	1.2528e-05	2794416	299096	387361	main	chr4	-	175414330	175414454	175414301	175414465	164	0.0198975	1.79414	EA PCa	in frame
2794408	NM_000860 // HPGD // hydroxyprostaglandin dehydrogenase 15-(NAD) // 4q34-q35 //	HPGD	NM_000860	1.2528e-05	2794432	299110	387377	main	chr4	-	175439152	175439176	175439121	175439228	107	0.00276028	2.43136	EA PCa	in frame
2796224	NM_153343 // ENPP6 // ectonucleotide pyrophosphatase/phosphodiesterase 6 // 4q35	ENPP6	NM_153343	1.04959e-05	2796300	300304	388764	main	chr4	-	185138948	185138972	185138731	185138972	241	0.0038061	-1.98472	AA PCa	frame-shift
2798538	NM_004168 // SDHA // succinate dehydrogenase complex, subunit A, flavoprotein (F	SDHA	NM_004168	0.00123085	2798544	301700	390626	main	chr5	+	224563	224591	224474	224636	162	0.00257352	1.66409	EA PCa	frame-shift
2798586	NM_020731 // AHRR // aryl-hydrocarbon receptor repressor // 5p15.3 // 57491 ///	AHRR	NM_020731	1.87835e-14	2798660	301781	390737	main	chr5	+	424002	424074	423955	424092	137	0.0123558	-1.51447	AA PCa	in frame
2798586	NM_020731 // AHRR // aryl-hydrocarbon receptor repressor // 5p15.3 // 57491 ///	AHRR	NM_020731	1.87835e-14	2798610	301743	390687	main	chr5	+	306722	306851	306718	306875	157	0.0145226	1.78651	EA PCa	frame-shift
2798586	NM_020731 // AHRR // aryl-hydrocarbon receptor repressor // 5p15.3 // 57491 ///	AHRR	NM_020731	1.87835e-14	2798674	301787	390751	main	chr5	+	434581	434943	433967	434949	982	0.000215703	-1.76967	AA PCa	frame-shift
2798586	NM_020731 // AHRR // aryl-hydrocarbon receptor repressor // 5p15.3 // 57491 ///	AHRR	NM_020731	1.87835e-14	2798610	301743	390687	main	chr5	+	306722	306851	306716	306869	153	0.0145226	1.78651	EA PCa	frame-shift
2798586	NM_020731 // AHRR // aryl-hydrocarbon receptor repressor // 5p15.3 // 57491 ///	AHRR	NM_020731	1.87835e-14	2798610	301743	390687	main	chr5	+	306722	306851	306716	306875	159	0.0145226	1.78651	EA PCa	frame-shift
2798586	NM_020731 // AHRR // aryl-hydrocarbon receptor repressor // 5p15.3 // 57491 ///	AHRR	NM_020731	1.87835e-14	2798618	301748	390695	main	chr5	+	314535	314612	314531	314630	99	0.00233689	1.88954	EA PCa	frame-shift
2799758	NM_024337 // IRX1 // iroquois homeobox 1 // 5p15.3 // 79192	IRX1	NM_024337	0.000130597	2799781	302480	391633	main	chr5	+	3600014	3600044	3599338	3600374	1036	0.00858408	-1.58585	AA PCa	frame-shift
2800711	NM_020546 // ADCY2 // adenylate cyclase 2 (brain) // 5p15.3 // 108 /// AK123013	ADCY2	NM_020546	0.000959783	2800797	303182	392452	main	chr5	+	7707843	7707878	7707818	7707951	133	0.0185971	1.96264	EA PCa	frame-shift
2800711	NM_020546 // ADCY2 // adenylate cyclase 2 (brain) // 5p15.3 // 108 /// AK123013	ADCY2	NM_020546	0.000959783	2800762	303152	392417	main	chr5	+	7520906	7521000	7520850	7521012	162	0.0118816	1.68413	EA PCa	frame-shift
2800711	NM_020546 // ADCY2 // adenylate cyclase 2 (brain) // 5p15.3 // 108 /// AK123013	ADCY2	NM_020546	0.000959783	2800779	303167	392434	main	chr5	+	7626321	7626413	7626279	7626429	150	0.013902	1.77116	EA PCa	frame-shift
2800906	ENST00000264668 // MTRR // 5-methyltetrahydrofolate-homocysteine methyltransfera	MTRR	ENST00000264668	2.4364e-08	2800937	303276	392585	main	chr5	+	7892960	7893016	7892839	7893026	187	0.0275769	1.59059	EA PCa	frame-shift
2802398	NM_007118 // TRIO // triple functional domain (PTPRF interacting) // 5p15.1-p14	TRIO	NM_007118	2.00902e-07	2802524	304276	393796	main	chr5	+	14387845	14387955	14387840	14387956	116	0.00254508	1.66101	EA PCa	in frame
2802398	NM_007118 // TRIO // triple functional domain (PTPRF interacting) // 5p15.1-p14	TRIO	NM_007118	2.00902e-07	2802598	304331	393870	main	chr5	+	14474157	14474206	14474102	14474206	104	0.00245683	1.82635	EA PCa	in frame
2802398	NM_007118 // TRIO // triple functional domain (PTPRF interacting) // 5p15.1-p14	TRIO	NM_007118	2.00902e-07	2802455	304226	393727	main	chr5	+	14286989	14287152	14286979	14287172	193	0.0133068	1.62088	EA PCa	frame-shift
2802398	NM_007118 // TRIO // triple functional domain (PTPRF interacting) // 5p15.1-p14	TRIO	NM_007118	2.00902e-07	2802597	304330	393869	main	chr5	+	14472724	14472749	14472700	14472767	67	0.0262926	1.66836	EA PCa	frame-shift
2802398	NM_007118 // TRIO // triple functional domain (PTPRF interacting) // 5p15.1-p14	TRIO	NM_007118	2.00902e-07	2802461	304231	393733	main	chr5	+	14290825	14291259	14290824	14291337	513	0.0043648	1.6222	EA PCa	frame-shift
2802398	NM_007118 // TRIO // triple functional domain (PTPRF interacting) // 5p15.1-p14	TRIO	NM_007118	2.00902e-07	2802484	304244	393756	main	chr5	+	14316633	14316851	14316621	14316852	231	0.0037283	1.7042	EA PCa	frame-shift
2802398	NM_007118 // TRIO // triple functional domain (PTPRF interacting) // 5p15.1-p14	TRIO	NM_007118	2.00902e-07	2802496	304254	393768	main	chr5	+	14336651	14336797	14336644	14336836	192	0.0134864	1.66311	EA PCa	frame-shift
2802398	NM_007118 // TRIO // triple functional domain (PTPRF interacting) // 5p15.1-p14	TRIO	NM_007118	2.00902e-07	2802514	304269	393786	main	chr5	+	14368864	14368992	14368816	14369008	192	0.029981	1.67268	EA PCa	frame-shift
2802398	NM_007118 // TRIO // triple functional domain (PTPRF interacting) // 5p15.1-p14	TRIO	NM_007118	2.00902e-07	2802531	304282	393803	main	chr5	+	14391021	14391099	14391009	14391099	90	0.0113556	1.53135	EA PCa	frame-shift
2805078	NM_004932 // CDH6 // cadherin 6, type 2, K-cadherin (fetal kidney) // 5p15.1-p14	CDH6	NM_004932	0.00285965	2805118	305808	395667	main	chr5	+	31305424	31305485	31305280	31305534	254	0.00119931	-1.9246	AA PCa	in frame
2805078	NM_004932 // CDH6 // cadherin 6, type 2, K-cadherin (fetal kidney) // 5p15.1-p14	CDH6	NM_004932	0.00285965	2805110	305803	395659	main	chr5	+	31294158	31294353	31294068	31294363	295	0.00376196	-1.82696	AA PCa	frame-shift
2805078	NM_004932 // CDH6 // cadherin 6, type 2, K-cadherin (fetal kidney) // 5p15.1-p14	CDH6	NM_004932	0.00285965	2805112	305805	395661	main	chr5	+	31297398	31297503	31297395	31297515	120	0.000502529	-2.04903	AA PCa	frame-shift
2805786	NM_152295 // TARS // threonyl-tRNA synthetase // 5p13.2 // 6897 /// AK292346 //	TARS	NM_152295	1.33212e-07	2805805	306216	396226	main	chr5	+	33456109	33456171	33456106	33456171	65	0.0217734	1.64164	EA PCa	in frame
2805786	NM_152295 // TARS // threonyl-tRNA synthetase // 5p13.2 // 6897 /// AK292346 //	TARS	NM_152295	1.33212e-07	2805813	306223	396234	main	chr5	+	33461287	33461389	33461262	33461400	138	0.012906	1.99043	EA PCa	frame-shift
2805786	NM_152295 // TARS // threonyl-tRNA synthetase // 5p13.2 // 6897 /// AK292346 //	TARS	NM_152295	1.33212e-07	2805814	306224	396235	main	chr5	+	33461801	33461849	33461771	33461849	78	0.00558082	1.73847	EA PCa	frame-shift
2807716	NM_000587 // C7 // complement component 7 // 5p13 // 730 /// ENST00000313164 //	C7	NM_000587	2.89781e-06	2807731	307460	397827	main	chr5	+	40955539	40955646	40955488	40955655	167	0.00997537	2.03125	EA PCa	in frame
2807949	NM_000163 // GHR // growth hormone receptor // 5p13-p12 // 2690	GHR	NM_000163	0.000536735	2808010	307642	398047	main	chr5	+	42695095	42695186	42695018	42695191	173	0.00817049	-1.69709	AA PCa	in frame
2807949	NM_000163 // GHR // growth hormone receptor // 5p13-p12 // 2690	GHR	NM_000163	0.000536735	2808001	307634	398038	main	chr5	+	42629140	42629191	42629139	42629205	66	0.014828	-1.65661	AA PCa	frame-shift
2808748	NM_024615 // PARP8 // poly (ADP-ribose) polymerase family, member 8 // 5q11.1 //	PARP8	NM_024615	0.000129816	2808780	308119	398610	main	chr5	+	50057693	50057732	50057654	50057732	78	0.00271371	1.71733	EA PCa	frame-shift
2810395	NM_153706 // C5orf35 // chromosome 5 open reading frame 35 // 5q11.2 // 133383	C5orf35	NM_153706	0.000886087	2810406	309176	399894	main	chr5	+	56209701	56209788	56209700	56209816	116	0.0228848	1.54495	EA PCa	in frame
2812120	NM_005869 // SDCCAG10 // serologically defined colon cancer antigen 10 // 5q12.3	SDCCAG10	NM_005869	1.29366e-05	2812131	310281	401244	main	chr5	+	64082366	64082390	64082350	64082454	104	0.00870794	2.31267	EA PCa	in frame
2812359	NM_020726 // NLN // neurolysin (metallopeptidase M3 family) // 5q12.3 // 57486 /	NLN	NM_020726	1.40115e-05	2812404	310466	401484	main	chr5	+	65118630	65118738	65118608	65118743	135	0.0161403	1.63331	EA PCa	frame-shift
2813442	NM_022909 // CENPH // centromere protein H // 5p15.2 // 64946	CENPH	NM_022909	9.45649e-05	2813451	311188	402395	main	chr5	+	68490496	68490522	68490473	68490522	49	0.00587584	-1.79616	AA PCa	frame-shift
2813524	NM_133338 // RAD17 // RAD17 homolog (S. pombe) // 5q13 // 5884 /// NM_133342 //	RAD17	NM_133338	0.00233357	2813546	311254	402483	main	chr5	+	68681877	68681906	68681869	68681922	53	0.0279128	1.77958	EA PCa	in frame
2814527	NM_018429 // BDP1 // B double prime 1, subunit of RNA polymerase III transcripti	BDP1	NM_018429	2.33868e-10	2814582	311857	403271	main	chr5	+	70810820	70810918	70810770	70810949	179	2.04393e-05	-1.83344	AA PCa	in frame
2814527	NM_018429 // BDP1 // B double prime 1, subunit of RNA polymerase III transcripti	BDP1	NM_018429	2.33868e-10	2814590	311865	403279	main	chr5	+	70819789	70819853	70819765	70820150	385	0.0107463	-1.53148	AA PCa	frame-shift
2814527	NM_018429 // BDP1 // B double prime 1, subunit of RNA polymerase III transcripti	BDP1	NM_018429	2.33868e-10	2814591	311865	403280	main	chr5	+	70820010	70820133	70819765	70820150	385	0.0296618	-1.7961	AA PCa	frame-shift
2814642	NM_022132 // MCCC2 // methylcrotonoyl-Coenzyme A carboxylase 2 (beta) // 5q12-q1	MCCC2	NM_022132	7.13376e-05	2814691	311933	403375	main	chr5	+	70952583	70952669	70952569	70952687	118	0.0284737	1.94402	EA PCa	frame-shift
2817837	NM_002439 // MSH3 // mutS homolog 3 (E. coli) // 5q11-q12 // 4437	MSH3	NM_002439	1.03181e-05	2817847	313906	405941	main	chr5	+	79960974	79961133	79960961	79961182	221	0.0054893	1.78808	EA PCa	in frame
2817837	NM_002439 // MSH3 // mutS homolog 3 (E. coli) // 5q11-q12 // 4437	MSH3	NM_002439	1.03181e-05	2817857	313914	405951	main	chr5	+	79970852	79970876	79970801	79970947	146	0.0123048	2.11186	EA PCa	in frame
2817941	NM_006909 // RASGRF2 // Ras protein-specific guanine nucleotide-releasing factor	RASGRF2	NM_006909	1.98583e-05	2817956	313994	406047	main	chr5	+	80338699	80338802	80338695	80338802	107	0.0127998	-1.61605	AA PCa	in frame
2817941	NM_006909 // RASGRF2 // Ras protein-specific guanine nucleotide-releasing factor	RASGRF2	NM_006909	1.98583e-05	2818023	314046	406114	main	chr5	+	80508235	80508332	80508184	80508382	198	0.00985763	-1.5251	AA PCa	frame-shift
2819779	NM_032119 // GPR98 // G protein-coupled receptor 98 // 5q13 // 84059 /// NR_0031	GPR98	NM_032119	0.00129609	2819846	315221	407542	main	chr5	+	89989889	89990323	89989706	89990518	812	0.00289616	-1.79024	AA PCa	in frame
2819779	NM_032119 // GPR98 // G protein-coupled receptor 98 // 5q13 // 84059 /// NR_0031	GPR98	NM_032119	0.00129609	2819900	315266	407596	main	chr5	+	90106168	90106843	90106049	90107155	1106	0.00374756	-1.75039	AA PCa	in frame
2819779	NM_032119 // GPR98 // G protein-coupled receptor 98 // 5q13 // 84059 /// NR_0031	GPR98	NM_032119	0.00129609	2819921	315285	407617	main	chr5	+	90281161	90281187	90281160	90281339	179	0.00235237	-2.09168	AA PCa	in frame
2821194	NM_001750 // CAST // calpastatin // 5q15 // 831 /// NM_001042441 // CAST // calp	CAST	NM_001750	3.31169e-08	2821211	316082	408607	main	chr5	+	96011257	96011283	96011242	96011305	63	0.00346889	1.69089	EA PCa	frame-shift
2821194	NM_001750 // CAST // calpastatin // 5q15 // 831 /// NM_001042441 // CAST // calp	CAST	NM_001750	3.31169e-08	2821239	316103	408635	main	chr5	+	96064867	96064893	96064856	96064913	57	0.000349419	2.11035	EA PCa	frame-shift
2821194	NM_001750 // CAST // calpastatin // 5q15 // 831 /// NM_001042441 // CAST // calp	CAST	NM_001750	3.31169e-08	2821263	316119	408659	main	chr5	+	96082085	96082129	96082045	96082129	84	0.00139173	1.81637	EA PCa	frame-shift
2821194	NM_001750 // CAST // calpastatin // 5q15 // 831 /// NM_001042441 // CAST // calp	CAST	NM_001750	3.31169e-08	2821264	316120	408660	main	chr5	+	96083053	96083080	96083048	96083096	48	0.00251188	1.62547	EA PCa	frame-shift
2821194	NM_001750 // CAST // calpastatin // 5q15 // 831 /// NM_001042441 // CAST // calp	CAST	NM_001750	3.31169e-08	2821266	316122	408662	main	chr5	+	96084233	96084311	96084221	96084317	96	0.0156765	1.62087	EA PCa	frame-shift
2821194	NM_001750 // CAST // calpastatin // 5q15 // 831 /// NM_001042441 // CAST // calp	CAST	NM_001750	3.31169e-08	2821281	316135	408677	main	chr5	+	96098006	96098059	96097977	96098076	99	0.00511052	1.72777	EA PCa	frame-shift
2822407	NM_015216 // HISPPD1 // histidine acid phosphatase domain containing 1 // 5q21.1	HISPPD1	NM_015216	0.000377874	2822452	316864	409560	main	chr5	+	102520387	102520428	102520372	102520445	73	0.00338565	-1.5614	AA PCa	frame-shift
2822407	NM_015216 // HISPPD1 // histidine acid phosphatase domain containing 1 // 5q21.1	HISPPD1	NM_015216	0.000377874	2822428	316846	409536	main	chr5	+	102489553	102489610	102489551	102489638	87	0.0225312	1.86486	EA PCa	frame-shift
2824483	NM_022828 // YTHDC2 // YTH domain containing 2 // 5q22.2 // 64848 /// AK131450 /	YTHDC2	NM_022828	6.779e-06	2824496	318097	411068	main	chr5	+	112849723	112849778	112849592	112849779	187	0.0289732	1.74257	EA PCa	frame-shift
2824483	NM_022828 // YTHDC2 // YTH domain containing 2 // 5q22.2 // 64848 /// AK131450 /	YTHDC2	NM_022828	6.779e-06	2824506	318105	411078	main	chr5	+	112871437	112871491	112871338	112871495	157	0.00746518	1.51886	EA PCa	frame-shift
2824483	NM_022828 // YTHDC2 // YTH domain containing 2 // 5q22.2 // 64848 /// AK131450 /	YTHDC2	NM_022828	6.779e-06	2824511	318109	411083	main	chr5	+	112878066	112878135	112878064	112878200	136	0.0044341	-1.6974	AA PCa	frame-shift
2824902	NM_173800 // FLJ90650 // laeverin // 5q23.1 // 206338 /// BC068560 // FLJ90650 /	FLJ90650	NM_173800	0.00113732	2824908	318372	411411	main	chr5	+	115298764	115298796	115298314	115299009	695	0.0163304	1.51004	EA PCa	in frame
2825514	NM_005509 // DMXL1 // Dmx-like 1 // 5q22 // 1657 /// BC028004 // DMXL1 // Dmx-li	DMXL1	NM_005509	2.50221e-08	2825550	318780	411904	main	chr5	+	118468847	118468871	118468826	118469080	254	0.0123906	2.34697	EA PCa	in frame
2825514	NM_005509 // DMXL1 // Dmx-like 1 // 5q22 // 1657 /// BC028004 // DMXL1 // Dmx-li	DMXL1	NM_005509	2.50221e-08	2825601	318816	411955	main	chr5	+	118532111	118532136	118532065	118532151	86	0.012319	1.84838	EA PCa	in frame
2825514	NM_005509 // DMXL1 // Dmx-like 1 // 5q22 // 1657 /// BC028004 // DMXL1 // Dmx-li	DMXL1	NM_005509	2.50221e-08	2825539	318771	411893	main	chr5	+	118440907	118440953	118440874	118440953	79	0.0249464	1.6805	EA PCa	frame-shift
2825514	NM_005509 // DMXL1 // Dmx-like 1 // 5q22 // 1657 /// BC028004 // DMXL1 // Dmx-li	DMXL1	NM_005509	2.50221e-08	2825578	318799	411932	main	chr5	+	118502333	118502388	118502310	118502476	166	0.0165352	1.63771	EA PCa	frame-shift
2825733	NM_000414 // HSD17B4 // hydroxysteroid (17-beta) dehydrogenase 4 // 5q21 // 3295	HSD17B4	NM_000414	7.98814e-09	2825746	318905	412077	main	chr5	+	118811520	118811552	118811518	118811565	47	0.00244015	3.62954	EA PCa	in frame
2825733	NM_000414 // HSD17B4 // hydroxysteroid (17-beta) dehydrogenase 4 // 5q21 // 3295	HSD17B4	NM_000414	7.98814e-09	2825763	318918	412094	main	chr5	+	118844847	118844880	118844835	118844939	104	0.0240345	2.17287	EA PCa	in frame
2825733	NM_000414 // HSD17B4 // hydroxysteroid (17-beta) dehydrogenase 4 // 5q21 // 3295	HSD17B4	NM_000414	7.98814e-09	2825770	318923	412101	main	chr5	+	118861613	118861657	118861611	118861718	107	0.00812201	2.2511	EA PCa	in frame
2825733	NM_000414 // HSD17B4 // hydroxysteroid (17-beta) dehydrogenase 4 // 5q21 // 3295	HSD17B4	NM_000414	7.98814e-09	2825743	318902	412074	main	chr5	+	118809628	118809656	118809602	118809710	108	0.0154997	1.9733	EA PCa	frame-shift
2825733	NM_000414 // HSD17B4 // hydroxysteroid (17-beta) dehydrogenase 4 // 5q21 // 3295	HSD17B4	NM_000414	7.98814e-09	2825755	318912	412086	main	chr5	+	118829520	118829593	118829512	118829641	129	0.0272109	1.79862	EA PCa	frame-shift
2825733	NM_000414 // HSD17B4 // hydroxysteroid (17-beta) dehydrogenase 4 // 5q21 // 3295	HSD17B4	NM_000414	7.98814e-09	2825766	318920	412097	main	chr5	+	118850676	118850741	118850675	118850741	66	0.028685	2.20709	EA PCa	frame-shift
2825733	NM_000414 // HSD17B4 // hydroxysteroid (17-beta) dehydrogenase 4 // 5q21 // 3295	HSD17B4	NM_000414	7.98814e-09	2825772	318925	412103	main	chr5	+	118865619	118865663	118865588	118865675	87	0.0237058	1.72135	EA PCa	frame-shift
2826295	NM_003100 // SNX2 // sorting nexin 2 // 5q23 // 6643	SNX2	NM_003100	4.58949e-05	2826328	319269	412533	main	chr5	+	122165300	122165326	122165292	122165343	51	0.0159374	2.24224	EA PCa	frame-shift
2827057	NM_023927 // GRAMD3 // GRAM domain containing 3 // 5q23.2 // 65983	GRAMD3	NM_023927	0.000111958	2827107	319799	413149	main	chr5	+	125805387	125805478	125805368	125805480	112	0.00526104	1.66061	EA PCa	frame-shift
2827057	NM_023927 // GRAMD3 // GRAM domain containing 3 // 5q23.2 // 65983	GRAMD3	NM_023927	0.000111958	2827123	319811	413165	main	chr5	+	125821402	125821449	125821377	125821465	88	0.00428275	1.88869	EA PCa	frame-shift
2829589	NM_032151 // PCBD2 // pterin-4 alpha-carbinolamine dehydratase/dimerization cofa	PCBD2	NM_032151	0.00247776	2829590	321337	415179	main	chr5	+	134240830	134240901	134240829	134240913	84	0.00135928	1.69106	EA PCa	frame-shift
2829589	NM_032151 // PCBD2 // pterin-4 alpha-carbinolamine dehydratase/dimerization cofa	PCBD2	NM_032151	0.00247776	2829614	321358	415203	main	chr5	+	134296276	134296303	134296275	134296371	96	0.0244414	-1.56214	AA PCa	frame-shift
2829947	NM_000358 // TGFBI // transforming growth factor, beta-induced, 68kDa // 5q31 //	TGFBI	NM_000358	0.000221437	2829958	321580	415465	main	chr5	+	135379748	135379794	135379746	135379811	65	0.0230546	1.8606	EA PCa	in frame
2829947	NM_000358 // TGFBI // transforming growth factor, beta-induced, 68kDa // 5q31 //	TGFBI	NM_000358	0.000221437	2829982	321595	415489	main	chr5	+	135392357	135392459	135392353	135392484	131	0.0120679	1.75618	EA PCa	in frame
2829947	NM_000358 // TGFBI // transforming growth factor, beta-induced, 68kDa // 5q31 //	TGFBI	NM_000358	0.000221437	2829984	321597	415491	main	chr5	+	135394780	135394890	135394778	135394903	125	0.00124098	1.89541	EA PCa	in frame
2829947	NM_000358 // TGFBI // transforming growth factor, beta-induced, 68kDa // 5q31 //	TGFBI	NM_000358	0.000221437	2829986	321599	415493	main	chr5	+	135396539	135396622	135396522	135396625	103	0.0214607	1.56668	EA PCa	frame-shift
2829947	NM_000358 // TGFBI // transforming growth factor, beta-induced, 68kDa // 5q31 //	TGFBI	NM_000358	0.000221437	2829952	321574	415459	main	chr5	+	135369468	135369535	135369451	135369550	99	0.0192554	1.6859	EA PCa	frame-shift
2829947	NM_000358 // TGFBI // transforming growth factor, beta-induced, 68kDa // 5q31 //	TGFBI	NM_000358	0.000221437	2829963	321581	415470	main	chr5	+	135382562	135382664	135382539	135382704	165	0.00987929	1.57313	EA PCa	frame-shift
2829947	NM_000358 // TGFBI // transforming growth factor, beta-induced, 68kDa // 5q31 //	TGFBI	NM_000358	0.000221437	2829974	321590	415481	main	chr5	+	135389658	135389738	135389631	135389769	138	0.0247357	1.93395	EA PCa	frame-shift
2830742	NM_016604 // JMJD1B // jumonji domain containing 1B // 5q31 // 51780 /// BC07386	JMJD1B	NM_016604	0.000431638	2830792	322082	416129	main	chr5	+	137762664	137762690	137762663	137762754	91	0.0185223	1.52548	EA PCa	frame-shift
2830742	NM_016604 // JMJD1B // jumonji domain containing 1B // 5q31 // 51780 /// BC07386	JMJD1B	NM_016604	0.000431638	2830770	322066	416107	main	chr5	+	137735551	137735642	137735548	137735701	153	0.00303686	1.63973	EA PCa	frame-shift
2830946	NM_001903 // CTNNA1 // catenin (cadherin-associated protein), alpha 1, 102kDa //	CTNNA1	NM_001903	0.000273979	2831029	322221	416338	main	chr5	+	138269680	138269718	138269490	138269778	288	0.00690916	1.8569	EA PCa	frame-shift
2831436	NM_032289 // PSD2 // pleckstrin and Sec7 domain containing 2 // 5q31.3 // 84249	PSD2	NM_032289	0.000566816	2831451	322470	416675	main	chr5	+	139202311	139202337	139202310	139202369	59	0.0065432	-1.88107	AA PCa	in frame
2831719	NM_020690 // ANKHD1-EIF4EBP3 // ANKHD1-EIF4EBP3 // 5q31.3 // 404734 /// NM_01774	ANKHD1-EIF4EBP3	NM_020690	4.84945e-05	2831816	322674	417000	main	chr5	+	139927358	139927418	139927322	139927425	103	0.0287046	1.51382	EA PCa	frame-shift
2831719	NM_020690 // ANKHD1-EIF4EBP3 // ANKHD1-EIF4EBP3 // 5q31.3 // 404734 /// NM_01774	ANKHD1-EIF4EBP3	NM_020690	4.84945e-05	2831818	322676	417002	main	chr5	+	139928502	139928600	139928490	139928661	171	0.000434327	2.25131	EA PCa	frame-shift
2834093	NM_006706 // TCERG1 // transcription elongation regulator 1 // 5q31 // 10915 ///	TCERG1	NM_006706	1.44839e-06	2834118	323958	418876	main	chr5	+	145847905	145847966	145847903	145847966	63	0.0217259	-1.57334	AA PCa	frame-shift
2834863	NM_014945 // ABLIM3 // actin binding LIM protein family, member 3 // 5q33.1 // 2	ABLIM3	NM_014945	0.00246364	2834913	324442	419506	main	chr5	+	148610212	148610256	148610211	148610270	59	0.0167179	-1.52664	AA PCa	in frame
2834863	NM_014945 // ABLIM3 // actin binding LIM protein family, member 3 // 5q33.1 // 2	ABLIM3	NM_014945	0.00246364	2834893	324424	419486	main	chr5	+	148577827	148577964	148577781	148577965	184	0.00293805	-1.68732	AA PCa	frame-shift
2835848	NM_078483 // SLC36A1 // solute carrier family 36 (proton/amino acid symporter),	SLC36A1	NM_078483	2.39245e-07	2835865	324992	420302	main	chr5	+	150838355	150838481	150838353	150838496	143	0.00492598	2.20854	EA PCa	in frame
2835848	NM_078483 // SLC36A1 // solute carrier family 36 (proton/amino acid symporter),	SLC36A1	NM_078483	2.39245e-07	2835867	324994	420304	main	chr5	+	150844078	150844136	150844074	150844163	89	0.0243364	2.03643	EA PCa	in frame
2835848	NM_078483 // SLC36A1 // solute carrier family 36 (proton/amino acid symporter),	SLC36A1	NM_078483	2.39245e-07	2835878	325003	420315	main	chr5	+	150856175	150856289	150856150	150856317	167	0.0101222	1.66714	EA PCa	in frame
2835848	NM_078483 // SLC36A1 // solute carrier family 36 (proton/amino acid symporter),	SLC36A1	NM_078483	2.39245e-07	2835871	324997	420308	main	chr5	+	150846760	150846805	150846759	150846844	85	0.0253263	2.04543	EA PCa	frame-shift
2835848	NM_078483 // SLC36A1 // solute carrier family 36 (proton/amino acid symporter),	SLC36A1	NM_078483	2.39245e-07	2835868	324995	420305	main	chr5	+	150844645	150844730	150844634	150844730	96	0.00269107	2.01769	EA PCa	frame-shift
2835848	NM_078483 // SLC36A1 // solute carrier family 36 (proton/amino acid symporter),	SLC36A1	NM_078483	2.39245e-07	2835872	324998	420309	main	chr5	+	150847270	150847486	150847267	150847486	219	0.0263016	1.73108	EA PCa	frame-shift
2837266	NM_001037332 // CYFIP2 // cytoplasmic FMR1 interacting protein 2 // 5q33.3 // 26	CYFIP2	NM_001037332	8.11187e-06	2837319	325961	421525	main	chr5	+	156746831	156746894	156746769	156746936	167	0.0100905	1.7515	EA PCa	in frame
2837266	NM_001037332 // CYFIP2 // cytoplasmic FMR1 interacting protein 2 // 5q33.3 // 26	CYFIP2	NM_001037332	8.11187e-06	2837363	325990	421569	main	chr5	+	156810283	156810326	156810272	156810367	95	0.0116069	1.61847	EA PCa	in frame
2837266	NM_001037332 // CYFIP2 // cytoplasmic FMR1 interacting protein 2 // 5q33.3 // 26	CYFIP2	NM_001037332	8.11187e-06	2837334	325969	421540	main	chr5	+	156757750	156757837	156757749	156757858	109	0.00175426	2.19162	EA PCa	frame-shift
2837266	NM_001037332 // CYFIP2 // cytoplasmic FMR1 interacting protein 2 // 5q33.3 // 26	CYFIP2	NM_001037332	8.11187e-06	2837354	325983	421560	main	chr5	+	156787295	156787365	156787289	156787380	91	0.00804398	1.59115	EA PCa	frame-shift
2837810	NM_145049 // UBLCP1 // ubiquitin-like domain containing CTD phosphatase 1 // 5q3	UBLCP1	NM_145049	7.7902e-05	2837818	326263	421906	main	chr5	+	158696930	158697007	158696915	158697007	92	0.00285065	1.75857	EA PCa	in frame
2837810	NM_145049 // UBLCP1 // ubiquitin-like domain containing CTD phosphatase 1 // 5q3	UBLCP1	NM_145049	7.7902e-05	2837819	326264	421907	main	chr5	+	158697374	158697409	158697367	158697453	86	0.00334117	-1.70403	AA PCa	in frame
2839671	NM_002887 // RARS // arginyl-tRNA synthetase // 5q35.1 // 5917 /// S80343 // RAR	RARS	NM_002887	0.000538337	2839682	327445	423341	main	chr5	+	167921563	167921635	167921554	167921655	101	0.015584	2.13766	EA PCa	in frame
2843131	NM_003052 // SLC34A1 // solute carrier family 34 (sodium phosphate), member 1 //	SLC34A1	NM_003052	0.000127201	2843155	329614	426107	main	chr5	+	176823963	176824009	176823950	176824075	125	0.00140838	-2.18888	AA PCa	in frame
2843131	NM_003052 // SLC34A1 // solute carrier family 34 (sodium phosphate), member 1 //	SLC34A1	NM_003052	0.000127201	2843144	329608	426096	main	chr5	+	176815080	176815189	176814994	176815190	196	0.0045178	-1.7324	AA PCa	frame-shift
2843163	NM_001004106 // GRK6 // G protein-coupled receptor kinase 6 // 5q35 // 2870 ///	GRK6	NM_001004106	0.000432288	2843188	329636	426138	main	chr5	+	176863087	176863282	176863073	176863282	209	0.0121944	1.64941	EA PCa	in frame
2843163	NM_001004106 // GRK6 // G protein-coupled receptor kinase 6 // 5q35 // 2870 ///	GRK6	NM_001004106	0.000432288	2843187	329635	426137	main	chr5	+	176862033	176862059	176862032	176862122	90	0.000955423	2.42548	EA PCa	frame-shift
2843579	NM_022762 // RMND5B // required for meiotic nuclear division 5 homolog B (S. cer	RMND5B	NM_022762	4.6867e-06	2843590	329859	426452	main	chr5	+	177569625	177569713	177569583	177569729	146	0.000634664	1.88317	EA PCa	in frame
2843579	NM_022762 // RMND5B // required for meiotic nuclear division 5 homolog B (S. cer	RMND5B	NM_022762	4.6867e-06	2843593	329860	426455	main	chr5	+	177570629	177570714	177570627	177570728	101	0.0172013	1.74966	EA PCa	in frame
2843579	NM_022762 // RMND5B // required for meiotic nuclear division 5 homolog B (S. cer	RMND5B	NM_022762	4.6867e-06	2843598	329864	426460	main	chr5	+	177573125	177573280	177573114	177573280	166	0.0271685	-1.58076	AA PCa	frame-shift
2844082	NM_025158 // RUFY1 // RUN and FYVE domain containing 1 // 5q35.3 // 80230 /// NM	RUFY1	NM_025158	0.000279685	2844117	330146	426863	main	chr5	+	179025791	179025815	179025692	179025822	130	0.0168093	1.90507	EA PCa	frame-shift
2844082	NM_025158 // RUFY1 // RUN and FYVE domain containing 1 // 5q35.3 // 80230 /// NM	RUFY1	NM_025158	0.000279685	2844111	330142	426857	main	chr5	+	179018630	179018704	179018625	179018742	117	0.0036806	1.87372	EA PCa	frame-shift
2844479	NM_003900 // SQSTM1 // sequestosome 1 // 5q35 // 8878 /// BC001874 // SQSTM1 //	SQSTM1	NM_003900	4.50035e-10	2844524	330353	427162	main	chr5	+	179260174	179260227	179260031	179260246	215	0.0011129	1.95585	EA PCa	in frame
2844479	NM_003900 // SQSTM1 // sequestosome 1 // 5q35 // 8878 /// BC001874 // SQSTM1 //	SQSTM1	NM_003900	4.50035e-10	2844509	330343	427147	main	chr5	+	179250014	179250052	179250004	179250053	49	0.00231879	2.07709	EA PCa	frame-shift
2844479	NM_003900 // SQSTM1 // sequestosome 1 // 5q35 // 8878 /// BC001874 // SQSTM1 //	SQSTM1	NM_003900	4.50035e-10	2844514	330347	427152	main	chr5	+	179251212	179251237	179251181	179251323	142	0.00254662	2.24051	EA PCa	frame-shift
2844479	NM_003900 // SQSTM1 // sequestosome 1 // 5q35 // 8878 /// BC001874 // SQSTM1 //	SQSTM1	NM_003900	4.50035e-10	2844508	330343	427146	main	chr5	+	179249979	179250004	179249957	179250053	96	0.0112403	1.54485	EA PCa	frame-shift
2844479	NM_003900 // SQSTM1 // sequestosome 1 // 5q35 // 8878 /// BC001874 // SQSTM1 //	SQSTM1	NM_003900	4.50035e-10	2844509	330343	427147	main	chr5	+	179250014	179250052	179249957	179250053	96	0.00231879	2.07709	EA PCa	frame-shift
2844479	NM_003900 // SQSTM1 // sequestosome 1 // 5q35 // 8878 /// BC001874 // SQSTM1 //	SQSTM1	NM_003900	4.50035e-10	2844518	330349	427156	main	chr5	+	179252149	179252185	179252145	179252226	81	0.0119482	1.6294	EA PCa	frame-shift
2845043	NM_033549 // TRIM41 // tripartite motif-containing 41 // 5q35.3 // 90933 /// NM_	TRIM41	NM_033549	0.000264139	2845064	330647	427577	main	chr5	+	180661963	180661995	180661931	180661995	64	0.00711507	-1.51044	AA PCa	frame-shift
2845829	NM_198253 // TERT // telomerase reverse transcriptase // 5p15.33 // 7015 /// NM_	TERT	NM_198253	0.0012283	2845871	331170	428262	main	chr5	-	1294029	1294092	1293427	1294781	1354	0.00493427	-1.59861	AA PCa	frame-shift
2850071	NM_012334 // MYO10 // myosin X // 5p15.1-p14.3 // 4651 /// NR_002225 // RPS26L /	MYO10	NM_012334	0.000382355	2850117	333958	431707	main	chr5	-	16711269	16711353	16711229	16711354	125	0.00417532	1.90173	EA PCa	in frame
2850071	NM_012334 // MYO10 // myosin X // 5p15.1-p14.3 // 4651 /// NR_002225 // RPS26L /	MYO10	NM_012334	0.000382355	2850149	333985	431739	main	chr5	-	16763794	16763864	16763763	16763864	101	0.00390745	1.60252	EA PCa	in frame
2850071	NM_012334 // MYO10 // myosin X // 5p15.1-p14.3 // 4651 /// NR_002225 // RPS26L /	MYO10	NM_012334	0.000382355	2850163	333998	431753	main	chr5	-	16781821	16781846	16781813	16781938	125	0.0263461	1.7011	EA PCa	in frame
2851965	NM_013235 // RNASEN // ribonuclease III, nuclear // 5p13.3 // 29102 /// NM_00110	RNASEN	NM_013235	0.00103866	2852033	335144	433133	main	chr5	-	31483664	31483707	31483660	31483735	75	0.0267032	1.55674	EA PCa	frame-shift
2851965	NM_013235 // RNASEN // ribonuclease III, nuclear // 5p13.3 // 29102 /// NM_00110	RNASEN	NM_013235	0.00103866	2852060	335166	433160	main	chr5	-	31526654	31526829	31526185	31527019	834	0.0122131	-1.60046	AA PCa	frame-shift
2852333	NM_016107 // ZFR // zinc finger RNA binding protein // 5p13.3 // 51663 /// BC017	ZFR	NM_016107	0.000785946	2852357	335350	433402	main	chr5	-	32385631	32385725	32385613	32385755	142	0.0136149	1.53496	EA PCa	frame-shift
2852333	NM_016107 // ZFR // zinc finger RNA binding protein // 5p13.3 // 51663 /// BC017	ZFR	NM_016107	0.000785946	2852368	335360	433413	main	chr5	-	32403267	32403324	32403210	32403502	292	0.00772649	2.14194	EA PCa	frame-shift
2853055	NM_031900 // AGXT2 // alanine-glyoxylate aminotransferase 2 // 5p13 // 64902 ///	AGXT2	NM_031900	0.00022769	2853092	335821	433985	main	chr5	-	35035341	35035375	35035326	35035421	95	0.0112753	-2.09001	AA PCa	in frame
2853102	NM_000949 // PRLR // prolactin receptor // 5p14-p13 // 5618 /// AF416619 // PRLR	PRLR	NM_000949	0.00210474	2853133	335837	434025	main	chr5	-	35084576	35084694	35084571	35084741	170	0.00240451	1.5508	EA PCa	in frame
2853768	NM_153485 // NUP155 // nucleoporin 155kDa // 5p13.1 // 9631 /// NM_004298 // NUP	NUP155	NM_153485	0.000909822	2853814	336295	434592	main	chr5	-	37358209	37358236	37358182	37358253	71	0.0213238	1.72239	EA PCa	in frame
2853768	NM_153485 // NUP155 // nucleoporin 155kDa // 5p13.1 // 9631 /// NM_004298 // NUP	NUP155	NM_153485	0.000909822	2853784	336266	434562	main	chr5	-	37301605	37301649	37301538	37301652	114	0.00395145	1.77366	EA PCa	frame-shift
2853768	NM_153485 // NUP155 // nucleoporin 155kDa // 5p13.1 // 9631 /// NM_004298 // NUP	NUP155	NM_153485	0.000909822	2853804	336285	434582	main	chr5	-	37333588	37333733	37333564	37333735	171	0.000100979	1.60351	EA PCa	frame-shift
2857131	NM_019030 // DHX29 // DEAH (Asp-Glu-Ala-His) box polypeptide 29 // 5q11.2 // 545	DHX29	NM_019030	3.19747e-05	2857168	338391	437254	main	chr5	-	54581525	54581658	54581523	54581689	166	0.0127783	1.55722	EA PCa	frame-shift
2857131	NM_019030 // DHX29 // DEAH (Asp-Glu-Ala-His) box polypeptide 29 // 5q11.2 // 545	DHX29	NM_019030	3.19747e-05	2857170	338393	437256	main	chr5	-	54585215	54585240	54585097	54585256	159	0.0136055	1.68397	EA PCa	frame-shift
2858793	NM_001048249 // DKFZP686E2158 // hypothetical protein LOC643155 // 5q12.1 // 643	DKFZP686E2158	NM_001048249	0.00218652	2858799	339470	438581	main	chr5	-	60455872	60455997	60455773	60455998	225	0.00334302	2.0697	EA PCa	frame-shift
2859775	NM_019072 // SGTB // small glutamine-rich tetratricopeptide repeat (TPR)-contain	SGTB	NM_019072	2.06781e-06	2859798	340066	439344	main	chr5	-	65008790	65008875	65008787	65008891	104	0.00032234	1.62545	EA PCa	in frame
2859775	NM_019072 // SGTB // small glutamine-rich tetratricopeptide repeat (TPR)-contain	SGTB	NM_019072	2.06781e-06	2859800	340068	439346	main	chr5	-	65016542	65016626	65016534	65016634	100	0.00419132	1.94136	EA PCa	frame-shift
2860178	NM_005582 // CD180 // CD180 molecule // 5q12 // 4064	CD180	NM_005582	0.00141661	2860192	340315	439623	main	chr5	-	66481694	66481816	66481678	66481845	167	0.00469612	1.98072	EA PCa	in frame
2860178	NM_005582 // CD180 // CD180 molecule // 5q12 // 4064	CD180	NM_005582	0.00141661	2860187	340313	439618	main	chr5	-	66478856	66479092	66478684	66480413	1729	0.0036599	1.81057	EA PCa	frame-shift
2860178	NM_005582 // CD180 // CD180 molecule // 5q12 // 4064	CD180	NM_005582	0.00141661	2860190	340314	439621	main	chr5	-	66479238	66479878	66478684	66480413	1729	0.00396302	2.12855	EA PCa	frame-shift
2860614	NM_176816 // CCDC125 // coiled-coil domain containing 125 // 5q13.2 // 202243	CCDC125	NM_176816	0.00279777	2860655	340607	439968	main	chr5	-	68616211	68616349	68616063	68616367	304	0.000629887	1.98066	EA PCa	frame-shift
2867145	NM_032042 // C5orf21 // chromosome 5 open reading frame 21 // 5q15 // 83989	C5orf21	NM_032042	0.00112277	2867235	344625	444993	main	chr5	-	93386467	93386525	93386435	93386536	101	0.0278945	1.73515	EA PCa	in frame
2867693	NM_014639 // KIAA0372 // KIAA0372 // 5q15 // 9652	KIAA0372	NM_014639	5.10589e-09	2867759	344956	445414	main	chr5	-	94877527	94877609	94877518	94877610	92	0.00856582	1.78188	EA PCa	in frame
2868283	NM_018343 // RIOK2 // RIO kinase 2 (yeast) // 5q15 // 55781 /// AK225348 // RIOK	RIOK2	NM_018343	6.90321e-07	2868288	345296	445853	main	chr5	-	96498852	96498913	96498764	96498929	165	0.010562	-1.6379	AA PCa	frame-shift
2868283	NM_018343 // RIOK2 // RIO kinase 2 (yeast) // 5q15 // 55781 /// AK225348 // RIOK	RIOK2	NM_018343	6.90321e-07	2868302	345306	445867	main	chr5	-	96513454	96513552	96513435	96513552	117	0.000568772	2.26792	EA PCa	frame-shift
2868523	NM_001270 // CHD1 // chromodomain helicase DNA binding protein 1 // 5q15-q21 //	CHD1	NM_001270	0.000108457	2868589	345474	446096	main	chr5	-	98236918	98237026	98236889	98237039	150	0.0029697	1.51591	EA PCa	frame-shift
2871241	NM_001085377 // MCC // mutated in colorectal cancers // 5q21 // 4163 /// NM_0023	MCC	NM_001085377	0.000176655	2871280	347156	448160	main	chr5	-	112418558	112418667	112418556	112418705	149	0.0295811	-1.56132	AA PCa	in frame
2871617	NM_018700 // TRIM36 // tripartite motif-containing 36 // 5q22.3 // 55521 /// NM_	TRIM36	NM_018700	8.12701e-05	2871625	347379	448429	main	chr5	-	114473098	114473235	114473059	114473313	254	0.0190782	1.78187	EA PCa	in frame
2871717	NM_001040440 // CCDC112 // coiled-coil domain containing 112 // 5q22.3 // 153733	CCDC112	NM_001040440	1.50254e-05	2871729	347440	448514	main	chr5	-	114607237	114607261	114606909	114607323	414	0.00481566	2.40909	EA PCa	frame-shift
2876046	NM_002715 // PPP2CA // protein phosphatase 2 (formerly 2A), catalytic subunit, a	PPP2CA	NM_002715	0.000139075	2876066	350195	451989	main	chr5	-	133541655	133541703	133541612	133541822	210	0.0262975	1.68261	EA PCa	frame-shift
2877314	NM_004661 // CDC23 // cell division cycle 23 homolog (S. cerevisiae) // 5q31 //	CDC23	NM_004661	8.74869e-07	2877333	351036	453080	main	chr5	-	137534127	137534183	137534114	137534212	98	0.0103887	1.83211	EA PCa	in frame
2877314	NM_004661 // CDC23 // cell division cycle 23 homolog (S. cerevisiae) // 5q31 //	CDC23	NM_004661	8.74869e-07	2877338	351040	453085	main	chr5	-	137537802	137537832	137537801	137537844	43	0.0147721	2.00419	EA PCa	frame-shift
2877861	NM_005847 // SLC23A1 // solute carrier family 23 (nucleobase transporters), memb	SLC23A1	NM_005847	1.21046e-07	2877882	351380	453518	main	chr5	-	138718194	138718246	138718180	138718294	114	0.0216887	1.76306	EA PCa	frame-shift
2878662	NM_005219 // DIAPH1 // diaphanous homolog 1 (Drosophila) // 5q31 // 1729 /// NM_	DIAPH1	NM_005219	1.56742e-11	2878674	351809	454115	main	chr5	-	140907177	140907220	140907139	140907264	125	0.0168264	1.6764	EA PCa	in frame
2878662	NM_005219 // DIAPH1 // diaphanous homolog 1 (Drosophila) // 5q31 // 1729 /// NM_	DIAPH1	NM_005219	1.56742e-11	2878678	351811	454119	main	chr5	-	140908303	140908450	140908268	140908508	240	0.0131963	1.676	EA PCa	frame-shift
2878662	NM_005219 // DIAPH1 // diaphanous homolog 1 (Drosophila) // 5q31 // 1729 /// NM_	DIAPH1	NM_005219	1.56742e-11	2878695	351825	454136	main	chr5	-	140953526	140953554	140953058	140953775	717	0.00260048	-1.90961	AA PCa	frame-shift
2879739	NM_182960 // PRELID2 // PRELI domain containing 2 // 5q32 // 153768 /// NM_13849	PRELID2	NM_182960	0.00244251	2879779	352476	454988	main	chr5	-	145199557	145199581	145199507	145199581	74	0.00650521	-2.85376	AA PCa	in frame
2879739	NM_182960 // PRELID2 // PRELI domain containing 2 // 5q32 // 153768 /// NM_13849	PRELID2	NM_182960	0.00244251	2879767	352468	454976	main	chr5	-	145144504	145144528	145144503	145144563	60	0.0238506	-2.05296	AA PCa	frame-shift
2879927	NM_020117 // LARS // leucyl-tRNA synthetase // 5q32 // 51520 /// AK127009 // LAR	LARS	NM_020117	7.57646e-05	2879935	352563	455101	main	chr5	-	145499934	145499985	145499933	145500066	133	0.00569165	1.739	EA PCa	frame-shift
2879927	NM_020117 // LARS // leucyl-tRNA synthetase // 5q32 // 51520 /// AK127009 // LAR	LARS	NM_020117	7.57646e-05	2879936	352563	455102	main	chr5	-	145500002	145500066	145499933	145500066	133	0.0254947	1.58854	EA PCa	frame-shift
2879927	NM_020117 // LARS // leucyl-tRNA synthetase // 5q32 // 51520 /// AK127009 // LAR	LARS	NM_020117	7.57646e-05	2879951	352574	455117	main	chr5	-	145519778	145519810	145519766	145519824	58	0.00154806	1.8986	EA PCa	frame-shift
2881370	NM_001025159 // CD74 // CD74 molecule, major histocompatibility complex, class I	CD74	NM_001025159	1.01957e-07	2881400	353496	456320	main	chr5	-	149786758	149786813	149786714	149786887	173	0.00146564	2.15563	EA PCa	in frame
2881370	NM_001025159 // CD74 // CD74 molecule, major histocompatibility complex, class I	CD74	NM_001025159	1.01957e-07	2881391	353493	456311	main	chr5	-	149784250	149784327	149784242	149784330	88	0.00541541	1.70298	EA PCa	frame-shift
2881370	NM_001025159 // CD74 // CD74 molecule, major histocompatibility complex, class I	CD74	NM_001025159	1.01957e-07	2881384	353490	456304	main	chr5	-	149782156	149782180	149782125	149782188	63	0.0175427	1.63511	EA PCa	frame-shift
2881370	NM_001025159 // CD74 // CD74 molecule, major histocompatibility complex, class I	CD74	NM_001025159	1.01957e-07	2881384	353490	456304	main	chr5	-	149782156	149782180	149782146	149782188	42	0.0175427	1.63511	EA PCa	frame-shift
2881370	NM_001025159 // CD74 // CD74 molecule, major histocompatibility complex, class I	CD74	NM_001025159	1.01957e-07	2881393	353494	456313	main	chr5	-	149784649	149784722	149784647	149784743	96	0.000544444	2.27708	EA PCa	frame-shift
2881370	NM_001025159 // CD74 // CD74 molecule, major histocompatibility complex, class I	CD74	NM_001025159	1.01957e-07	2881396	353494	456316	main	chr5	-	149785825	149785875	149785821	149785884	63	0.00458742	1.72824	EA PCa	frame-shift
2881672	NM_006058 // TNIP1 // TNFAIP3 interacting protein 1 // 5q32-q33.1 // 10318 /// B	TNIP1	NM_006058	0.000336897	2881697	353656	456567	main	chr5	-	150429439	150429504	150429384	150429508	124	0.00513124	1.64412	EA PCa	frame-shift
2886174	NM_003062 // SLIT3 // slit homolog 3 (Drosophila) // 5q35 // 6586 /// AL122074 /	SLIT3	NM_003062	0.0013062	2886248	356503	460184	main	chr5	-	168187867	168187941	168187866	168187941	75	0.00148937	-1.8032	AA PCa	frame-shift
2886977	NM_033644 // FBXW11 // F-box and WD repeat domain containing 11 // 5q35.1 // 232	FBXW11	NM_033644	0.0010613	2887008	356984	460762	main	chr5	-	171326988	171327077	171326917	171327104	187	0.0136284	1.55915	EA PCa	frame-shift
2888385	NM_052899 // GPRIN1 // G protein regulated inducer of neurite outgrowth 1 // 5q3	GPRIN1	NM_052899	6.24513e-05	2888393	357826	461865	main	chr5	-	176024613	176024670	176023808	176026835	3027	0.00416212	-1.71276	AA PCa	frame-shift
2888648	NM_001031677 // RAB24 // RAB24, member RAS oncogene family // 5q35.3 // 53917 //	RAB24	NM_001031677	0.000644981	2888663	357999	462097	main	chr5	-	176729591	176729633	176729577	176729645	68	0.00131264	1.65116	EA PCa	in frame
2888648	NM_001031677 // RAB24 // RAB24, member RAS oncogene family // 5q35.3 // 53917 //	RAB24	NM_001031677	0.000644981	2888661	357998	462095	main	chr5	-	176729400	176729433	176729397	176729497	100	0.00198026	1.90116	EA PCa	frame-shift
2888648	NM_001031677 // RAB24 // RAB24, member RAS oncogene family // 5q35.3 // 53917 //	RAB24	NM_001031677	0.000644981	2888664	358000	462098	main	chr5	-	176729753	176729827	176729752	176729831	79	0.00389929	1.65729	EA PCa	frame-shift
2888648	NM_001031677 // RAB24 // RAB24, member RAS oncogene family // 5q35.3 // 53917 //	RAB24	NM_001031677	0.000644981	2888655	357997	462089	main	chr5	-	176728946	176728976	176728925	176728988	63	0.00783691	1.7826	EA PCa	frame-shift
2888741	NM_000505 // F12 // coagulation factor XII (Hageman factor) // 5q33-qter // 2161	F12	NM_000505	0.00112289	2888763	358042	462184	main	chr5	-	176831534	176831656	176831499	176831665	166	0.00805567	-1.52527	AA PCa	frame-shift
2888741	NM_000505 // F12 // coagulation factor XII (Hageman factor) // 5q33-qter // 2161	F12	NM_000505	0.00112289	2888748	358039	462169	main	chr5	-	176830290	176830356	176830254	176830398	144	0.00442532	-1.61388	AA PCa	frame-shift
2889486	NM_153373 // AGXT2L2 // alanine-glyoxylate aminotransferase 2-like 2 // 5q35.3 /	AGXT2L2	NM_153373	0.00202548	2889503	358440	462826	main	chr5	-	177642282	177642403	177642276	177642431	155	0.00583218	1.69639	EA PCa	in frame
2889486	NM_153373 // AGXT2L2 // alanine-glyoxylate aminotransferase 2-like 2 // 5q35.3 /	AGXT2L2	NM_153373	0.00202548	2889519	358445	462842	main	chr5	-	177651644	177651730	177651642	177651730	88	0.024217	1.70276	EA PCa	frame-shift
2889848	NM_000843 // GRM6 // glutamate receptor, metabotropic 6 // 5q35 // 2916	GRM6	NM_000843	0.000349355	2889874	358675	463181	main	chr5	-	178416271	178416392	178416265	178416406	141	0.00641145	-1.72249	AA PCa	frame-shift
2890292	NM_016175 // LOC51149 // hypothetical LOC51149 // 5q35.3 // 51149 /// NM_0010179	LOC51149	NM_016175	0.00274636	2890297	358922	463519	main	chr5	-	179264395	179264515	179264390	179264885	495	0.000119354	-1.78658	AA PCa	frame-shift
2890292	NM_016175 // LOC51149 // hypothetical LOC51149 // 5q35.3 // 51149 /// NM_0010179	LOC51149	NM_016175	0.00274636	2890322	358935	463544	main	chr5	-	179285754	179285796	179285730	179285796	66	0.000222903	-1.53778	AA PCa	frame-shift
2894573	NM_145649 // GCNT2 // glucosaminyl (N-acetyl) transferase 2, I-branching enzyme	GCNT2	NM_145649	5.99152e-09	2894621	361509	467042	main	chr6	+	10586553	10587044	10586222	10587147	925	0.0225786	-1.69809	AA PCa	frame-shift
2895159	NM_002114 // HIVEP1 // human immunodeficiency virus type I enhancer binding prot	HIVEP1	NM_002114	8.03946e-05	2895208	361888	467523	main	chr6	+	12129992	12130053	12129991	12130125	134	0.0190932	1.60792	EA PCa	in frame
2895159	NM_002114 // HIVEP1 // human immunodeficiency virus type I enhancer binding prot	HIVEP1	NM_002114	8.03946e-05	2895185	361881	467500	main	chr6	+	12089430	12089458	12089416	12089470	54	0.00212867	2.08083	EA PCa	frame-shift
2896177	NM_004973 // JARID2 // jumonji, AT rich interactive domain 2 // 6p24-p23 // 3720	JARID2	NM_004973	0.00245684	2896259	362590	468401	main	chr6	+	15468849	15468917	15468795	15468949	154	0.00234032	1.64927	EA PCa	frame-shift
2896177	NM_004973 // JARID2 // jumonji, AT rich interactive domain 2 // 6p24-p23 // 3720	JARID2	NM_004973	0.00245684	2896259	362590	468401	main	chr6	+	15468849	15468917	15468772	15468949	177	0.00234032	1.64927	EA PCa	frame-shift
2896484	NM_013262 // MYLIP // myosin regulatory light chain interacting protein // 6p23-	MYLIP	NM_013262	0.00101522	2896488	362716	468579	main	chr6	+	16130812	16130970	16130787	16130978	191	0.022365	1.70294	EA PCa	in frame
2896484	NM_013262 // MYLIP // myosin regulatory light chain interacting protein // 6p23-	MYLIP	NM_013262	0.00101522	2896503	362724	468594	main	chr6	+	16143982	16144091	16143929	16144094	165	0.00971428	1.80462	EA PCa	frame-shift
2896888	NM_006366 // CAP2 // CAP, adenylate cyclase-associated protein, 2 (yeast) // 6p2	CAP2	NM_006366	0.000148284	2896941	363013	468947	main	chr6	+	17543128	17543157	17543067	17543191	124	0.00664831	2.06429	EA PCa	frame-shift
2898562	NM_018473 // THEM2 // thioesterase superfamily member 2 // 6p22.2 // 55856	THEM2	NM_018473	3.48579e-05	2898571	364069	470249	main	chr6	+	24701722	24701746	24701686	24701843	157	0.00499288	2.96295	EA PCa	frame-shift
2899022	NM_006355 // TRIM38 // tripartite motif-containing 38 // 6p21.3 // 10475	TRIM38	NM_006355	0.00219733	2899040	364360	470646	main	chr6	+	25973438	25973510	25973400	25973513	113	0.0170256	1.96444	EA PCa	in frame
2899298	NM_007047 // BTN3A2 // butyrophilin, subfamily 3, member A2 // 6p22.1 // 11118	BTN3A2	NM_007047	1.55945e-05	2899309	364498	470852	main	chr6	+	26368905	26368935	26368833	26369140	307	0.0286135	1.77004	EA PCa	frame-shift
2899298	NM_007047 // BTN3A2 // butyrophilin, subfamily 3, member A2 // 6p22.1 // 11118	BTN3A2	NM_007047	1.55945e-05	2899309	364498	470852	main	chr6	+	26368905	26368935	26368792	26369140	348	0.0286135	1.77004	EA PCa	frame-shift
2899372	NM_007048 // BTN3A1 // butyrophilin, subfamily 3, member A1 // 6p22.1 // 11119 /	BTN3A1	NM_007048	0.000835902	2899376	364533	470912	main	chr6	+	26405847	26405873	26405791	26405876	85	0.0142947	1.82573	EA PCa	frame-shift
2899808	NM_005865 // PRSS16 // protease, serine, 16 (thymus) // 6p21 // 10279 /// AK0935	PRSS16	NM_005865	0.00270769	2899826	364781	471285	main	chr6	+	27219537	27219569	27219528	27219819	291	0.000385856	-1.58523	AA PCa	frame-shift
2901620	NM_005516 // HLA-E // major histocompatibility complex, class I, E // 6p21.3 //	HLA-E	NM_005516	0.00141953	2901625	365703	472642	main	chr6	+	30457590	30457746	30457502	30457772	270	0.0205108	1.69858	EA PCa	frame-shift
2901620	NM_005516 // HLA-E // major histocompatibility complex, class I, E // 6p21.3 //	HLA-E	NM_005516	0.00141953	2901628	365704	472645	main	chr6	+	30458099	30458175	30458016	30458292	276	0.00289693	1.53871	EA PCa	frame-shift
2901620	NM_005516 // HLA-E // major histocompatibility complex, class I, E // 6p21.3 //	HLA-E	NM_005516	0.00141953	2901629	365704	472646	main	chr6	+	30458187	30458245	30458016	30458292	276	0.00289013	1.74234	EA PCa	frame-shift
2901687	NM_001025091 // ABCF1 // ATP-binding cassette, sub-family F (GCN20), member 1 //	ABCF1	NM_001025091	1.03987e-06	2901715	365755	472725	normgene->exon	chr6	+	30554419	30554469	30554417	30554488	71	0.00271444	1.79869	EA PCa	in frame
2901687	NM_001025091 // ABCF1 // ATP-binding cassette, sub-family F (GCN20), member 1 //	ABCF1	NM_001025091	1.03987e-06	2901713	365753	472723	normgene->exon	chr6	+	30553953	30554033	30553910	30554082	172	0.0211208	-1.60284	AA PCa	frame-shift
2901970	ENST00000376575 // DDR1 // discoidin domain receptor family, member 1 (DDR1), tr	DDR1	ENST00000376575	0.00232653	2902002	365900	472941	main	chr6	+	30865228	30865286	30865137	30865374	237	0.011567	1.54411	EA PCa	frame-shift
2901970	ENST00000376575 // DDR1 // discoidin domain receptor family, member 1 (DDR1), tr	DDR1	ENST00000376575	0.00232653	2902002	365900	472941	main	chr6	+	30865228	30865286	30865155	30865374	219	0.011567	1.54411	EA PCa	frame-shift
2902463	NM_080686 // BAT2 // HLA-B associated transcript 2 // 6p21.3 // 7916 /// NR_0029	BAT2	NM_080686	0.000108616	2902499	366160	473379	main	chr6	+	31600721	31600750	31598915	31600769	1854	0.00720119	1.68455	EA PCa	frame-shift
2902804	NM_000063 // C2 // complement component 2 // 6p21.3 // 717 /// BC029781 // C2 //	C2	NM_000063	3.0655e-08	2902809	366318	473637	main	chr6	+	31895541	31895565	31895529	31895575	46	0.00463435	-1.99752	AA PCa	frame-shift
2902804	NM_000063 // C2 // complement component 2 // 6p21.3 // 717 /// BC029781 // C2 //	C2	NM_000063	3.0655e-08	2902811	366319	473639	main	chr6	+	31895769	31895937	31895731	31895941	210	0.000105653	1.53554	EA PCa	frame-shift
2903189	NM_019111 // HLA-DRA // major histocompatibility complex, class II, DR alpha //	HLA-DRA	NM_019111	1.89481e-06	2903200	366509	473997	main	chr6	+	32411555	32411681	32411532	32411687	155	0.0132263	1.90309	EA PCa	in frame
2903258	NM_020056 // HLA-DQA2 // major histocompatibility complex, class II, DQ alpha 2	HLA-DQA2	NM_020056	8.64351e-06	2903263	366547	474045	main	chr6	+	32713028	32713060	32712935	32713184	249	0.00308179	1.99218	EA PCa	frame-shift
2903258	NM_020056 // HLA-DQA2 // major histocompatibility complex, class II, DQ alpha 2	HLA-DQA2	NM_020056	8.64351e-06	2903265	366548	474047	main	chr6	+	32713594	32713649	32713567	32713849	282	0.00296579	2.85902	EA PCa	frame-shift
2903285	NM_002800 // PSMB9 // proteasome (prosome, macropain) subunit, beta type, 9 (lar	PSMB9	NM_002800	0.00168282	2903308	366570	474081	main	chr6	+	32825052	32825171	32825039	32825171	132	0.0191712	1.73733	EA PCa	frame-shift
2903343	NM_005104 // BRD2 // bromodomain containing 2 // 6p21.3 // 6046 /// BC063840 //	BRD2	NM_005104	5.3885e-05	2903381	366609	474146	main	chr6	+	32948384	32948428	32948358	32948495	137	0.0273017	1.84573	EA PCa	in frame
2903343	NM_005104 // BRD2 // bromodomain containing 2 // 6p21.3 // 6046 /// BC063840 //	BRD2	NM_005104	5.3885e-05	2903362	366603	474127	main	chr6	+	32944418	32944675	32944338	32944713	375	0.0226607	1.89517	EA PCa	frame-shift
2903343	NM_005104 // BRD2 // bromodomain containing 2 // 6p21.3 // 6046 /// BC063840 //	BRD2	NM_005104	5.3885e-05	2903368	366605	474133	main	chr6	+	32945541	32945648	32945533	32945782	249	0.0218013	1.53248	EA PCa	frame-shift
2903343	NM_005104 // BRD2 // bromodomain containing 2 // 6p21.3 // 6046 /// BC063840 //	BRD2	NM_005104	5.3885e-05	2903370	366606	474135	main	chr6	+	32945743	32945778	32945533	32945782	249	0.0296376	1.54062	EA PCa	frame-shift
2903470	NM_006979 // SLC39A7 // solute carrier family 39 (zinc transporter), member 7 //	SLC39A7	NM_006979	0.00156134	2903476	366667	474228	main	chr6	+	33169571	33169652	33169521	33169690	169	0.0140668	1.972	EA PCa	frame-shift
2903470	NM_006979 // SLC39A7 // solute carrier family 39 (zinc transporter), member 7 //	SLC39A7	NM_006979	0.00156134	2903473	366665	474225	main	chr6	+	33169110	33169301	33169022	33169433	411	0.00276596	1.66545	EA PCa	frame-shift
2903470	NM_006979 // SLC39A7 // solute carrier family 39 (zinc transporter), member 7 //	SLC39A7	NM_006979	0.00156134	2903476	366667	474228	main	chr6	+	33169571	33169652	33169537	33169690	153	0.0140668	1.972	EA PCa	frame-shift
2903782	NM_002224 // ITPR3 // inositol 1,4,5-triphosphate receptor, type 3 // 6p21 // 37	ITPR3	NM_002224	8.39202e-05	2903827	366881	474538	main	chr6	+	33641993	33642025	33641984	33642042	58	0.00784268	1.63124	EA PCa	frame-shift
2903782	NM_002224 // ITPR3 // inositol 1,4,5-triphosphate receptor, type 3 // 6p21 // 37	ITPR3	NM_002224	8.39202e-05	2903862	366907	474573	main	chr6	+	33656036	33656194	33656015	33656208	193	0.00430335	-1.69437	AA PCa	frame-shift
2904563	NM_022047 // DEF6 // differentially expressed in FDCP 6 homolog (mouse) // 6p21.	DEF6	NM_022047	1.77208e-05	2904591	367364	475196	main	chr6	+	35289152	35289187	35288963	35289187	224	0.0179045	-1.65002	AA PCa	in frame
2905404	NM_002648 // PIM1 // pim-1 oncogene // 6p21.2 // 5292	PIM1	NM_002648	0.000646425	2905413	367842	475894	main	chr6	+	37138956	37139077	37138900	37139267	367	0.000501619	1.66992	EA PCa	frame-shift
2905404	NM_002648 // PIM1 // pim-1 oncogene // 6p21.2 // 5292	PIM1	NM_002648	0.000646425	2905418	367844	475899	main	chr6	+	37140790	37140823	37140771	37140948	177	0.00678433	1.73619	EA PCa	frame-shift
2905512	NM_015050 // KIAA0082 // KIAA0082 // 6p21.2 // 23070	KIAA0082	NM_015050	0.000581577	2905522	367915	475992	main	chr6	+	37421016	37421088	37421015	37421088	73	0.0209232	1.60925	EA PCa	frame-shift
2905512	NM_015050 // KIAA0082 // KIAA0082 // 6p21.2 // 23070	KIAA0082	NM_015050	0.000581577	2905517	367910	475987	main	chr6	+	37414126	37414221	37414066	37414225	159	0.0115229	1.62921	EA PCa	frame-shift
2906934	NM_013397 // PRICKLE4 // prickle homolog 4 (Drosophila) // 6p21.31 // 29964 ///	PRICKLE4	NM_013397	4.23765e-05	2906950	368841	477194	main	chr6	+	41753899	41753923	41753865	41754070	205	0.0107406	-1.57932	AA PCa	frame-shift
2907190	NM_015255 // UBR2 // ubiquitin protein ligase E3 component n-recognin 2 // 6p21.	UBR2	NM_015255	1.93783e-06	2907261	369037	477446	main	chr6	+	42625765	42625871	42625761	42625871	110	0.0260092	1.62956	EA PCa	in frame
2907190	NM_015255 // UBR2 // ubiquitin protein ligase E3 component n-recognin 2 // 6p21.	UBR2	NM_015255	1.93783e-06	2907286	369055	477471	main	chr6	+	42643804	42643902	42643793	42643929	136	0.0266628	1.67453	EA PCa	frame-shift
2907538	NM_006245 // PPP2R5D // protein phosphatase 2, regulatory subunit B', delta isof	PPP2R5D	NM_006245	0.00226649	2907552	369192	477694	main	chr6	+	42974934	42975002	42974933	42975044	111	0.00789524	1.52326	EA PCa	frame-shift
2907754	NM_015089 // PARC // p53-associated parkin-like cytoplasmic protein // 6p21.1 //	PARC	NM_015089	8.35201e-05	2907763	369328	477893	main	chr6	+	43154992	43155039	43154983	43155177	194	0.00407312	-1.68805	AA PCa	in frame
2907754	NM_015089 // PARC // p53-associated parkin-like cytoplasmic protein // 6p21.1 //	PARC	NM_015089	8.35201e-05	2907814	369359	477944	main	chr6	+	43188896	43188922	43188895	43189059	164	0.00240832	-1.72055	AA PCa	in frame
2908572	NM_001253 // CDC5L // CDC5 cell division cycle 5-like (S. pombe) // 6p21 // 988	CDC5L	NM_001253	0.000841243	2908590	369813	478631	main	chr6	+	44393840	44393917	44393839	44393920	81	0.02075	1.74462	EA PCa	frame-shift
2909540	NM_181744 // OPN5 // opsin 5 // 6p12.3 // 221391 /// NM_001030051 // OPN5 // ops	OPN5	NM_181744	0.00110822	2909548	370421	479398	main	chr6	+	47762974	47763034	47762964	47763299	335	0.0147405	-1.5682	AA PCa	in frame
2912889	NM_001044305 // SMAP1 // stromal membrane-associated protein 1 // 6q13 // 60682	SMAP1	NM_001044305	7.05781e-05	2912937	372495	481986	main	chr6	+	71566581	71566733	71566561	71566733	172	0.0170242	2.03773	EA PCa	frame-shift
2912980	NM_024576 // OGFRL1 // opioid growth factor receptor-like 1 // 6q13 // 79627	OGFRL1	NM_024576	0.00273965	2913003	372536	482042	main	chr6	+	72003244	72003293	72003235	72003314	79	0.0258951	1.62186	EA PCa	frame-shift
2912980	NM_024576 // OGFRL1 // opioid growth factor receptor-like 1 // 6q13 // 79627	OGFRL1	NM_024576	0.00273965	2913002	372535	482041	main	chr6	+	72002997	72003082	72002995	72003082	87	0.025357	1.65679	EA PCa	frame-shift
2919669	NM_001198 // PRDM1 // PR domain containing 1, with ZNF domain // 6q21-q22.1 // 6	PRDM1	NM_001198	6.01943e-05	2919707	376778	487189	main	chr6	+	106547181	106547309	106547174	106547427	253	0.0256448	1.55888	EA PCa	frame-shift
2919873	NM_018292 // QRSL1 // glutaminyl-tRNA synthase (glutamine-hydrolyzing)-like 1 //	QRSL1	NM_018292	0.00035182	2919890	376886	487350	main	chr6	+	107096906	107096930	107096899	107097076	177	0.0115047	2.21761	EA PCa	frame-shift
2920906	NM_003080 // SMPD2 // sphingomyelin phosphodiesterase 2, neutral membrane (neutr	SMPD2	NM_003080	0.00190182	2920927	377558	488214	main	chr6	+	109763746	109763775	109763745	109763828	83	0.00914216	2.2141	EA PCa	in frame
2920906	NM_003080 // SMPD2 // sphingomyelin phosphodiesterase 2, neutral membrane (neutr	SMPD2	NM_003080	0.00190182	2920930	377560	488217	main	chr6	+	109763972	109764085	109763954	109764087	133	0.00467691	1.7287	EA PCa	frame-shift
2922215	NM_002356 // MARCKS // myristoylated alanine-rich protein kinase C substrate //	MARCKS	NM_002356	0.000723188	2922219	378333	489182	main	chr6	+	114178930	114179020	114178921	114179023	102	0.0132298	1.62497	EA PCa	frame-shift
2924081	NM_001040214 // NKAIN2 // Na+/K+ transporting ATPase interacting 2 // 6q21 // 15	NKAIN2	NM_001040214	0.00123884	2924138	379508	490668	main	chr6	+	124604181	124604287	124604150	124604288	138	0.020675	-1.57944	AA PCa	frame-shift
2926137	NM_053278 // TAAR8 // trace amine associated receptor 8 // 6q23.2 // 83551	TAAR8	NM_053278	0.0014973	2926138	380795	492280	main	chr6	+	132873846	132874080	132873831	132874860	1029	0.0260224	-1.66477	AA PCa	frame-shift
2928392	NM_016485 // VTA1 // Vps20-associated 1 homolog (S. cerevisiae) // 6q24.1 // 515	VTA1	NM_016485	6.96779e-07	2928400	382182	494012	main	chr6	+	142468511	142468536	142468424	142468536	112	0.0123325	-1.70248	AA PCa	frame-shift
2928392	NM_016485 // VTA1 // Vps20-associated 1 homolog (S. cerevisiae) // 6q24.1 // 515	VTA1	NM_016485	6.96779e-07	2928400	382182	494012	main	chr6	+	142468511	142468536	142468503	142468536	33	0.0123325	-1.70248	AA PCa	frame-shift
2928461	NM_020455 // GPR126 // G protein-coupled receptor 126 // 6q24.1 // 57211 /// NM_	GPR126	NM_020455	0.000339967	2928515	382265	494115	main	chr6	+	142736109	142736232	142736105	142736233	128	0.00688119	-1.58155	AA PCa	in frame
2928461	NM_020455 // GPR126 // G protein-coupled receptor 126 // 6q24.1 // 57211 /// NM_	GPR126	NM_020455	0.000339967	2928534	382278	494134	main	chr6	+	142764566	142764634	142764473	142764652	179	0.0076104	-1.67132	AA PCa	in frame
2928461	NM_020455 // GPR126 // G protein-coupled receptor 126 // 6q24.1 // 57211 /// NM_	GPR126	NM_020455	0.000339967	2928519	382267	494119	main	chr6	+	142738425	142738471	142738409	142738506	97	1.82988e-05	-1.88248	AA PCa	frame-shift
2928690	NM_016108 // AIG1 // androgen-induced 1 // 6q24.2 // 51390 /// AF151861 // AIG1	AIG1	NM_016108	0.00131267	2928767	382429	494315	main	chr6	+	143654497	143654582	143654418	143654582	164	0.0106263	1.97115	EA PCa	in frame
2928874	NM_003630 // PEX3 // peroxisomal biogenesis factor 3 // 6q23-q24 // 8504 /// BC0	PEX3	NM_003630	0.000192501	2928880	382491	494401	main	chr6	+	143784055	143784120	143784052	143784134	82	0.0209081	1.64904	EA PCa	frame-shift
2928930	NM_001100164 // PHACTR2 // phosphatase and actin regulator 2 // 6q24.2 // 9749 /	PHACTR2	NM_001100164	0.000112667	2928972	382555	494482	main	chr6	+	144081590	144081772	144081537	144081777	240	0.0138994	-1.60353	AA PCa	frame-shift
2929168	NM_007124 // UTRN // utrophin // 6q24 // 7402	UTRN	NM_007124	2.68465e-12	2929201	382700	494670	main	chr6	+	144724259	144724320	144724258	144724320	62	0.00261728	2.42332	EA PCa	in frame
2929168	NM_007124 // UTRN // utrophin // 6q24 // 7402	UTRN	NM_007124	2.68465e-12	2929225	382719	494694	main	chr6	+	144768348	144768454	144768346	144768454	108	0.0230076	1.99964	EA PCa	frame-shift
2930418	NM_005715 // UST // uronyl-2-sulfotransferase // 6q25.1 // 10090	UST	NM_005715	7.54859e-07	2930485	383578	495764	main	chr6	+	149342493	149342610	149342459	149342617	158	0.00934479	1.59119	EA PCa	in frame
2930592	NM_015093 // MAP3K7IP2 // mitogen-activated protein kinase kinase kinase 7 inter	MAP3K7IP2	NM_015093	3.27127e-06	2930636	383686	495898	main	chr6	+	149720244	149720274	149720239	149720320	81	0.00335818	-1.59287	AA PCa	frame-shift
2931569	NM_005100 // AKAP12 // A kinase (PRKA) anchor protein (gravin) 12 // 6q24-q25 //	AKAP12	NM_005100	0.000904191	2931634	384315	496726	main	chr6	+	151673057	151673666	151669845	151674875	5030	0.0120211	1.75803	EA PCa	in frame
2931569	NM_005100 // AKAP12 // A kinase (PRKA) anchor protein (gravin) 12 // 6q24-q25 //	AKAP12	NM_005100	0.000904191	2931636	384315	496728	main	chr6	+	151673950	151674034	151669845	151674875	5030	0.0285448	1.76271	EA PCa	in frame
2931569	NM_005100 // AKAP12 // A kinase (PRKA) anchor protein (gravin) 12 // 6q24-q25 //	AKAP12	NM_005100	0.000904191	2931574	384276	496666	main	chr6	+	151561705	151561822	151561697	151561859	162	0.00855259	-1.57555	AA PCa	frame-shift
2932219	NM_000914 // OPRM1 // opioid receptor, mu 1 // 6q24-q25 // 4988 /// NM_001008503	OPRM1	NM_000914	2.28872e-05	2932249	384691	497198	main	chr6	+	154414405	154414429	154414404	154414581	177	0.00471385	-1.89103	AA PCa	frame-shift
2933175	NM_024630 // ZDHHC14 // zinc finger, DHHC-type containing 14 // 6q25.3 // 79683	ZDHHC14	NM_024630	0.00166941	2933277	385405	498075	main	chr6	+	158093756	158093800	158093755	158094154	399	0.0295742	-1.61693	AA PCa	frame-shift
2933331	NM_016224 // SNX9 // sorting nexin 9 // 6q25.1-q26 // 51429 /// AJ420512 // SNX9	SNX9	NM_016224	4.1681e-06	2933366	385465	498148	main	chr6	+	158353237	158353296	158353226	158353304	78	0.00971385	1.98557	EA PCa	frame-shift
2934308	NM_000876 // IGF2R // insulin-like growth factor 2 receptor // 6q26 // 3482 ///	IGF2R	NM_000876	0.000203919	2934340	386096	499016	main	chr6	+	160454066	160454139	160453973	160454139	166	0.0155877	1.61449	EA PCa	frame-shift
2934308	NM_000876 // IGF2R // insulin-like growth factor 2 receptor // 6q26 // 3482 ///	IGF2R	NM_000876	0.000203919	2934379	386123	499055	main	chr6	+	160483583	160483651	160483563	160483651	88	0.00143342	1.5809	EA PCa	frame-shift
2934308	NM_000876 // IGF2R // insulin-like growth factor 2 receptor // 6q26 // 3482 ///	IGF2R	NM_000876	0.000203919	2934407	386144	499083	main	chr6	+	160509071	160509166	160509064	160509179	115	0.00915218	1.85762	EA PCa	frame-shift
2934308	NM_000876 // IGF2R // insulin-like growth factor 2 receptor // 6q26 // 3482 ///	IGF2R	NM_000876	0.000203919	2934392	386132	499068	main	chr6	+	160493809	160493916	160493796	160493916	120	0.0118251	1.57849	EA PCa	frame-shift
2934801	NM_005922 // MAP3K4 // mitogen-activated protein kinase kinase kinase 4 // 6q26	MAP3K4	NM_005922	9.50797e-05	2934856	386408	499446	main	chr6	+	161528957	161528988	161528930	161529001	71	0.0189726	2.01616	EA PCa	in frame
2935475	NM_206855 // QKI // quaking homolog, KH domain RNA binding (mouse) // 6q26-q27 /	QKI	NM_206855	3.04175e-05	2935540	386851	499999	main	chr6	+	163876361	163876448	163876310	163876453	143	0.0159972	1.61589	EA PCa	in frame
2936971	NM_030615 // KIF25 // kinesin family member 25 // 6q27 // 3834 /// AK289488 // K	KIF25	NM_030615	0.000196673	2937004	387781	501168	main	chr6	+	168431453	168431497	168431452	168431527	75	0.0173009	-1.58289	AA PCa	frame-shift
2938196	NM_018303 // EXOC2 // exocyst complex component 2 // 6p25.3 // 55770 /// BC08054	EXOC2	NM_018303	4.43777e-05	2938295	388590	502208	main	chr6	-	617716	617796	617710	617835	125	0.00392359	1.79645	EA PCa	in frame
2938196	NM_018303 // EXOC2 // exocyst complex component 2 // 6p25.3 // 55770 /// BC08054	EXOC2	NM_018303	4.43777e-05	2938253	388555	502166	main	chr6	-	532524	532608	532468	532610	142	0.00172057	1.62113	EA PCa	frame-shift
2938196	NM_018303 // EXOC2 // exocyst complex component 2 // 6p25.3 // 55770 /// BC08054	EXOC2	NM_018303	4.43777e-05	2938263	388564	502176	main	chr6	-	549221	549291	549174	549291	117	0.02969	1.66356	EA PCa	frame-shift
2938636	NM_001500 // GMDS // GDP-mannose 4,6-dehydratase // 6p25 // 2762 /// AF040260 //	GMDS	NM_001500	2.17077e-07	2938685	388834	502517	main	chr6	-	1742713	1742797	1742701	1742820	119	0.0013944	2.51275	EA PCa	in frame
2938636	NM_001500 // GMDS // GDP-mannose 4,6-dehydratase // 6p25 // 2762 /// AF040260 //	GMDS	NM_001500	2.17077e-07	2938731	388877	502563	main	chr6	-	1930342	1930438	1930336	1930464	128	0.00154876	2.33176	EA PCa	in frame
2938636	NM_001500 // GMDS // GDP-mannose 4,6-dehydratase // 6p25 // 2762 /// AF040260 //	GMDS	NM_001500	2.17077e-07	2938767	388906	502599	main	chr6	-	2116070	2116112	2116004	2116114	110	0.00113478	2.08459	EA PCa	in frame
2938636	NM_001500 // GMDS // GDP-mannose 4,6-dehydratase // 6p25 // 2762 /// AF040260 //	GMDS	NM_001500	2.17077e-07	2938741	388884	502573	main	chr6	-	1961083	1961193	1961007	1961200	193	0.00159085	2.38278	EA PCa	frame-shift
2938636	NM_001500 // GMDS // GDP-mannose 4,6-dehydratase // 6p25 // 2762 /// AF040260 //	GMDS	NM_001500	2.17077e-07	2938771	388909	502603	main	chr6	-	2117705	2117790	2117702	2117790	88	0.00893438	1.71767	EA PCa	frame-shift
2938636	NM_001500 // GMDS // GDP-mannose 4,6-dehydratase // 6p25 // 2762 /// AF040260 //	GMDS	NM_001500	2.17077e-07	2938643	388796	502475	main	chr6	-	1624723	1624771	1624706	1624775	69	0.0114687	1.81389	EA PCa	frame-shift
2938636	NM_001500 // GMDS // GDP-mannose 4,6-dehydratase // 6p25 // 2762 /// AF040260 //	GMDS	NM_001500	2.17077e-07	2938799	388931	502631	main	chr6	-	2245555	2245656	2245554	2245656	102	0.0214064	1.69014	EA PCa	frame-shift
2939069	BX538343 // SERPINB6 // serpin peptidase inhibitor, clade B (ovalbumin), member	SERPINB6	BX538343	0.000204015	2939098	389104	502882	main	chr6	-	2959404	2959509	2959401	2959576	175	0.0113617	1.74963	EA PCa	frame-shift
2939069	BX538343 // SERPINB6 // serpin peptidase inhibitor, clade B (ovalbumin), member	SERPINB6	BX538343	0.000204015	2939098	389104	502882	main	chr6	-	2959404	2959509	2959401	2959566	165	0.0113617	1.74963	EA PCa	frame-shift
2940826	NM_022085 // TXNDC5 // thioredoxin domain containing 5 // 6p24.3 // 81567 /// NM	TXNDC5	NM_022085	1.41395e-10	2940833	390159	504249	main	chr6	-	7886197	7886265	7886193	7886276	83	0.00196587	1.79086	EA PCa	in frame
2940826	NM_022085 // TXNDC5 // thioredoxin domain containing 5 // 6p24.3 // 81567 /// NM	TXNDC5	NM_022085	1.41395e-10	2940844	390166	504260	main	chr6	-	7891856	7891969	7891853	7891969	116	0.00315218	1.6858	EA PCa	in frame
2940826	NM_022085 // TXNDC5 // thioredoxin domain containing 5 // 6p24.3 // 81567 /// NM	TXNDC5	NM_022085	1.41395e-10	2940865	390178	504281	main	chr6	-	7910751	7910800	7910746	7911009	263	0.00353968	1.62989	EA PCa	in frame
2940826	NM_022085 // TXNDC5 // thioredoxin domain containing 5 // 6p24.3 // 81567 /// NM	TXNDC5	NM_022085	1.41395e-10	2940832	390158	504248	main	chr6	-	7884605	7884699	7884591	7884721	130	0.00136135	2.40179	EA PCa	frame-shift
2940826	NM_022085 // TXNDC5 // thioredoxin domain containing 5 // 6p24.3 // 81567 /// NM	TXNDC5	NM_022085	1.41395e-10	2940851	390169	504267	main	chr6	-	7899861	7899910	7899808	7899914	106	0.00173506	1.98138	EA PCa	frame-shift
2940826	NM_022085 // TXNDC5 // thioredoxin domain containing 5 // 6p24.3 // 81567 /// NM	TXNDC5	NM_022085	1.41395e-10	2940831	390157	504247	main	chr6	-	7883377	7883486	7883376	7883499	123	9.98898e-05	2.33599	EA PCa	frame-shift
2940826	NM_022085 // TXNDC5 // thioredoxin domain containing 5 // 6p24.3 // 81567 /// NM	TXNDC5	NM_022085	1.41395e-10	2940838	390163	504254	main	chr6	-	7888972	7889036	7888937	7889081	144	0.00774841	1.68555	EA PCa	frame-shift
2940826	NM_022085 // TXNDC5 // thioredoxin domain containing 5 // 6p24.3 // 81567 /// NM	TXNDC5	NM_022085	1.41395e-10	2940839	390163	504255	main	chr6	-	7889057	7889081	7888937	7889081	144	0.000163938	1.67215	EA PCa	frame-shift
2940826	NM_022085 // TXNDC5 // thioredoxin domain containing 5 // 6p24.3 // 81567 /// NM	TXNDC5	NM_022085	1.41395e-10	2940841	390164	504257	main	chr6	-	7889749	7889814	7889727	7889814	87	0.00525298	1.81105	EA PCa	frame-shift
2940826	NM_022085 // TXNDC5 // thioredoxin domain containing 5 // 6p24.3 // 81567 /// NM	TXNDC5	NM_022085	1.41395e-10	2940856	390171	504272	main	chr6	-	7904896	7904936	7904806	7904956	150	0.000385276	1.67262	EA PCa	frame-shift
2941721	NM_017770 // ELOVL2 // elongation of very long chain fatty acids (FEN1/Elo2, SUR	ELOVL2	NM_017770	1.22809e-07	2941741	390732	504992	main	chr6	-	11005606	11005680	11005604	11005792	188	0.0146479	2.4159	EA PCa	in frame
2941721	NM_017770 // ELOVL2 // elongation of very long chain fatty acids (FEN1/Elo2, SUR	ELOVL2	NM_017770	1.22809e-07	2941739	390730	504990	main	chr6	-	11000322	11000388	11000319	11000397	78	0.0260037	2.05835	EA PCa	frame-shift
2942578	NM_001031713 // CCDC90A // coiled-coil domain containing 90A // 6p24.3-p23 // 63	CCDC90A	NM_001031713	4.17853e-05	2942609	391288	505703	main	chr6	-	13807163	13807208	13807156	13807276	120	0.0107613	1.89418	EA PCa	frame-shift
2942578	NM_001031713 // CCDC90A // coiled-coil domain containing 90A // 6p24.3-p23 // 63	CCDC90A	NM_001031713	4.17853e-05	2942611	391288	505705	main	chr6	-	13807250	13807276	13807156	13807276	120	0.00958123	-2.21116	AA PCa	frame-shift
2943236	NM_183040 // DTNBP1 // dystrobrevin binding protein 1 // 6p22.3 // 84062 /// NM_	DTNBP1	NM_183040	1.05272e-05	2943252	391683	506189	main	chr6	-	15524813	15524880	15524655	15524900	245	0.0248264	1.79788	EA PCa	in frame
2943236	NM_183040 // DTNBP1 // dystrobrevin binding protein 1 // 6p22.3 // 84062 /// NM_	DTNBP1	NM_183040	1.05272e-05	2943283	391708	506220	main	chr6	-	15615553	15615629	15615497	15615630	133	0.000182752	1.6427	EA PCa	frame-shift
2943236	NM_183040 // DTNBP1 // dystrobrevin binding protein 1 // 6p22.3 // 84062 /// NM_	DTNBP1	NM_183040	1.05272e-05	2943252	391683	506189	main	chr6	-	15524813	15524880	15524756	15524900	144	0.0248264	1.79788	EA PCa	frame-shift
2943434	NM_000332 // ATXN1 // ataxin 1 // 6p23 // 6310 /// BC047894 // ATXN1 // ataxin 1	ATXN1	NM_000332	0.000577912	2943483	391827	506381	main	chr6	-	16328112	16328244	16326624	16328541	1917	0.00131779	-1.70049	AA PCa	frame-shift
2943434	NM_000332 // ATXN1 // ataxin 1 // 6p23 // 6310 /// BC047894 // ATXN1 // ataxin 1	ATXN1	NM_000332	0.000577912	2943484	391827	506382	main	chr6	-	16328324	16328526	16326624	16328541	1917	0.0186104	-1.51754	AA PCa	frame-shift
2943874	NM_022113 // KIF13A // kinesin family member 13A // 6p23 // 63971 /// NM_0011055	KIF13A	NM_022113	0.00292701	2943890	392098	506705	main	chr6	-	17772156	17772232	17772138	17772290	152	0.00177864	1.78143	EA PCa	in frame
2943874	NM_022113 // KIF13A // kinesin family member 13A // 6p23 // 63971 /// NM_0011055	KIF13A	NM_022113	0.00292701	2943891	392099	506706	main	chr6	-	17773709	17773802	17773708	17773814	106	0.0296221	1.60253	EA PCa	frame-shift
2943874	NM_022113 // KIF13A // kinesin family member 13A // 6p23 // 63971 /// NM_0011055	KIF13A	NM_022113	0.00292701	2943895	392102	506710	main	chr6	-	17779215	17779317	17779177	17779330	153	0.0280118	1.86407	EA PCa	frame-shift
2943874	NM_022113 // KIF13A // kinesin family member 13A // 6p23 // 63971 /// NM_0011055	KIF13A	NM_022113	0.00292701	2943954	392149	506769	main	chr6	-	17856269	17856310	17856260	17856353	93	0.0297977	1.55514	EA PCa	frame-shift
2944491	NM_001080480 // MBOAT1 // membrane bound O-acyltransferase domain containing 1 /	MBOAT1	NM_001080480	0.00172442	2944540	392558	507257	main	chr6	-	20212397	20212457	20212366	20212465	99	0.00665761	-1.5834	AA PCa	frame-shift
2946056	NM_005074 // SLC17A1 // solute carrier family 17 (sodium phosphate), member 1 //	SLC17A1	NM_005074	5.01501e-08	2946076	393506	508447	main	chr6	-	25811626	25811758	25811625	25811773	148	0.0262105	-1.52783	AA PCa	frame-shift
2946232	NM_005319 // HIST1H1C // histone cluster 1, H1c // 6p21.3 // 3006	HIST1H1C	NM_005319	8.24408e-07	2946235	393599	508581	main	chr6	-	26056015	26056092	26056014	26056656	642	0.00360762	2.14674	EA PCa	frame-shift
2947283	AB007886 // ZSCAN12 // zinc finger and SCAN domain containing 12 // 6p22.2-p21.3	ZSCAN12	AB007886	0.00209096	2947314	394193	509399	main	chr6	-	28359103	28359228	28358230	28359519	1289	0.0247441	-1.57481	AA PCa	in frame
2947572	NM_006510 // TRIM27 // tripartite motif-containing 27 // 6p22 // 5987 /// BC0669	TRIM27	NM_006510	0.00256341	2947586	394339	509617	main	chr6	-	28872344	28872407	28871846	28872442	596	0.0155258	1.78389	EA PCa	in frame
2947572	NM_006510 // TRIM27 // tripartite motif-containing 27 // 6p22 // 5987 /// BC0669	TRIM27	NM_006510	0.00256341	2947592	394342	509623	main	chr6	-	28876750	28876789	28876749	28876865	116	0.0130183	1.69569	EA PCa	in frame
2947572	NM_006510 // TRIM27 // tripartite motif-containing 27 // 6p22 // 5987 /// BC0669	TRIM27	NM_006510	0.00256341	2947597	394347	509628	main	chr6	-	28889669	28889759	28889668	28889764	96	0.00314111	1.63812	EA PCa	frame-shift
2947877	NM_006398 // UBD // ubiquitin D // 6p21.3 // 10537 /// BC012472 // UBD // ubiqui	UBD	NM_006398	7.97801e-05	2947880	394461	509852	main	chr6	-	29523775	29524119	29523656	29524127	471	0.00427461	2.58883	EA PCa	frame-shift
2947889	NM_001470 // GABBR1 // gamma-aminobutyric acid (GABA) B receptor, 1 // 6p21.31 /	GABBR1	NM_001470	0.000587358	2947913	394481	509881	main	chr6	-	29574901	29574969	29574878	29574995	117	0.0236692	-1.70304	AA PCa	frame-shift
2947889	NM_001470 // GABBR1 // gamma-aminobutyric acid (GABA) B receptor, 1 // 6p21.31 /	GABBR1	NM_001470	0.000587358	2947923	394488	509891	main	chr6	-	29581030	29581188	29581019	29581262	243	0.0255391	-1.57915	AA PCa	frame-shift
2947889	NM_001470 // GABBR1 // gamma-aminobutyric acid (GABA) B receptor, 1 // 6p21.31 /	GABBR1	NM_001470	0.000587358	2947934	394498	509902	main	chr6	-	29595477	29595534	29595262	29595568	306	0.00218993	-1.78755	AA PCa	frame-shift
2948587	NM_005803 // FLOT1 // flotillin 1 // 6p21.3 // 10211	FLOT1	NM_005803	0.000513172	2948599	394860	510458	main	chr6	-	30695895	30695922	30695892	30695922	30	0.0105665	1.77455	EA PCa	frame-shift
2948587	NM_005803 // FLOT1 // flotillin 1 // 6p21.3 // 10211	FLOT1	NM_005803	0.000513172	2948613	394867	510472	main	chr6	-	30708298	30708368	30708272	30708368	96	0.00481893	1.56357	EA PCa	frame-shift
2948587	NM_005803 // FLOT1 // flotillin 1 // 6p21.3 // 10211	FLOT1	NM_005803	0.000513172	2948618	394868	510477	main	chr6	-	30708996	30709091	30708966	30709110	144	0.014296	1.85874	EA PCa	frame-shift
2948713	NM_002904 // RDBP // RD RNA binding protein // 6p21.3 // 7936 /// BC050617 // RD	RDBP	NM_002904	0.000302005	2948773	394975	510610	main	chr6	-	31922560	31922654	31922331	31922669	338	0.00244595	1.96379	EA PCa	in frame
2949038	NM_004640 // BAT1 // HLA-B associated transcript 1 // 6p21.3 // 7919 /// NM_0805	BAT1	NM_004640	0.000847834	2949051	395121	510841	normgene->exon	chr6	-	31500643	31500688	31500556	31500688	132	0.000945277	1.74088	EA PCa	frame-shift
2949148	NM_004639 // BAT3 // HLA-B associated transcript 3 // 6p21.3 // 7917 /// NM_0807	BAT3	NM_004639	1.24865e-06	2949162	395166	510934	main	chr6	-	31608885	31608984	31608880	31609005	125	0.024206	1.53051	EA PCa	in frame
2949380	NM_006295 // VARS // valyl-tRNA synthetase // 6p21.3 // 7407	VARS	NM_006295	0.000181593	2949397	395286	511153	main	chr6	-	31749468	31749497	31749467	31749538	71	0.00118478	-1.57587	AA PCa	in frame
2949471	NM_000434 // NEU1 // sialidase 1 (lysosomal sialidase) // 6p21.3 // 4758 /// AB2	NEU1	NM_000434	0.00195242	2949474	395327	511220	main	chr6	-	31827509	31827711	31827495	31827722	227	0.0273358	1.73007	EA PCa	in frame
2950167	NM_000544 // TAP2 // transporter 2, ATP-binding cassette, sub-family B (MDR/TAP)	TAP2	NM_000544	0.0001149	2950189	395732	511881	main	chr6	-	32803434	32803519	32803419	32803550	131	0.00740157	1.60758	EA PCa	in frame
2950167	NM_000544 // TAP2 // transporter 2, ATP-binding cassette, sub-family B (MDR/TAP)	TAP2	NM_000544	0.0001149	2950190	395733	511882	main	chr6	-	32805382	32805428	32805313	32805428	115	0.00768541	1.54381	EA PCa	frame-shift
2950167	NM_000544 // TAP2 // transporter 2, ATP-binding cassette, sub-family B (MDR/TAP)	TAP2	NM_000544	0.0001149	2950187	395730	511879	main	chr6	-	32800430	32800537	32800403	32800601	198	0.0227467	1.53817	EA PCa	frame-shift
2950277	NM_006120 // HLA-DMA // major histocompatibility complex, class II, DM alpha //	HLA-DMA	NM_006120	2.73789e-07	2950281	395775	511958	main	chr6	-	32917083	32917173	32917047	32917176	129	0.0062309	2.04705	EA PCa	frame-shift
2950277	NM_006120 // HLA-DMA // major histocompatibility complex, class II, DM alpha //	HLA-DMA	NM_006120	2.73789e-07	2950283	395775	511960	main	chr6	-	32917393	32917533	32917387	32917666	279	0.00257512	2.33726	EA PCa	frame-shift
2950277	NM_006120 // HLA-DMA // major histocompatibility complex, class II, DM alpha //	HLA-DMA	NM_006120	2.73789e-07	2950286	395775	511963	main	chr6	-	32918314	32918429	32918295	32918580	285	0.0209327	1.91253	EA PCa	frame-shift
2950277	NM_006120 // HLA-DMA // major histocompatibility complex, class II, DM alpha //	HLA-DMA	NM_006120	2.73789e-07	2950288	395775	511965	main	chr6	-	32918516	32918579	32918295	32918580	285	0.00198921	2.39559	EA PCa	frame-shift
2950384	NM_080680 // COL11A2 // collagen, type XI, alpha 2 // 6p21.3 // 1302 /// NM_0806	COL11A2	NM_080680	0.000102977	2950441	395876	512102	main	chr6	-	33144960	33144997	33144957	33145002	45	0.0108854	-1.61088	AA PCa	frame-shift
2950515	NM_022553 // VPS52 // vacuolar protein sorting 52 homolog (S. cerevisiae) // 6p2	VPS52	NM_022553	0.00033814	2950535	395930	512188	main	chr6	-	33232581	33232672	33232558	33232677	119	0.00764861	1.61827	EA PCa	in frame
2950515	NM_022553 // VPS52 // vacuolar protein sorting 52 homolog (S. cerevisiae) // 6p2	VPS52	NM_022553	0.00033814	2950529	395929	512182	main	chr6	-	33231560	33231652	33231548	33231656	108	0.00418892	1.68256	EA PCa	frame-shift
2950590	NM_004761 // RGL2 // ral guanine nucleotide dissociation stimulator-like 2 // 6p	RGL2	NM_004761	3.65829e-05	2950610	395973	512260	main	chr6	-	33263144	33263197	33263095	33263199	104	0.021308	1.54989	EA PCa	in frame
2950590	NM_004761 // RGL2 // ral guanine nucleotide dissociation stimulator-like 2 // 6p	RGL2	NM_004761	3.65829e-05	2950609	395972	512259	main	chr6	-	33262913	33262967	33262903	33262988	85	0.02091	1.69432	EA PCa	frame-shift
2950590	NM_004761 // RGL2 // ral guanine nucleotide dissociation stimulator-like 2 // 6p	RGL2	NM_004761	3.65829e-05	2950614	395975	512264	main	chr6	-	33263811	33264030	33263804	33264102	298	0.0102703	1.63333	EA PCa	frame-shift
2950590	NM_004761 // RGL2 // ral guanine nucleotide dissociation stimulator-like 2 // 6p	RGL2	NM_004761	3.65829e-05	2950605	395969	512255	main	chr6	-	33261811	33261837	33261810	33261843	33	0.0196897	1.93651	EA PCa	frame-shift
2950590	NM_004761 // RGL2 // ral guanine nucleotide dissociation stimulator-like 2 // 6p	RGL2	NM_004761	3.65829e-05	2950607	395970	512257	main	chr6	-	33262513	33262539	33262464	33262539	75	0.00190132	1.98271	EA PCa	frame-shift
2951674	NM_003137 // SRPK1 // SFRS protein kinase 1 // 6p21.3-p21.2 // 6732 /// AJ318054	SRPK1	NM_003137	0.00144841	2951703	396612	513183	main	chr6	-	35838185	35838210	35838057	35838271	214	0.0233598	1.57989	EA PCa	frame-shift
2952323	NM_153487 // MDGA1 // MAM domain containing glycosylphosphatidylinositol anchor	MDGA1	NM_153487	0.000293353	2952343	397001	513709	main	chr6	-	37613975	37614011	37613973	37614151	178	0.0255918	-1.73905	AA PCa	frame-shift
2952323	NM_153487 // MDGA1 // MAM domain containing glycosylphosphatidylinositol anchor	MDGA1	NM_153487	0.000293353	2952356	397009	513722	main	chr6	-	37622583	37622647	37622575	37622708	133	0.0216859	-1.73381	AA PCa	frame-shift
2954280	NM_000287 // PEX6 // peroxisomal biogenesis factor 6 // 6p21.1 // 5190 /// BC033	PEX6	NM_000287	0.000158334	2954286	398195	515320	main	chr6	-	42932540	42932667	42932527	42932667	140	0.01003	1.56397	EA PCa	in frame
2954280	NM_000287 // PEX6 // peroxisomal biogenesis factor 6 // 6p21.1 // 5190 /// BC033	PEX6	NM_000287	0.000158334	2954312	398211	515346	main	chr6	-	42941755	42941798	42941740	42941824	84	0.0135906	1.66957	EA PCa	frame-shift
2954355	NM_014780 // CUL7 // cullin 7 // 6p21.1 // 9820	CUL7	NM_014780	3.37307e-06	2954413	398258	515437	main	chr6	-	43019358	43019450	43019349	43019501	152	0.00188704	1.60316	EA PCa	in frame
2954355	NM_014780 // CUL7 // cullin 7 // 6p21.1 // 9820	CUL7	NM_014780	3.37307e-06	2954384	398246	515408	main	chr6	-	43013726	43013805	43013723	43013829	106	0.0123906	1.59	EA PCa	frame-shift
2954355	NM_014780 // CUL7 // cullin 7 // 6p21.1 // 9820	CUL7	NM_014780	3.37307e-06	2954397	398252	515421	main	chr6	-	43017275	43017329	43017144	43017400	256	0.0215605	1.92731	EA PCa	frame-shift
2954355	NM_014780 // CUL7 // cullin 7 // 6p21.1 // 9820	CUL7	NM_014780	3.37307e-06	2954409	398255	515433	main	chr6	-	43018811	43018879	43018705	43019206	501	0.00445096	1.78929	EA PCa	frame-shift
2954355	NM_014780 // CUL7 // cullin 7 // 6p21.1 // 9820	CUL7	NM_014780	3.37307e-06	2954411	398256	515435	main	chr6	-	43019019	43019187	43018705	43019206	501	0.00825542	1.535	EA PCa	frame-shift
2954678	NM_020750 // XPO5 // exportin 5 // 6p21.1 // 57510 /// ENST00000265351 // XPO5 /	XPO5	NM_020750	0.00139371	2954718	398419	515696	main	chr6	-	43514308	43514461	43514307	43514489	182	0.00477169	1.56764	EA PCa	in frame
2954678	NM_020750 // XPO5 // exportin 5 // 6p21.1 // 57510 /// ENST00000265351 // XPO5 /	XPO5	NM_020750	0.00139371	2954725	398425	515703	main	chr6	-	43519055	43519172	43519034	43519190	156	0.0171562	1.69239	EA PCa	frame-shift
2955118	NM_020745 // AARS2 // alanyl-tRNA synthetase 2, mitochondrial (putative) // 6p21	AARS2	NM_020745	0.000144963	2955133	398664	516034	main	chr6	-	44270823	44270894	44270802	44270912	110	0.00288977	-1.5254	AA PCa	in frame
2955118	NM_020745 // AARS2 // alanyl-tRNA synthetase 2, mitochondrial (putative) // 6p21	AARS2	NM_020745	0.000144963	2955134	398665	516035	main	chr6	-	44271023	44271155	44271022	44271160	138	0.0163301	-1.56831	AA PCa	frame-shift
2957227	NM_012288 // TRAM2 // translocation associated membrane protein 2 // 6p21.1-p12	TRAM2	NM_012288	1.34923e-06	2957259	400038	517786	main	chr6	-	52374326	52374360	52374325	52374384	59	0.000412732	1.89916	EA PCa	in frame
2957227	NM_012288 // TRAM2 // translocation associated membrane protein 2 // 6p21.1-p12	TRAM2	NM_012288	1.34923e-06	2957245	400032	517772	main	chr6	-	52370851	52370897	52370829	52370934	105	0.0212609	1.62344	EA PCa	frame-shift
2958325	NM_183380 // DST // dystonin // 6p12.1 // 667 /// NM_015548 // DST // dystonin /	DST	NM_183380	3.55194e-08	2958426	400762	518769	main	chr6	-	56425171	56425198	56425091	56425221	130	0.00705825	-1.69225	AA PCa	frame-shift
2961177	NM_004370 // COL12A1 // collagen, type XII, alpha 1 // 6q12-q13 // 1303 /// NM_0	COL12A1	NM_004370	3.04458e-11	2961237	402492	521000	main	chr6	-	75847224	75847281	75847152	75847295	143	0.0105496	1.93895	EA PCa	in frame
2961177	NM_004370 // COL12A1 // collagen, type XII, alpha 1 // 6q12-q13 // 1303 /// NM_0	COL12A1	NM_004370	3.04458e-11	2961247	402502	521010	main	chr6	-	75855818	75855891	75855817	75855960	143	0.0184273	1.95881	EA PCa	in frame
2961177	NM_004370 // COL12A1 // collagen, type XII, alpha 1 // 6q12-q13 // 1303 /// NM_0	COL12A1	NM_004370	3.04458e-11	2961258	402510	521021	main	chr6	-	75864134	75864206	75864131	75864253	122	0.0176835	1.88347	EA PCa	in frame
2961177	NM_004370 // COL12A1 // collagen, type XII, alpha 1 // 6q12-q13 // 1303 /// NM_0	COL12A1	NM_004370	3.04458e-11	2961232	402488	520995	main	chr6	-	75843054	75843129	75843008	75843138	130	0.0130755	1.96914	EA PCa	frame-shift
2961177	NM_004370 // COL12A1 // collagen, type XII, alpha 1 // 6q12-q13 // 1303 /// NM_0	COL12A1	NM_004370	3.04458e-11	2961239	402494	521002	main	chr6	-	75848199	75848234	75848163	75848296	133	0.028017	1.84455	EA PCa	frame-shift
2961177	NM_004370 // COL12A1 // collagen, type XII, alpha 1 // 6q12-q13 // 1303 /// NM_0	COL12A1	NM_004370	3.04458e-11	2961251	402504	521014	main	chr6	-	75857398	75857513	75857390	75857520	130	0.0259873	1.8044	EA PCa	frame-shift
2961177	NM_004370 // COL12A1 // collagen, type XII, alpha 1 // 6q12-q13 // 1303 /// NM_0	COL12A1	NM_004370	3.04458e-11	2961214	402476	520977	main	chr6	-	75828818	75828901	75828758	75828902	144	0.00523423	1.7404	EA PCa	frame-shift
2961177	NM_004370 // COL12A1 // collagen, type XII, alpha 1 // 6q12-q13 // 1303 /// NM_0	COL12A1	NM_004370	3.04458e-11	2961242	402497	521005	main	chr6	-	75851749	75851840	75851747	75851873	126	0.0258401	2.25404	EA PCa	frame-shift
2961177	NM_004370 // COL12A1 // collagen, type XII, alpha 1 // 6q12-q13 // 1303 /// NM_0	COL12A1	NM_004370	3.04458e-11	2961244	402499	521007	main	chr6	-	75852979	75853092	75852963	75853104	141	0.0206543	1.56233	EA PCa	frame-shift
2961177	NM_004370 // COL12A1 // collagen, type XII, alpha 1 // 6q12-q13 // 1303 /// NM_0	COL12A1	NM_004370	3.04458e-11	2961253	402506	521016	main	chr6	-	75860890	75860967	75860856	75861003	147	0.0271298	1.7449	EA PCa	frame-shift
2961177	NM_004370 // COL12A1 // collagen, type XII, alpha 1 // 6q12-q13 // 1303 /// NM_0	COL12A1	NM_004370	3.04458e-11	2961264	402515	521027	main	chr6	-	75887394	75887646	75887378	75887651	273	0.00698359	1.88739	EA PCa	frame-shift
2961177	NM_004370 // COL12A1 // collagen, type XII, alpha 1 // 6q12-q13 // 1303 /// NM_0	COL12A1	NM_004370	3.04458e-11	2961266	402517	521029	main	chr6	-	75892906	75893320	75892765	75893368	603	0.029533	1.95176	EA PCa	frame-shift
2961177	NM_004370 // COL12A1 // collagen, type XII, alpha 1 // 6q12-q13 // 1303 /// NM_0	COL12A1	NM_004370	3.04458e-11	2961270	402520	521033	main	chr6	-	75898960	75899069	75898932	75899097	165	0.0078318	1.9102	EA PCa	frame-shift
2964350	NM_014611 // MDN1 // MDN1, midasin homolog (yeast) // 6q15 // 23195 /// BC040330	MDN1	NM_014611	4.10667e-06	2964370	404499	523533	main	chr6	-	90362714	90362844	90362710	90362874	164	0.0012441	-1.56776	AA PCa	in frame
2964350	NM_014611 // MDN1 // MDN1, midasin homolog (yeast) // 6q15 // 23195 /// BC040330	MDN1	NM_014611	4.10667e-06	2964455	404552	523618	main	chr6	-	90424353	90424380	90424261	90424470	209	0.00586313	-1.76544	AA PCa	in frame
2964350	NM_014611 // MDN1 // MDN1, midasin homolog (yeast) // 6q15 // 23195 /// BC040330	MDN1	NM_014611	4.10667e-06	2964445	404543	523608	main	chr6	-	90411307	90411387	90411276	90411397	121	0.000136061	-2.08423	AA PCa	frame-shift
2964350	NM_014611 // MDN1 // MDN1, midasin homolog (yeast) // 6q15 // 23195 /// BC040330	MDN1	NM_014611	4.10667e-06	2964450	404548	523613	main	chr6	-	90420429	90420478	90420399	90420513	114	0.00296269	-1.58491	AA PCa	frame-shift
2964350	NM_014611 // MDN1 // MDN1, midasin homolog (yeast) // 6q15 // 23195 /// BC040330	MDN1	NM_014611	4.10667e-06	2964520	404607	523683	main	chr6	-	90504296	90504459	90504295	90504520	225	0.0213613	-1.54466	AA PCa	frame-shift
2967321	NM_002726 // PREP // prolyl endopeptidase // 6q22 // 5550 /// AB028867 // PREP /	PREP	NM_002726	2.84089e-07	2967381	406436	525960	main	chr6	-	105800870	105800940	105800846	105800952	106	0.0191445	1.53679	EA PCa	frame-shift
2967321	NM_002726 // PREP // prolyl endopeptidase // 6q22 // 5550 /// AB028867 // PREP /	PREP	NM_002726	2.84089e-07	2967377	406433	525956	main	chr6	-	105781201	105781342	105781188	105781380	192	0.00055905	1.70444	EA PCa	frame-shift
2967650	NM_032730 // RTN4IP1 // reticulon 4 interacting protein 1 // 6q21 // 84816 /// A	RTN4IP1	NM_032730	0.0020496	2967672	406625	526182	main	chr6	-	107067112	107067175	107067076	107067201	125	0.00150938	-1.59106	AA PCa	in frame
2968652	AF033120 // SESN1 // sestrin 1 // 6q21 // 27244 /// NM_014454 // SESN1 // sestri	SESN1	AF033120	0.00146874	2968694	407261	526965	main	chr6	-	109415087	109415240	109414997	109415276	279	0.0110739	-1.65578	AA PCa	frame-shift
2969810	NM_147686 // TRAF3IP2 // TRAF3 interacting protein 2 // 6q21 // 10758 /// NM_147	TRAF3IP2	NM_147686	1.63172e-12	2969845	407942	527771	main	chr6	-	111896880	111896904	111896845	111897024	179	0.000213112	-2.74117	AA PCa	in frame
2969810	NM_147686 // TRAF3IP2 // TRAF3 interacting protein 2 // 6q21 // 10758 /// NM_147	TRAF3IP2	NM_147686	1.63172e-12	2969848	407943	527774	main	chr6	-	111901407	111901483	111901399	111901592	193	0.000646357	-1.63599	AA PCa	frame-shift
2970532	NM_001527 // HDAC2 // histone deacetylase 2 // 6q21 // 3066 /// ENST00000398283	HDAC2	NM_001527	0.00246456	2970567	408387	528375	main	chr6	-	114277790	114277818	114277782	114277857	75	0.0281602	1.69244	EA PCa	frame-shift
2971014	NM_003309 // TSPYL1 // TSPY-like 1 // 6q22-q23 // 7259 /// AJ420580 // TSPYL1 //	TSPYL1	NM_003309	4.16159e-08	2971032	408665	528732	main	chr6	-	116600798	116600823	116599679	116600993	1314	0.0202426	-1.92288	AA PCa	frame-shift
2971801	NM_005907 // MAN1A1 // mannosidase, alpha, class 1A, member 1 // 6q22 // 4121 //	MAN1A1	NM_005907	0.000622213	2971899	409217	529441	main	chr6	-	119669634	119669867	119669627	119670230	603	0.0260377	1.55003	EA PCa	frame-shift
2974413	NM_015529 // MOXD1 // monooxygenase, DBH-like 1 // 6q23.1-q23.3 // 26002 /// AY0	MOXD1	NM_015529	1.91375e-06	2974441	410854	531468	main	chr6	-	132649162	132649236	132649151	132649254	103	0.00282461	2.8763	EA PCa	frame-shift
2974413	NM_015529 // MOXD1 // monooxygenase, DBH-like 1 // 6q23.1-q23.3 // 26002 /// AY0	MOXD1	NM_015529	1.91375e-06	2974452	410864	531479	main	chr6	-	132693772	132693816	132693746	132693830	84	0.00730357	1.86602	EA PCa	frame-shift
2974413	NM_015529 // MOXD1 // monooxygenase, DBH-like 1 // 6q23.1-q23.3 // 26002 /// AY0	MOXD1	NM_015529	1.91375e-06	2974453	410865	531480	main	chr6	-	132693980	132694087	132693968	132694136	168	0.0192517	2.13772	EA PCa	frame-shift
2974592	NM_004666 // VNN1 // vanin 1 // 6q23-q24 // 8876 /// AK095461 // VNN1 // vanin 1	VNN1	NM_004666	8.05281e-05	2974597	410951	531611	main	chr6	-	133004336	133004366	133004278	133004461	183	0.0224865	-1.53912	AA PCa	frame-shift
2974671	NM_052831 // C6orf192 // chromosome 6 open reading frame 192 // 6q22.3-q23.3 //	C6orf192	NM_052831	0.000210004	2974677	410993	531682	main	chr6	-	133092179	133092221	133092174	133092268	94	0.00618023	1.63719	EA PCa	frame-shift
2975287	NM_006620 // HBS1L // HBS1-like (S. cerevisiae) // 6q23-q24 // 10767 /// BX64803	HBS1L	NM_006620	0.000277635	2975312	411394	532205	main	chr6	-	135307214	135307309	135307203	135307321	118	1.60422e-05	1.65937	EA PCa	frame-shift
2975287	NM_006620 // HBS1L // HBS1-like (S. cerevisiae) // 6q23-q24 // 10767 /// BX64803	HBS1L	NM_006620	0.000277635	2975322	411402	532215	main	chr6	-	135323873	135323956	135323871	135323980	109	0.00428421	1.97071	EA PCa	frame-shift
2975385	NM_017651 // AHI1 // Abelson helper integration site 1 // 6q23.3 // 54806 /// BC	AHI1	NM_017651	3.74541e-05	2975451	411498	532333	main	chr6	-	135759611	135759636	135759512	135759636	124	0.0169125	1.66627	EA PCa	frame-shift
2975385	NM_017651 // AHI1 // Abelson helper integration site 1 // 6q23.3 // 54806 /// BC	AHI1	NM_017651	3.74541e-05	2975458	411503	532340	main	chr6	-	135776881	135777027	135776871	135777064	193	0.00677306	1.79489	EA PCa	frame-shift
2978989	NM_004690 // LATS1 // LATS, large tumor suppressor, homolog 1 (Drosophila) // 6q	LATS1	NM_004690	0.000190157	2979027	413668	535147	main	chr6	-	150004160	150004184	150004151	150005728	1577	0.00609389	-2.21819	AA PCa	in frame
2979704	NM_017909 // RMND1 // required for meiotic nuclear division 1 homolog (S. cerevi	RMND1	NM_017909	1.75585e-05	2979720	414080	535692	main	chr6	-	151748648	151748691	151748616	151748717	101	0.0140155	1.6967	EA PCa	in frame
2979704	NM_017909 // RMND1 // required for meiotic nuclear division 1 homolog (S. cerevi	RMND1	NM_017909	1.75585e-05	2979708	414072	535680	main	chr6	-	151726873	151726954	151726854	151726971	117	0.029683	1.64315	EA PCa	frame-shift
2979871	NM_182961 // SYNE1 // spectrin repeat containing, nuclear envelope 1 // 6q25 //	SYNE1	NM_182961	5.9768e-18	2980039	414275	535957	main	chr6	-	152647446	152647542	152647430	152647768	338	0.00456673	-1.84507	AA PCa	in frame
2979871	NM_182961 // SYNE1 // spectrin repeat containing, nuclear envelope 1 // 6q25 //	SYNE1	NM_182961	5.9768e-18	2980098	414318	536016	main	chr6	-	152737796	152738112	152737521	152738150	629	4.02648e-06	-2.698	AA PCa	in frame
2979871	NM_182961 // SYNE1 // spectrin repeat containing, nuclear envelope 1 // 6q25 //	SYNE1	NM_182961	5.9768e-18	2979944	414200	535862	main	chr6	-	152501336	152501415	152501270	152501429	159	0.0137596	1.61912	EA PCa	frame-shift
2979871	NM_182961 // SYNE1 // spectrin repeat containing, nuclear envelope 1 // 6q25 //	SYNE1	NM_182961	5.9768e-18	2980056	414287	535974	main	chr6	-	152674767	152674878	152674723	152674879	156	0.0176148	1.84801	EA PCa	frame-shift
2981912	NM_003379 // EZR // ezrin // 6q25.2-q26 // 7430 /// AF199015 // EZR // ezrin //	EZR	NM_003379	0.00175534	2981926	415415	537411	main	chr6	-	159190414	159190438	159190357	159190450	93	0.0235326	1.92797	EA PCa	frame-shift
2984275	NM_006661 // PDE10A // phosphodiesterase 10A // 6q26 // 10846	PDE10A	NM_006661	1.83512e-14	2984286	416883	539302	main	chr6	-	165749656	165749699	165749611	165749700	89	0.00109515	-1.8012	AA PCa	in frame
2984275	NM_006661 // PDE10A // phosphodiesterase 10A // 6q26 // 10846	PDE10A	NM_006661	1.83512e-14	2984297	416894	539313	main	chr6	-	165792710	165792824	165792682	165792855	173	0.00604487	-2.32875	AA PCa	in frame
2984275	NM_006661 // PDE10A // phosphodiesterase 10A // 6q26 // 10846	PDE10A	NM_006661	1.83512e-14	2984313	416909	539329	main	chr6	-	165843778	165843819	165843774	165843833	59	0.00632586	-2.02123	AA PCa	in frame
2984275	NM_006661 // PDE10A // phosphodiesterase 10A // 6q26 // 10846	PDE10A	NM_006661	1.83512e-14	2984319	416915	539335	main	chr6	-	165862427	165862465	165862415	165862465	50	6.64444e-05	-1.96787	AA PCa	in frame
2984275	NM_006661 // PDE10A // phosphodiesterase 10A // 6q26 // 10846	PDE10A	NM_006661	1.83512e-14	2984290	416887	539306	main	chr6	-	165756899	165756991	165756879	165756991	112	0.017355	-1.83627	AA PCa	frame-shift
2984275	NM_006661 // PDE10A // phosphodiesterase 10A // 6q26 // 10846	PDE10A	NM_006661	1.83512e-14	2984303	416900	539319	main	chr6	-	165806137	165806234	165806134	165806285	151	0.0241424	-2.03622	AA PCa	frame-shift
2984275	NM_006661 // PDE10A // phosphodiesterase 10A // 6q26 // 10846	PDE10A	NM_006661	1.83512e-14	2984312	416908	539328	main	chr6	-	165842146	165842190	165842145	165842197	52	0.00248305	-1.61854	AA PCa	frame-shift
2984275	NM_006661 // PDE10A // phosphodiesterase 10A // 6q26 // 10846	PDE10A	NM_006661	1.83512e-14	2984363	416951	539379	main	chr6	-	166075443	166075498	166075434	166075501	67	0.0139336	-2.07243	AA PCa	frame-shift
2984275	NM_006661 // PDE10A // phosphodiesterase 10A // 6q26 // 10846	PDE10A	NM_006661	1.83512e-14	2984300	416897	539316	main	chr6	-	165801851	165801942	165801786	165801942	156	0.00040046	-2.08589	AA PCa	frame-shift
2984275	NM_006661 // PDE10A // phosphodiesterase 10A // 6q26 // 10846	PDE10A	NM_006661	1.83512e-14	2984308	416904	539324	main	chr6	-	165829681	165829757	165829676	165829769	93	0.000176099	-2.72919	AA PCa	frame-shift
2984275	NM_006661 // PDE10A // phosphodiesterase 10A // 6q26 // 10846	PDE10A	NM_006661	1.83512e-14	2984314	416910	539330	main	chr6	-	165844910	165844957	165844909	165844960	51	0.00724778	-2.05994	AA PCa	frame-shift
2984275	NM_006661 // PDE10A // phosphodiesterase 10A // 6q26 // 10846	PDE10A	NM_006661	1.83512e-14	2984316	416912	539332	main	chr6	-	165848726	165848865	165848724	165848865	141	0.0152549	-1.53628	AA PCa	frame-shift
2984275	NM_006661 // PDE10A // phosphodiesterase 10A // 6q26 // 10846	PDE10A	NM_006661	1.83512e-14	2984332	416927	539348	main	chr6	-	165956965	165956998	165956927	165957056	129	0.000696063	-2.13233	AA PCa	frame-shift
2984655	NM_021135 // RPS6KA2 // ribosomal protein S6 kinase, 90kDa, polypeptide 2 // 6q2	RPS6KA2	NM_021135	0.000125994	2984722	417174	539700	main	chr6	-	166904196	166904227	166904158	166904229	71	0.0170113	-1.57433	AA PCa	in frame
2984655	NM_021135 // RPS6KA2 // ribosomal protein S6 kinase, 90kDa, polypeptide 2 // 6q2	RPS6KA2	NM_021135	0.000125994	2984678	417137	539656	main	chr6	-	166831713	166831823	166831712	166831830	118	0.00791939	1.63989	EA PCa	frame-shift
2984655	NM_021135 // RPS6KA2 // ribosomal protein S6 kinase, 90kDa, polypeptide 2 // 6q2	RPS6KA2	NM_021135	0.000125994	2984754	417197	539732	main	chr6	-	166944733	166944770	166944719	166944750	31	0.00317641	1.68554	EA PCa	frame-shift
2984655	NM_021135 // RPS6KA2 // ribosomal protein S6 kinase, 90kDa, polypeptide 2 // 6q2	RPS6KA2	NM_021135	0.000125994	2984754	417197	539732	main	chr6	-	166944733	166944770	166944719	166944801	82	0.00317641	1.68554	EA PCa	frame-shift
2984655	NM_021135 // RPS6KA2 // ribosomal protein S6 kinase, 90kDa, polypeptide 2 // 6q2	RPS6KA2	NM_021135	0.000125994	2984759	417200	539737	main	chr6	-	166952168	166952258	166952155	166952272	117	0.0122395	1.7799	EA PCa	frame-shift
2987441	NM_001037283 // EIF3B // eukaryotic translation initiation factor 3, subunit B /	EIF3B	NM_001037283	2.65016e-06	2987452	418817	541912	main	chr7	+	2400350	2400455	2400344	2400537	193	0.00175736	2.07571	EA PCa	frame-shift
2987441	NM_001037283 // EIF3B // eukaryotic translation initiation factor 3, subunit B /	EIF3B	NM_001037283	2.65016e-06	2987466	418824	541926	main	chr7	+	2409117	2409278	2409106	2409317	211	0.00420893	1.59177	EA PCa	frame-shift
2987544	NM_001040167 // LFNG // LFNG O-fucosylpeptide 3-beta-N-acetylglucosaminyltransfe	LFNG	NM_001040167	3.59468e-06	2987568	418893	542019	main	chr7	+	2566470	2566535	2566469	2566555	86	0.0127942	1.77333	EA PCa	in frame
2987578	NM_152558 // IQCE // IQ motif containing E // 7p22.2 // 23288 /// NM_001100390 /	IQCE	NM_152558	3.04952e-05	2987585	418904	542033	main	chr7	+	2608606	2608633	2608587	2608633	46	0.0299745	-2.04936	AA PCa	frame-shift
2987578	NM_152558 // IQCE // IQ motif containing E // 7p22.2 // 23288 /// NM_001100390 /	IQCE	NM_152558	3.04952e-05	2987615	418925	542063	main	chr7	+	2638127	2638262	2638098	2638266	168	0.01119	-1.51984	AA PCa	frame-shift
2987578	NM_152558 // IQCE // IQ motif containing E // 7p22.2 // 23288 /// NM_001100390 /	IQCE	NM_152558	3.04952e-05	2987616	418926	542064	main	chr7	+	2644531	2644575	2644514	2644625	111	0.0213701	-1.61117	AA PCa	frame-shift
2987632	NM_025250 // TTYH3 // tweety homolog 3 (Drosophila) // 7p22 // 80727 /// AK12460	TTYH3	NM_025250	6.59216e-07	2987656	418952	542103	main	chr7	+	2689556	2689597	2689546	2689622	76	0.0274477	1.6146	EA PCa	frame-shift
2987843	NM_152744 // SDK1 // sidekick homolog 1, cell adhesion molecule (chicken) // 7p2	SDK1	NM_152744	9.69107e-12	2988129	419311	542526	main	chr7	+	4304910	4305006	4304755	4305016	261	0.00016089	-1.57979	AA PCa	frame-shift
2988536	NM_015610 // WIPI2 // WD repeat domain, phosphoinositide interacting 2 // 7p22.1	WIPI2	NM_015610	0.000203014	2988571	419573	542901	main	chr7	+	5269239	5269326	5269238	5269336	98	0.021409	1.51727	EA PCa	in frame
2988536	NM_015610 // WIPI2 // WD repeat domain, phosphoinositide interacting 2 // 7p22.1	WIPI2	NM_015610	0.000203014	2988571	419573	542901	main	chr7	+	5269239	5269326	5269238	5269369	131	0.021409	1.51727	EA PCa	in frame
2988882	NM_006303 // JTV1 // JTV1 gene // 7p22 // 7965	JTV1	NM_006303	0.00160941	2988890	419749	543147	main	chr7	+	6057527	6057657	6057444	6057676	232	0.000958083	1.88914	EA PCa	frame-shift
2989764	NM_152745 // NXPH1 // neurexophilin 1 // 7p22 // 30010 /// AK095624 // NXPH1 //	NXPH1	NM_152745	0.00246075	2989783	420281	543872	main	chr7	+	8475347	8475381	8475343	8475397	54	0.00829351	-1.78984	AA PCa	frame-shift
2991103	NM_014038 // BZW2 // basic leucine zipper and W2 domains 2 // 7p21.1 // 28969 //	BZW2	NM_014038	5.74258e-06	2991127	421110	544882	main	chr7	+	16737738	16737774	16737672	16737811	139	0.00976982	2.12929	EA PCa	frame-shift
2991103	NM_014038 // BZW2 // basic leucine zipper and W2 domains 2 // 7p21.1 // 28969 //	BZW2	NM_014038	5.74258e-06	2991128	421110	544883	main	chr7	+	16737787	16737811	16737672	16737811	139	0.0105312	-1.51076	AA PCa	frame-shift
2991150	NM_014399 // TSPAN13 // tetraspanin 13 // 7p21.1 // 27075	TSPAN13	NM_014399	2.29445e-07	2991160	421129	544909	main	chr7	+	16815851	16815911	16815835	16816003	168	0.0258811	1.55357	EA PCa	frame-shift
2991150	NM_014399 // TSPAN13 // tetraspanin 13 // 7p21.1 // 27075	TSPAN13	NM_014399	2.29445e-07	2991163	421130	544912	main	chr7	+	16816704	16816739	16816666	16816747	81	0.0161914	2.1048	EA PCa	frame-shift
2991150	NM_014399 // TSPAN13 // tetraspanin 13 // 7p21.1 // 27075	TSPAN13	NM_014399	2.29445e-07	2991171	421137	544920	main	chr7	+	16823048	16823116	16823041	16823116	75	0.00473881	2.11217	EA PCa	frame-shift
2992243	NM_003777 // DNAH11 // dynein, axonemal, heavy chain 11 // 7p21 // 8701 /// ENST	DNAH11	NM_003777	0.000237216	2992367	421952	545899	main	chr7	+	21892123	21892248	21892084	21892249	165	0.000298086	-1.64419	AA PCa	frame-shift
2992766	NM_007342 // NUPL2 // nucleoporin like 2 // 7p15 // 11097 /// BC005327 // NUPL2	NUPL2	NM_007342	0.00149535	2992793	422212	546221	main	chr7	+	23239085	23239111	23239076	23239161	85	0.0206789	1.73435	EA PCa	frame-shift
2994835	NM_004067 // CHN2 // chimerin (chimaerin) 2 // 7p15.3 // 1124 /// NM_001039936 /	CHN2	NM_004067	0.00151092	2994849	423503	547886	main	chr7	+	29234578	29234604	29234557	29234606	49	0.00128917	-1.82162	AA PCa	frame-shift
2994835	NM_004067 // CHN2 // chimerin (chimaerin) 2 // 7p15.3 // 1124 /// NM_001039936 /	CHN2	NM_004067	0.00151092	2994960	423591	547997	main	chr7	+	29535569	29535652	29535567	29535652	85	0.0171148	-1.56081	AA PCa	frame-shift
2994835	NM_004067 // CHN2 // chimerin (chimaerin) 2 // 7p15.3 // 1124 /// NM_001039936 /	CHN2	NM_004067	0.00151092	2994905	423549	547942	main	chr7	+	29437991	29438101	29437988	29438102	114	0.00920581	-2.2196	AA PCa	frame-shift
2995491	NM_032222 // FLJ22374 // hypothetical protein FLJ22374 // 7p15.1 // 84182 /// EN	FLJ22374	NM_032222	2.04013e-07	2995502	423917	548424	main	chr7	+	30830874	30831120	30830780	30831190	410	0.00564745	-1.5364	AA PCa	in frame
2995491	NM_032222 // FLJ22374 // hypothetical protein FLJ22374 // 7p15.1 // 84182 /// EN	FLJ22374	NM_032222	2.04013e-07	2995516	423929	548438	main	chr7	+	30868296	30868325	30868294	30868353	59	0.0283773	-1.70659	AA PCa	in frame
2995491	NM_032222 // FLJ22374 // hypothetical protein FLJ22374 // 7p15.1 // 84182 /// EN	FLJ22374	NM_032222	2.04013e-07	2995517	423930	548439	main	chr7	+	30876288	30876376	30876273	30876380	107	0.0023469	-1.78064	AA PCa	in frame
2995491	NM_032222 // FLJ22374 // hypothetical protein FLJ22374 // 7p15.1 // 84182 /// EN	FLJ22374	NM_032222	2.04013e-07	2995542	423951	548464	main	chr7	+	30898875	30898938	30898872	30898940	68	0.0172811	-1.6907	AA PCa	in frame
2995491	NM_032222 // FLJ22374 // hypothetical protein FLJ22374 // 7p15.1 // 84182 /// EN	FLJ22374	NM_032222	2.04013e-07	2995498	423914	548420	main	chr7	+	30825450	30825597	30825364	30825608	244	0.0048918	-1.76438	AA PCa	frame-shift
2995491	NM_032222 // FLJ22374 // hypothetical protein FLJ22374 // 7p15.1 // 84182 /// EN	FLJ22374	NM_032222	2.04013e-07	2995555	423963	548477	main	chr7	+	30915113	30915138	30915109	30915271	162	0.000461655	-2.0147	AA PCa	frame-shift
2995491	NM_032222 // FLJ22374 // hypothetical protein FLJ22374 // 7p15.1 // 84182 /// EN	FLJ22374	NM_032222	2.04013e-07	2995556	423963	548478	main	chr7	+	30915202	30915271	30915109	30915271	162	1.03586e-06	-2.31157	AA PCa	frame-shift
2997952	NM_032016 // STARD3NL // STARD3 N-terminal like // 7p14-p13 // 83930	STARD3NL	NM_032016	0.000186005	2997973	425557	550480	main	chr7	+	38256641	38256665	38256625	38256679	54	0.00955619	2.37139	EA PCa	frame-shift
2997952	NM_032016 // STARD3NL // STARD3 N-terminal like // 7p14-p13 // 83930	STARD3NL	NM_032016	0.000186005	2997978	425559	550485	main	chr7	+	38259168	38259261	38259165	38259261	96	0.0185167	1.97315	EA PCa	frame-shift
2998192	NM_007252 // POU6F2 // POU class 6 homeobox 2 // 7p14-p13 // 11281	POU6F2	NM_007252	0.000215904	2998286	425756	550728	main	chr7	+	39472677	39472834	39472675	39472882	207	0.0016022	-1.77809	AA PCa	frame-shift
2998404	NM_005402 // RALA // v-ral simian leukemia viral oncogene homolog A (ras related	RALA	NM_005402	0.00107243	2998432	425847	550850	main	chr7	+	39745738	39745826	39745721	39745844	123	0.00208071	1.87229	EA PCa	frame-shift
2998536	NM_003718 // CDC2L5 // cell division cycle 2-like 5 (cholinesterase-related cell	CDC2L5	NM_003718	7.74495e-05	2998551	425909	550953	main	chr7	+	39990896	39990920	39990240	39991451	1211	0.0070808	1.6007	EA PCa	in frame
2998536	NM_003718 // CDC2L5 // cell division cycle 2-like 5 (cholinesterase-related cell	CDC2L5	NM_003718	7.74495e-05	2998618	425958	551020	main	chr7	+	40127752	40127778	40127724	40127930	206	0.016919	1.70457	EA PCa	in frame
2998536	NM_003718 // CDC2L5 // cell division cycle 2-like 5 (cholinesterase-related cell	CDC2L5	NM_003718	7.74495e-05	2998565	425921	550967	main	chr7	+	40027304	40027396	40027197	40027857	660	0.0050843	-1.5114	AA PCa	frame-shift
2998638	BC098318 // C7orf10 // chromosome 7 open reading frame 10 // 7p14.1 // 79783 ///	C7orf10	BC098318	0.000622671	2998651	425978	551047	main	chr7	+	40277236	40277314	40277233	40277325	92	0.000640775	-1.89702	AA PCa	in frame
2998638	BC098318 // C7orf10 // chromosome 7 open reading frame 10 // 7p14.1 // 79783 ///	C7orf10	BC098318	0.000622671	2998677	426000	551073	main	chr7	+	40535924	40535963	40535882	40535985	103	0.000252043	-2.24545	AA PCa	frame-shift
2999544	NM_000712 // BLVRA // biliverdin reductase A // 7p14-cen // 644 /// BC005902 //	BLVRA	NM_000712	2.51147e-06	2999571	426581	551790	main	chr7	+	43832318	43832391	43832313	43832411	98	0.0247072	1.62696	EA PCa	in frame
2999544	NM_000712 // BLVRA // biliverdin reductase A // 7p14-cen // 644 /// BC005902 //	BLVRA	NM_000712	2.51147e-06	2999568	426580	551787	main	chr7	+	43830853	43830952	43830847	43830967	120	0.00206677	2.38427	EA PCa	frame-shift
2999544	NM_000712 // BLVRA // biliverdin reductase A // 7p14-cen // 644 /// BC005902 //	BLVRA	NM_000712	2.51147e-06	2999573	426583	551792	main	chr7	+	43840064	43840167	43840063	43840171	108	0.00428163	1.57538	EA PCa	frame-shift
2999710	NM_014063 // DBNL // drebrin-like // 7p13 // 28988 /// NM_001014436 // DBNL // d	DBNL	NM_014063	3.40824e-06	2999715	426659	551895	main	chr7	+	44089824	44089874	44089823	44089879	56	0.00419576	2.15707	EA PCa	in frame
2999710	NM_014063 // DBNL // drebrin-like // 7p13 // 28988 /// NM_001014436 // DBNL // d	DBNL	NM_014063	3.40824e-06	2999719	426661	551899	main	chr7	+	44096357	44096490	44096355	44096502	147	0.0213196	1.72314	EA PCa	frame-shift
2999710	NM_014063 // DBNL // drebrin-like // 7p13 // 28988 /// NM_001014436 // DBNL // d	DBNL	NM_014063	3.40824e-06	2999721	426663	551901	main	chr7	+	44097381	44097413	44097380	44097458	78	0.020131	1.65752	EA PCa	frame-shift
3000984	NM_152701 // ABCA13 // ATP-binding cassette, sub-family A (ABC1), member 13 // 7	ABCA13	NM_152701	1.00594e-08	3001102	427508	553008	main	chr7	+	48520714	48520738	48520632	48520751	119	0.0119745	-2.32914	AA PCa	in frame
3000984	NM_152701 // ABCA13 // ATP-binding cassette, sub-family A (ABC1), member 13 // 7	ABCA13	NM_152701	1.00594e-08	3001021	427439	552927	main	chr7	+	48314678	48314702	48311383	48316162	4779	0.0126127	-1.69698	AA PCa	frame-shift
3002873	NM_018697 // LANCL2 // LanC lantibiotic synthetase component C-like 2 (bacterial	LANCL2	NM_018697	6.84874e-07	3002893	428591	554433	main	chr7	+	55467661	55467792	55467649	55467797	148	0.00799177	1.75259	EA PCa	frame-shift
3002873	NM_018697 // LANCL2 // LanC lantibiotic synthetase component C-like 2 (bacterial	LANCL2	NM_018697	6.84874e-07	3002896	428593	554436	main	chr7	+	55479660	55479774	55479599	55479782	183	0.0049306	1.7781	EA PCa	frame-shift
3002873	NM_018697 // LANCL2 // LanC lantibiotic synthetase component C-like 2 (bacterial	LANCL2	NM_018697	6.84874e-07	3002900	428595	554440	main	chr7	+	55492978	55493123	55492946	55493123	177	0.00190778	1.93292	EA PCa	frame-shift
3007894	NM_017528 // WBSCR22 // Williams Beuren syndrome chromosome region 22 // --- //	WBSCR22	NM_017528	0.00141252	3007910	431632	558413	main	chr7	+	73107694	73107736	73107658	73107744	86	0.0199443	1.59271	EA PCa	in frame
3007894	NM_017528 // WBSCR22 // Williams Beuren syndrome chromosome region 22 // --- //	WBSCR22	NM_017528	0.00141252	3007913	431634	558416	main	chr7	+	73108335	73108362	73108321	73108380	59	0.00577785	1.92966	EA PCa	in frame
3007894	NM_017528 // WBSCR22 // Williams Beuren syndrome chromosome region 22 // --- //	WBSCR22	NM_017528	0.00141252	3007907	431631	558410	main	chr7	+	73105261	73105320	73105245	73105342	97	0.0119838	1.64734	EA PCa	frame-shift
3007894	NM_017528 // WBSCR22 // Williams Beuren syndrome chromosome region 22 // --- //	WBSCR22	NM_017528	0.00141252	3007896	431623	558399	main	chr7	+	73097964	73098003	73097955	73098003	48	0.0144161	1.62793	EA PCa	frame-shift
3012064	NM_012395 // PFTK1 // PFTAIRE protein kinase 1 // 7q21-q22 // 5218 /// AF119833	PFTK1	NM_012395	0.000112217	3012097	434237	561746	main	chr7	+	90355898	90356097	90355880	90356126	246	0.0163417	1.65793	EA PCa	frame-shift
3012064	NM_012395 // PFTK1 // PFTAIRE protein kinase 1 // 7q21-q22 // 5218 /// AF119833	PFTK1	NM_012395	0.000112217	3012097	434237	561746	main	chr7	+	90355898	90356097	90355895	90356126	231	0.0163417	1.65793	EA PCa	frame-shift
3012381	NM_147171 // AKAP9 // A kinase (PRKA) anchor protein (yotiao) 9 // 7q21-q22 // 1	AKAP9	NM_147171	4.44452e-06	3012446	434476	562031	main	chr7	+	91694583	91694745	91694544	91694777	233	0.0183246	1.98385	EA PCa	in frame
3012381	NM_147171 // AKAP9 // A kinase (PRKA) anchor protein (yotiao) 9 // 7q21-q22 // 1	AKAP9	NM_147171	4.44452e-06	3012486	434506	562071	main	chr7	+	91731932	91732132	91731907	91732140	233	0.0224005	1.71538	EA PCa	in frame
3014411	NM_003496 // TRRAP // transformation/transcription domain-associated protein //	TRRAP	NM_003496	6.60971e-10	3014449	435782	563688	main	chr7	+	98524855	98524981	98524789	98524989	200	0.0290025	-1.57274	AA PCa	in frame
3014411	NM_003496 // TRRAP // transformation/transcription domain-associated protein //	TRRAP	NM_003496	6.60971e-10	3014499	435820	563738	main	chr7	+	98575853	98575909	98575833	98575946	113	0.0255989	-1.72401	AA PCa	in frame
3014411	NM_003496 // TRRAP // transformation/transcription domain-associated protein //	TRRAP	NM_003496	6.60971e-10	3014424	435763	563663	main	chr7	+	98497045	98497079	98497044	98497122	78	0.00374253	1.56143	EA PCa	frame-shift
3014411	NM_003496 // TRRAP // transformation/transcription domain-associated protein //	TRRAP	NM_003496	6.60971e-10	3014458	435791	563697	main	chr7	+	98535315	98535412	98535272	98535443	171	0.0132638	1.62016	EA PCa	frame-shift
3014411	NM_003496 // TRRAP // transformation/transcription domain-associated protein //	TRRAP	NM_003496	6.60971e-10	3014461	435793	563700	main	chr7	+	98543370	98543408	98543369	98543423	54	0.0029938	-1.56896	AA PCa	frame-shift
3014411	NM_003496 // TRRAP // transformation/transcription domain-associated protein //	TRRAP	NM_003496	6.60971e-10	3014502	435822	563741	main	chr7	+	98579393	98579580	98579391	98579583	192	0.0161957	-1.52894	AA PCa	frame-shift
3015740	NM_005273 // GNB2 // guanine nucleotide binding protein (G protein), beta polype	GNB2	NM_005273	0.00105502	3015761	436508	564852	main	chr7	+	100276037	100276222	100276020	100276237	217	0.00859216	1.891	EA PCa	frame-shift
3015778	NM_000799 // EPO // erythropoietin // 7q22 // 2056	EPO	NM_000799	0.00255583	3015783	436520	564868	main	chr7	+	100320293	100320459	100320286	100320466	180	0.0011981	-1.55414	AA PCa	frame-shift
3016380	NM_181552 // CUX1 // cut-like homeobox 1 // 7q22.1 // 1523 /// NM_001913 // CUX1	CUX1	NM_181552	5.53326e-08	3016436	436907	565447	main	chr7	+	101755022	101755046	101754977	101755054	77	0.0186556	2.03694	EA PCa	in frame
3016380	NM_181552 // CUX1 // cut-like homeobox 1 // 7q22.1 // 1523 /// NM_001913 // CUX1	CUX1	NM_181552	5.53326e-08	3016455	436921	565466	main	chr7	+	101801857	101801887	101801839	101801888	49	0.0109698	1.8473	EA PCa	frame-shift
3016380	NM_181552 // CUX1 // cut-like homeobox 1 // 7q22.1 // 1523 /// NM_001913 // CUX1	CUX1	NM_181552	5.53326e-08	3016467	436929	565478	main	chr7	+	101837124	101837169	101837121	101837170	49	0.00905601	1.80657	EA PCa	frame-shift
3017123	NM_004279 // PMPCB // peptidase (mitochondrial processing) beta // 7q22.1 // 951	PMPCB	NM_004279	0.00189063	3017175	437381	566067	main	chr7	+	102952505	102952575	102952502	102952578	76	0.00491119	1.6659	EA PCa	frame-shift
3017547	NM_182931 // MLL5 // myeloid/lymphoid or mixed-lineage leukemia 5 (trithorax hom	MLL5	NM_182931	3.07026e-13	3017645	437681	566453	main	chr7	+	104753144	104753331	104752271	104753780	1509	0.0149274	-1.65869	AA PCa	frame-shift
3018375	NM_002736 // PRKAR2B // protein kinase, cAMP-dependent, regulatory, type II, bet	PRKAR2B	NM_002736	0.000219334	3018379	438120	567002	main	chr7	+	106685593	106685619	106685352	106685659	307	0.0128845	2.67395	EA PCa	frame-shift
3019401	NM_021994 // ZNF277 // zinc finger protein 277 // 7q31.1 // 11179 /// BC020626 /	ZNF277	NM_021994	3.49912e-05	3019441	438753	567810	main	chr7	+	111977785	111977881	111977784	111977881	97	0.00201467	2.17898	EA PCa	frame-shift
3019401	NM_021994 // ZNF277 // zinc finger protein 277 // 7q31.1 // 11179 /// BC020626 /	ZNF277	NM_021994	3.49912e-05	3019434	438748	567803	main	chr7	+	111967806	111967862	111967771	111967882	111	0.0257162	1.52867	EA PCa	frame-shift
3021377	NM_002851 // PTPRZ1 // protein tyrosine phosphatase, receptor-type, Z polypeptid	PTPRZ1	NM_002851	0.00015379	3021431	440052	569423	main	chr7	+	121653145	121653248	121650387	121653943	3556	0.000265754	-1.56424	AA PCa	frame-shift
3022409	NM_001662 // ARF5 // ADP-ribosylation factor 5 // 7q31.3 // 381	ARF5	NM_001662	0.000693183	3022419	440678	570170	main	chr7	+	127231067	127231140	127231016	127231142	126	0.0204788	1.67237	EA PCa	frame-shift
3023060	NM_001219 // CALU // calumenin // 7q32 // 813 /// BC013383 // CALU // calumenin	CALU	NM_001219	0.000247205	3023070	441098	570759	main	chr7	+	128388639	128388753	128388637	128388858	221	0.00235827	1.68623	EA PCa	in frame
3023060	NM_001219 // CALU // calumenin // 7q32 // 813 /// BC013383 // CALU // calumenin	CALU	NM_001219	0.000247205	3023078	441104	570767	main	chr7	+	128398971	128399082	128398924	128399091	167	0.010544	1.60202	EA PCa	in frame
3023060	NM_001219 // CALU // calumenin // 7q32 // 813 /// BC013383 // CALU // calumenin	CALU	NM_001219	0.000247205	3023082	441107	570771	main	chr7	+	128407520	128407659	128407509	128407709	200	0.0126123	1.67248	EA PCa	in frame
3023060	NM_001219 // CALU // calumenin // 7q32 // 813 /// BC013383 // CALU // calumenin	CALU	NM_001219	0.000247205	3023070	441098	570759	main	chr7	+	128388639	128388753	128388626	128388858	232	0.00235827	1.68623	EA PCa	frame-shift
3023384	NM_015328 // KIAA0828 // adenosylhomocysteinase 3 // 7q32.1 // 23382 /// AK02537	KIAA0828	NM_015328	0.000109862	3023463	441352	571116	main	chr7	+	129053451	129053518	129053434	129053529	95	0.0266579	1.55424	EA PCa	in frame
3023384	NM_015328 // KIAA0828 // adenosylhomocysteinase 3 // 7q32.1 // 23382 /// AK02537	KIAA0828	NM_015328	0.000109862	3023472	441358	571125	main	chr7	+	129064904	129064978	129064903	129064982	79	0.0205627	1.57767	EA PCa	frame-shift
3024275	NM_013255 // MKLN1 // muskelin 1, intracellular mediator containing kelch motifs	MKLN1	NM_013255	0.000310757	3024307	441879	571821	main	chr7	+	131060189	131060240	131060182	131060252	70	0.0277263	1.60179	EA PCa	frame-shift
3029066	NM_000083 // CLCN1 // chloride channel 1, skeletal muscle (Thomsen disease, auto	CLCN1	NM_000083	8.81689e-05	3029084	444876	575740	main	chr7	+	143021520	143021550	143021506	143021585	79	0.0207218	-1.70086	AA PCa	frame-shift
3029066	NM_000083 // CLCN1 // chloride channel 1, skeletal muscle (Thomsen disease, auto	CLCN1	NM_000083	8.81689e-05	3029098	444887	575754	main	chr7	+	143039024	143039054	143039021	143039235	214	0.00031289	-1.80596	AA PCa	frame-shift
3030285	NM_003592 // CUL1 // cullin 1 // 7q36.1 // 8454 /// AK096505 // CUL1 // cullin 1	CUL1	NM_003592	1.53253e-08	3030320	445638	576755	main	chr7	+	148463656	148463708	148463652	148463815	163	0.00743952	1.55437	EA PCa	frame-shift
3030285	NM_003592 // CUL1 // cullin 1 // 7q36.1 // 8454 /// AK096505 // CUL1 // cullin 1	CUL1	NM_003592	1.53253e-08	3030314	445633	576749	main	chr7	+	148454089	148454205	148454074	148454242	168	0.0220491	1.79641	EA PCa	frame-shift
3030285	NM_003592 // CUL1 // cullin 1 // 7q36.1 // 8454 /// AK096505 // CUL1 // cullin 1	CUL1	NM_003592	1.53253e-08	3030340	445652	576775	main	chr7	+	148484119	148484209	148484080	148484212	132	0.019081	1.61098	EA PCa	frame-shift
3031573	NM_018384 // GIMAP5 // GTPase, IMAP family member 5 // 7q36.1 // 55340 /// AK055	GIMAP5	NM_018384	8.19858e-05	3031593	446370	577780	main	chr7	+	150440029	150440120	150439270	150440151	881	0.00303133	-1.99034	AA PCa	in frame
3031573	NM_018384 // GIMAP5 // GTPase, IMAP family member 5 // 7q36.1 // 55340 /// AK055	GIMAP5	NM_018384	8.19858e-05	3031578	446366	577765	main	chr7	+	150434661	150434796	150434592	150434796	204	0.0113177	-1.58792	AA PCa	frame-shift
3032017	NM_016118 // NUB1 // negative regulator of ubiquitin-like proteins 1 // 7q36 //	NUB1	NM_016118	0.000118014	3032042	446627	578175	main	chr7	+	151057227	151057332	151057226	151057333	107	0.00176836	1.57162	EA PCa	in frame
3032017	NM_016118 // NUB1 // negative regulator of ubiquitin-like proteins 1 // 7q36 //	NUB1	NM_016118	0.000118014	3032050	446630	578183	main	chr7	+	151064999	151065025	151064946	151065054	108	0.0200215	2.05346	EA PCa	frame-shift
3033924	NM_014671 // UBE3C // ubiquitin protein ligase E3C // 7q36.3 // 9690 /// BC01402	UBE3C	NM_014671	5.5143e-09	3033957	447830	579726	main	chr7	+	157000097	157000247	157000091	157000249	158	0.018318	1.62777	EA PCa	in frame
3033924	NM_014671 // UBE3C // ubiquitin protein ligase E3C // 7q36.3 // 9690 /// BC01402	UBE3C	NM_014671	5.5143e-09	3033958	447831	579727	main	chr7	+	157000435	157000501	157000396	157000629	233	0.0033684	1.73329	EA PCa	in frame
3033924	NM_014671 // UBE3C // ubiquitin protein ligase E3C // 7q36.3 // 9690 /// BC01402	UBE3C	NM_014671	5.5143e-09	3033995	447849	579764	main	chr7	+	157049608	157049720	157049607	157049738	131	0.00226497	1.63588	EA PCa	in frame
3033924	NM_014671 // UBE3C // ubiquitin protein ligase E3C // 7q36.3 // 9690 /// BC01402	UBE3C	NM_014671	5.5143e-09	3033969	447837	579738	main	chr7	+	157013435	157013463	157013382	157013470	88	0.00619139	1.81514	EA PCa	frame-shift
3033924	NM_014671 // UBE3C // ubiquitin protein ligase E3C // 7q36.3 // 9690 /// BC01402	UBE3C	NM_014671	5.5143e-09	3033929	447806	579698	main	chr7	+	156931973	156932026	156931966	156932032	66	0.00281702	1.56535	EA PCa	frame-shift
3033924	NM_014671 // UBE3C // ubiquitin protein ligase E3C // 7q36.3 // 9690 /// BC01402	UBE3C	NM_014671	5.5143e-09	3033961	447833	579730	main	chr7	+	157009561	157009607	157009560	157009665	105	0.0104112	2.09647	EA PCa	frame-shift
3034449	NM_018051 // WDR60 // WD repeat domain 60 // 7q36.3 // 55112 /// ENST00000308978	WDR60	NM_018051	0.00161464	3034458	448163	580138	main	chr7	+	158663839	158663935	158663832	158664253	421	0.028101	1.54969	EA PCa	frame-shift
3034987	NM_006869 // CENTA1 // centaurin, alpha 1 // 7p22.3 // 11033 /// AK092471 // CEN	CENTA1	NM_006869	0.00132868	3035003	448496	580576	main	chr7	-	944717	944796	944696	944809	113	0.0046004	1.62661	EA PCa	in frame
3040175	NM_175886 // PRPS1L1 // phosphoribosyl pyrophosphate synthetase 1-like 1 // 7p21	PRPS1L1	NM_175886	0.000384186	3040181	451745	584752	main	chr7	-	18067205	18067229	18066448	18067405	957	0.0234071	-1.72589	AA PCa	frame-shift
3045570	NM_001077653 // TBX20 // T-box 20 // 7p15-p14 // 57057 /// NM_020417 // TBX20 //	TBX20	NM_001077653	0.00180669	3045589	455080	589082	main	chr7	-	35293109	35293193	35293104	35293231	127	0.0218077	1.52076	EA PCa	frame-shift
3045739	NM_022373 // HERPUD2 // HERPUD family member 2 // 7p14.2 // 64224 /// AK055708 /	HERPUD2	NM_022373	0.00281641	3045756	455187	589204	main	chr7	-	35709837	35709917	35709824	35709938	114	0.016153	1.69292	EA PCa	frame-shift
3047660	NM_000168 // GLI3 // GLI-Kruppel family member GLI3 (Greig cephalopolysyndactyly	GLI3	NM_000168	0.000232123	3047782	456463	590809	main	chr7	-	42262769	42262845	42262728	42262852	124	8.13682e-05	-1.61796	AA PCa	frame-shift
3048227	NM_017920 // URG4 // up-regulated gene 4 // 7p13 // 55665 /// NM_001077664 // UR	URG4	NM_017920	1.95853e-06	3048246	456742	591157	main	chr7	-	43927018	43927050	43927013	43927084	71	0.010263	1.75901	EA PCa	in frame
3048227	NM_017920 // URG4 // up-regulated gene 4 // 7p13 // 55665 /// NM_001077664 // UR	URG4	NM_017920	1.95853e-06	3048242	456740	591153	main	chr7	-	43921258	43921284	43921257	43921296	39	0.0110564	2.02171	EA PCa	frame-shift
3048749	NM_019082 // DDX56 // DEAD (Asp-Glu-Ala-Asp) box polypeptide 56 // 7p13 // 54606	DDX56	NM_019082	0.000425573	3048765	457069	591635	main	chr7	-	44611954	44612035	44611945	44612036	91	0.012784	1.84865	EA PCa	frame-shift
3048778	NM_182547 // TMED4 // transmembrane emp24 protein transport domain containing 4	TMED4	NM_182547	3.18777e-05	3048790	457081	591657	main	chr7	-	44621338	44621422	44621321	44621422	101	0.011029	1.84907	EA PCa	in frame
3048778	NM_182547 // TMED4 // transmembrane emp24 protein transport domain containing 4	TMED4	NM_182547	3.18777e-05	3048790	457081	591657	main	chr7	-	44621338	44621422	44621321	44621405	84	0.011029	1.84907	EA PCa	frame-shift
3049292	NM_001013398 // IGFBP3 // insulin-like growth factor binding protein 3 // 7p13-p	IGFBP3	NM_001013398	0.00225313	3049303	457368	592057	main	chr7	-	45956816	45956897	45956811	45957038	227	0.0165614	2.29309	EA PCa	in frame
3049522	NM_022748 // TNS3 // tensin 3 // 7p12.3 // 64759 /// BC071791 // TNS3 // tensin	TNS3	NM_022748	0.000285615	3049641	457593	592332	main	chr7	-	47463706	47463772	47463698	47463782	84	0.0237049	1.63016	EA PCa	frame-shift
3050462	NM_001001555 // GRB10 // growth factor receptor-bound protein 10 // 7p12-p11.2 /	GRB10	NM_001001555	0.00233416	3050481	458120	593009	main	chr7	-	50674034	50674098	50674033	50674111	78	0.00227683	-1.75978	AA PCa	frame-shift
3050462	NM_001001555 // GRB10 // growth factor receptor-bound protein 10 // 7p12-p11.2 /	GRB10	NM_001001555	0.00233416	3050548	458176	593076	main	chr7	-	50799970	50800019	50799968	50800019	51	0.00113696	-1.58298	AA PCa	frame-shift
3053691	NM_000181 // GUSB // glucuronidase, beta // 7q21.11 // 2990 /// AK096764 // GUSB	GUSB	NM_000181	0.000395272	3053707	460131	595597	main	chr7	-	65432724	65432798	65432717	65432894	177	0.00253973	1.97418	EA PCa	frame-shift
3056044	NM_032408 // BAZ1B // bromodomain adjacent to zinc finger domain, 1B // 7q11.23	BAZ1B	NM_032408	5.90781e-16	3056081	461590	597453	main	chr7	-	72884675	72884794	72884674	72884813	139	0.00987555	1.61806	EA PCa	frame-shift
3056044	NM_032408 // BAZ1B // bromodomain adjacent to zinc finger domain, 1B // 7q11.23	BAZ1B	NM_032408	5.90781e-16	3056088	461593	597460	main	chr7	-	72891731	72891762	72891197	72892899	1702	6.28275e-05	4.03164	EA PCa	frame-shift
3056131	NM_012453 // TBL2 // transducin (beta)-like 2 // 7q11.23 // 26608 /// AK000536 /	TBL2	NM_012453	0.00259308	3056140	461622	597507	main	chr7	-	72985023	72985139	72984836	72985302	466	0.00598357	1.6895	EA PCa	frame-shift
3056211	NM_032317 // WBSCR18 // Williams Beuren syndrome chromosome region 18 // 7q11.23	WBSCR18	NM_032317	0.00274186	3056216	461661	597578	main	chr7	-	73097467	73097531	73097072	73097753	681	0.0150465	1.78922	EA PCa	frame-shift
3056264	NM_148912 // ABHD11 // abhydrolase domain containing 11 // 7q11.23 // 83451 ///	ABHD11	NM_148912	7.47191e-05	3056274	461692	597628	main	chr7	-	73151928	73151957	73151891	73152065	174	0.0131104	1.61956	EA PCa	frame-shift
3056414	NM_181471 // RFC2 // replication factor C (activator 1) 2, 40kDa // 7q11.23 // 5	RFC2	NM_181471	8.87416e-06	3056422	461781	597731	main	chr7	-	73651692	73651753	73651691	73651772	81	0.00372728	1.69112	EA PCa	frame-shift
3056838	NM_030798 // WBSCR16 // Williams-Beuren syndrome chromosome region 16 // 7q11.23	WBSCR16	NM_030798	0.000595143	3056870	462041	598075	main	chr7	-	74482478	74482599	74482476	74482605	129	0.00129893	1.85101	EA PCa	frame-shift
3058759	NM_006379 // SEMA3C // sema domain, immunoglobulin domain (Ig), short basic doma	SEMA3C	NM_006379	1.37767e-20	3058766	463207	599558	main	chr7	-	80378247	80378336	80378213	80378344	131	0.0186861	1.75734	EA PCa	in frame
3058759	NM_006379 // SEMA3C // sema domain, immunoglobulin domain (Ig), short basic doma	SEMA3C	NM_006379	1.37767e-20	3058774	463214	599566	main	chr7	-	80387742	80387782	80387646	80387804	158	0.000130555	-2.89948	AA PCa	in frame
3058759	NM_006379 // SEMA3C // sema domain, immunoglobulin domain (Ig), short basic doma	SEMA3C	NM_006379	1.37767e-20	3058796	463235	599588	main	chr7	-	80456779	80456803	80456740	80456803	63	0.0226588	1.54024	EA PCa	frame-shift
3060182	NM_000927 // ABCB1 // ATP-binding cassette, sub-family B (MDR/TAP), member 1 //	ABCB1	NM_000927	0.00160723	3060213	464168	600732	main	chr7	-	87178670	87178804	87178663	87178834	171	0.0125709	-1.53107	AA PCa	frame-shift
3060332	NM_024636 // STEAP4 // STEAP family member 4 // 7q21.12 // 79689 /// ENST0000038	STEAP4	NM_024636	8.05662e-09	3060352	464263	600856	main	chr7	-	87913559	87913583	87913128	87913584	456	0.00275523	3.21383	EA PCa	frame-shift
3060917	NM_006980 // MTERF // mitochondrial transcription termination factor // 7q21-q22	MTERF	NM_006980	0.00186058	3060948	464626	601265	main	chr7	-	91503789	91503937	91502907	91504078	1171	0.00561902	1.56698	EA PCa	frame-shift
3060917	NM_006980 // MTERF // mitochondrial transcription termination factor // 7q21-q22	MTERF	NM_006980	0.00186058	3060948	464626	601265	main	chr7	-	91503789	91503937	91502907	91504047	1140	0.00561902	1.56698	EA PCa	frame-shift
3062193	NM_014251 // SLC25A13 // solute carrier family 25, member 13 (citrin) // 7q21.3	SLC25A13	NM_014251	5.18367e-09	3062228	465433	602341	main	chr7	-	95800798	95800836	95800783	95800836	53	0.00246523	2.16325	EA PCa	in frame
3062193	NM_014251 // SLC25A13 // solute carrier family 25, member 13 (citrin) // 7q21.3	SLC25A13	NM_014251	5.18367e-09	3062234	465438	602347	main	chr7	-	95813601	95813734	95813588	95813747	159	0.0196114	1.65542	EA PCa	frame-shift
3062576	NM_133436 // ASNS // asparagine synthetase // 7q21.3 // 440 /// NM_183356 // ASN	ASNS	NM_133436	7.07465e-05	3062607	465681	602663	main	chr7	-	97493627	97493658	97493570	97493808	238	0.000889752	2.54545	EA PCa	frame-shift
3063685	NM_005916 // MCM7 // minichromosome maintenance complex component 7 // 7q21.3-q2	MCM7	NM_005916	0.00101811	3063714	466341	603615	main	chr7	-	99696902	99696931	99696901	99697026	125	0.0251953	1.81703	EA PCa	in frame
3063685	NM_005916 // MCM7 // minichromosome maintenance complex component 7 // 7q21.3-q2	MCM7	NM_005916	0.00101811	3063710	466340	603611	main	chr7	-	99696260	99696334	99696200	99696338	138	0.000770849	1.612	EA PCa	frame-shift
3064158	NM_003227 // TFR2 // transferrin receptor 2 // 7q22 // 7036 /// BC150192 // TFR2	TFR2	NM_003227	0.00108364	3064180	466597	604027	main	chr7	-	100229705	100229821	100229704	100229821	117	0.0183205	-1.5647	AA PCa	frame-shift
3064574	NM_014343 // CLDN15 // claudin 15 // 7q11.22 // 24146 /// BC010160 // CLDN15 //	CLDN15	NM_014343	0.00295419	3064578	466819	604363	main	chr7	-	100875945	100876001	100875884	100876001	117	0.00261125	-2.2305	AA PCa	frame-shift
3067080	NM_006348 // COG5 // component of oligomeric golgi complex 5 // 7q22-q31 // 1046	COG5	NM_006348	1.71409e-09	3067109	468392	606441	main	chr7	-	106871070	106871123	106871059	106871136	77	0.0258197	1.62747	EA PCa	in frame
3067080	NM_006348 // COG5 // component of oligomeric golgi complex 5 // 7q22-q31 // 1046	COG5	NM_006348	1.71409e-09	3067112	468394	606444	main	chr7	-	106888864	106888927	106888840	106888944	104	0.0240369	1.61432	EA PCa	in frame
3067080	NM_006348 // COG5 // component of oligomeric golgi complex 5 // 7q22-q31 // 1046	COG5	NM_006348	1.71409e-09	3067144	468422	606476	main	chr7	-	107002769	107002822	107002752	107002865	113	0.0150989	-2.30462	AA PCa	in frame
3068519	NM_152556 // FLJ31818 // hypothetical protein FLJ31818 // 7q31.1 // 154743 /// E	FLJ31818	NM_152556	1.16429e-05	3068526	469361	607650	main	chr7	-	112462066	112462090	112461798	112462428	630	0.00720085	-2.4867	AA PCa	frame-shift
3068519	NM_152556 // FLJ31818 // hypothetical protein FLJ31818 // 7q31.1 // 154743 /// E	FLJ31818	NM_152556	1.16429e-05	3068540	469373	607664	main	chr7	-	112535624	112535667	112535623	112535794	171	0.000586304	1.55379	EA PCa	frame-shift
3070712	NM_003941 // WASL // Wiskott-Aldrich syndrome-like // 7q31.3 // 8976	WASL	NM_003941	2.54925e-05	3070729	470770	609346	main	chr7	-	123332846	123332872	123332400	123332921	521	0.0025862	-1.71149	AA PCa	in frame
3071063	AK290197 // GRM8 // glutamate receptor, metabotropic 8 // 7q31.3-q32.1 // 2918 /	GRM8	AK290197	0.000878572	3071085	470984	609614	main	chr7	-	126173859	126173885	126173005	126173941	936	0.0269277	1.85064	EA PCa	frame-shift
3071878	AK122706 // CRIM2 // cysteine rich BMP regulator 2 (chordin-like) // 7q32.1 // 3	CRIM2	AK122706	0.000342383	3071979	471541	610345	main	chr7	-	128548572	128548598	128548478	128548621	143	0.00164489	-1.65528	AA PCa	in frame
3072014	NM_012470 // TNPO3 // transportin 3 // 7q32.1 // 23534 /// AF145029 // TNPO3 //	TNPO3	NM_012470	5.19674e-05	3072040	471578	610395	main	chr7	-	128630019	128630130	128630014	128630154	140	0.0110438	1.65092	EA PCa	in frame
3072014	NM_012470 // TNPO3 // transportin 3 // 7q32.1 // 23534 /// AF145029 // TNPO3 //	TNPO3	NM_012470	5.19674e-05	3072033	471572	610388	main	chr7	-	128620025	128620063	128620024	128620085	61	0.00332449	2.04635	EA PCa	frame-shift
3072014	NM_012470 // TNPO3 // transportin 3 // 7q32.1 // 23534 /// AF145029 // TNPO3 //	TNPO3	NM_012470	5.19674e-05	3072030	471569	610385	main	chr7	-	128615873	128615973	128615872	128615989	117	0.0259115	1.53144	EA PCa	frame-shift
3072276	NM_003344 // UBE2H // ubiquitin-conjugating enzyme E2H (UBC8 homolog, yeast) //	UBE2H	NM_003344	1.43531e-06	3072312	471733	610586	main	chr7	-	129520741	129520811	129520734	129520811	77	0.00609446	1.67253	EA PCa	in frame
3074260	NM_014149 // WDR91 // WD repeat domain 91 // 7q33 // 29062 /// AK074466 // WDR91	WDR91	NM_014149	9.86151e-06	3074266	473044	612291	main	chr7	-	134871735	134871890	134871723	134871921	198	0.00177821	1.62166	EA PCa	frame-shift
3075381	NM_020632 // ATP6V0A4 // ATPase, H+ transporting, lysosomal V0 subunit a4 // 7q3	ATP6V0A4	NM_020632	3.22723e-08	3075403	473783	613229	main	chr7	-	138429994	138430018	138429867	138430025	158	0.0116182	1.90448	EA PCa	in frame
3075431	NM_020910 // KIAA1549 // KIAA1549 protein // 7q34 // 57670 /// ENST00000242365 /	KIAA1549	NM_020910	0.000918245	3075448	473807	613273	main	chr7	-	138524897	138524926	138524877	138525023	146	0.0076695	2.16443	EA PCa	in frame
3075566	NM_020119 // ZC3HAV1 // zinc finger CCCH-type, antiviral 1 // 7q34 // 56829 ///	ZC3HAV1	NM_020119	0.000461783	3075572	473894	613383	main	chr7	-	138738236	138738290	138738196	138738327	131	0.00303823	1.76362	EA PCa	in frame
3075566	NM_020119 // ZC3HAV1 // zinc finger CCCH-type, antiviral 1 // 7q34 // 56829 ///	ZC3HAV1	NM_020119	0.000461783	3075588	473907	613399	main	chr7	-	138758603	138758647	138758601	138758776	175	0.00880799	1.80181	EA PCa	frame-shift
3075932	NM_022750 // PARP12 // poly (ADP-ribose) polymerase family, member 12 // 7q34 //	PARP12	NM_022750	2.08057e-07	3075938	474114	613670	main	chr7	-	139727094	139727189	139727075	139727206	131	0.000614963	1.70061	EA PCa	in frame
3075932	NM_022750 // PARP12 // poly (ADP-ribose) polymerase family, member 12 // 7q34 //	PARP12	NM_022750	2.08057e-07	3075947	474117	613679	main	chr7	-	139737525	139737645	139737514	139737656	142	0.00587639	1.52758	EA PCa	frame-shift
3075932	NM_022750 // PARP12 // poly (ADP-ribose) polymerase family, member 12 // 7q34 //	PARP12	NM_022750	2.08057e-07	3075952	474119	613684	main	chr7	-	139741463	139741581	139741443	139741639	196	0.0122476	1.56019	EA PCa	frame-shift
3075932	NM_022750 // PARP12 // poly (ADP-ribose) polymerase family, member 12 // 7q34 //	PARP12	NM_022750	2.08057e-07	3075953	474119	613685	main	chr7	-	139741582	139741636	139741443	139741639	196	0.00209938	1.80822	EA PCa	frame-shift
3075932	NM_022750 // PARP12 // poly (ADP-ribose) polymerase family, member 12 // 7q34 //	PARP12	NM_022750	2.08057e-07	3075962	474125	613694	main	chr7	-	139756759	139756895	139756655	139756953	298	0.00157108	2.11302	EA PCa	frame-shift
3075932	NM_022750 // PARP12 // poly (ADP-ribose) polymerase family, member 12 // 7q34 //	PARP12	NM_022750	2.08057e-07	3075965	474127	613697	main	chr7	-	139757732	139757831	139757698	139757834	136	0.00823322	1.7234	EA PCa	frame-shift
3076076	NM_207113 // SLC37A3 // solute carrier family 37 (glycerol-3-phosphate transport	SLC37A3	NM_207113	0.000391959	3076110	474230	613837	main	chr7	-	140080084	140080190	140080081	140080190	109	0.0289024	1.74561	EA PCa	frame-shift
3076076	NM_207113 // SLC37A3 // solute carrier family 37 (glycerol-3-phosphate transport	SLC37A3	NM_207113	0.000391959	3076095	474219	613822	main	chr7	-	140045026	140045053	140045015	140045063	48	0.0297356	1.6016	EA PCa	frame-shift
3078520	NM_152557 // ZNF746 // zinc finger protein 746 // 7q36.1 // 155061 /// AK128244	ZNF746	NM_152557	0.000578994	3078555	475796	615844	main	chr7	-	149171824	149171868	149171474	149172571	1097	0.0283321	-1.61663	AA PCa	in frame
3078520	NM_152557 // ZNF746 // zinc finger protein 746 // 7q36.1 // 155061 /// AK128244	ZNF746	NM_152557	0.000578994	3078555	475796	615844	main	chr7	-	149171824	149171868	149171474	149172574	1100	0.0283321	-1.61663	AA PCa	in frame
3078520	NM_152557 // ZNF746 // zinc finger protein 746 // 7q36.1 // 155061 /// AK128244	ZNF746	NM_152557	0.000578994	3078558	475797	615847	main	chr7	-	149172325	149172518	149171474	149172571	1097	9.57065e-05	-1.5989	AA PCa	in frame
3078520	NM_152557 // ZNF746 // zinc finger protein 746 // 7q36.1 // 155061 /// AK128244	ZNF746	NM_152557	0.000578994	3078558	475797	615847	main	chr7	-	149172325	149172518	149171474	149172574	1100	9.57065e-05	-1.5989	AA PCa	in frame
3079463	NM_007189 // ABCF2 // ATP-binding cassette, sub-family F (GCN20), member 2 // 7q	ABCF2	NM_007189	2.97837e-06	3079486	476318	616576	main	chr7	-	150915252	150915277	150915166	150915277	111	0.00749617	1.65909	EA PCa	frame-shift
3079463	NM_007189 // ABCF2 // ATP-binding cassette, sub-family F (GCN20), member 2 // 7q	ABCF2	NM_007189	2.97837e-06	3079496	476327	616586	main	chr7	-	150921149	150921191	150921017	150921200	183	0.0154941	1.56956	EA PCa	frame-shift
3079463	NM_007189 // ABCF2 // ATP-binding cassette, sub-family F (GCN20), member 2 // 7q	ABCF2	NM_007189	2.97837e-06	3079498	476328	616588	main	chr7	-	150921874	150921988	150921861	150922074	213	0.0236358	-1.54002	AA PCa	frame-shift
3079803	NM_016203 // PRKAG2 // protein kinase, AMP-activated, gamma 2 non-catalytic subu	PRKAG2	NM_016203	0.00207794	3079872	476547	616890	main	chr7	-	151372518	151372660	151372505	151372723	218	0.00609027	-1.75503	AA PCa	in frame
3079803	NM_016203 // PRKAG2 // protein kinase, AMP-activated, gamma 2 non-catalytic subu	PRKAG2	NM_016203	0.00207794	3079925	476585	616943	main	chr7	-	151478258	151478355	151478237	151478517	280	0.0197559	-1.64924	AA PCa	frame-shift
3080033	NM_170606 // MLL3 // myeloid/lymphoid or mixed-lineage leukemia 3 // 7q36.1 // 5	MLL3	NM_170606	8.06259e-09	3080047	476661	617038	main	chr7	-	151843684	151843817	151843683	151843820	137	0.00853416	1.5936	EA PCa	in frame
3080033	NM_170606 // MLL3 // myeloid/lymphoid or mixed-lineage leukemia 3 // 7q36.1 // 5	MLL3	NM_170606	8.06259e-09	3080052	476664	617043	main	chr7	-	151848630	151848664	151848526	151848666	140	0.0206153	1.75833	EA PCa	in frame
3080033	NM_170606 // MLL3 // myeloid/lymphoid or mixed-lineage leukemia 3 // 7q36.1 // 5	MLL3	NM_170606	8.06259e-09	3080158	476734	617149	main	chr7	-	151960115	151960140	151960100	151960215	115	0.00930567	2.00471	EA PCa	frame-shift
3080033	NM_170606 // MLL3 // myeloid/lymphoid or mixed-lineage leukemia 3 // 7q36.1 // 5	MLL3	NM_170606	8.06259e-09	3080074	476679	617065	main	chr7	-	151859756	151859799	151859201	151860911	1710	0.0243804	-1.90835	AA PCa	frame-shift
3082181	NM_017760 // NCAPG2 // non-SMC condensin II complex, subunit G2 // 7q36.3 // 548	NCAPG2	NM_017760	0.000363878	3082231	478074	618790	main	chr7	-	158486001	158486036	158486000	158486189	189	0.0084013	1.8945	EA PCa	frame-shift
3085874	NM_015458 // MTMR9 // myotubularin related protein 9 // 8p23-p22 // 66036 /// AK	MTMR9	NM_015458	7.59465e-06	3085891	480437	621797	main	chr8	+	11174183	11174207	11174181	11174402	221	0.00351871	-2.41579	AA PCa	in frame
3087438	NM_181723 // EFHA2 // EF-hand domain family, member A2 // 8p22 // 286097	EFHA2	NM_181723	8.06411e-06	3087451	481330	622956	main	chr8	+	16921650	16921743	16921592	16921746	154	0.00158175	-2.13739	AA PCa	frame-shift
3087438	NM_181723 // EFHA2 // EF-hand domain family, member A2 // 8p22 // 286097	EFHA2	NM_181723	8.06411e-06	3087472	481346	622977	main	chr8	+	16955980	16956062	16955966	16956062	96	0.0161004	-1.52033	AA PCa	frame-shift
3088213	BC082982 // SH2D4A // SH2 domain containing 4A // 8p21.2 // 63898 /// NM_022071	SH2D4A	BC082982	0.000985762	3088246	481848	623607	main	chr8	+	19221686	19221787	19221582	19221793	211	0.0251668	1.53489	EA PCa	frame-shift
3089285	NM_001722 // POLR3D // polymerase (RNA) III (DNA directed) polypeptide D, 44kDa	POLR3D	NM_001722	0.00137026	3089299	482512	624474	main	chr8	+	22107591	22107671	22107587	22107740	153	0.00256414	1.71791	EA PCa	frame-shift
3089469	NM_005775 // SORBS3 // sorbin and SH3 domain containing 3 // 8p21.3 // 10174 ///	SORBS3	NM_005775	0.000529674	3089514	482662	624678	main	chr8	+	22424176	22424204	22424173	22424226	53	0.0193372	2.35521	EA PCa	in frame
3089469	NM_005775 // SORBS3 // sorbin and SH3 domain containing 3 // 8p21.3 // 10174 ///	SORBS3	NM_005775	0.000529674	3089501	482656	624665	main	chr8	+	22421818	22421850	22421795	22421882	87	0.0178331	-1.67252	AA PCa	frame-shift
3090006	AY032628 // SLC25A37 // solute carrier family 25, member 37 // 8p21.2 // 51312 /	SLC25A37	AY032628	0.00140107	3090036	482958	625103	main	chr8	+	23423753	23423785	23423620	23423849	229	0.0103986	1.87633	EA PCa	frame-shift
3090006	AY032628 // SLC25A37 // solute carrier family 25, member 37 // 8p21.2 // 51312 /	SLC25A37	AY032628	0.00140107	3090036	482958	625103	main	chr8	+	23423753	23423785	23423626	23423849	223	0.0103986	1.87633	EA PCa	frame-shift
3090006	AY032628 // SLC25A37 // solute carrier family 25, member 37 // 8p21.2 // 51312 /	SLC25A37	AY032628	0.00140107	3090011	482941	625078	main	chr8	+	23386566	23386592	23386515	23386725	210	0.0190336	1.59804	EA PCa	frame-shift
3090512	NM_024940 // DOCK5 // dedicator of cytokinesis 5 // 8p21.2 // 80005 /// BC011877	DOCK5	NM_024940	1.56372e-09	3090572	483289	625523	main	chr8	+	25166307	25166398	25166298	25166441	143	0.00920365	-1.6243	AA PCa	in frame
3090512	NM_024940 // DOCK5 // dedicator of cytokinesis 5 // 8p21.2 // 80005 /// BC011877	DOCK5	NM_024940	1.56372e-09	3090649	483346	625600	main	chr8	+	25249433	25249462	25249411	25249496	85	0.0100706	-1.63664	AA PCa	frame-shift
3090512	NM_024940 // DOCK5 // dedicator of cytokinesis 5 // 8p21.2 // 80005 /// BC011877	DOCK5	NM_024940	1.56372e-09	3090594	483307	625545	main	chr8	+	25193813	25193889	25193754	25193889	135	0.00475071	-1.63496	AA PCa	frame-shift
3090512	NM_024940 // DOCK5 // dedicator of cytokinesis 5 // 8p21.2 // 80005 /// BC011877	DOCK5	NM_024940	1.56372e-09	3090637	483336	625588	main	chr8	+	25240208	25240283	25240189	25240294	105	0.00963973	1.58823	EA PCa	frame-shift
3091301	NM_173174 // PTK2B // PTK2B protein tyrosine kinase 2 beta // 8p21.1 // 2185 ///	PTK2B	NM_173174	3.65682e-07	3091342	483791	626178	main	chr8	+	27293792	27293826	27293767	27293865	98	0.00230034	2.04719	EA PCa	in frame
3091301	NM_173174 // PTK2B // PTK2B protein tyrosine kinase 2 beta // 8p21.1 // 2185 ///	PTK2B	NM_173174	3.65682e-07	3091347	483794	626183	main	chr8	+	27295293	27295390	27295281	27295397	116	0.0129526	1.68147	EA PCa	in frame
3091301	NM_173174 // PTK2B // PTK2B protein tyrosine kinase 2 beta // 8p21.1 // 2185 ///	PTK2B	NM_173174	3.65682e-07	3091320	483777	626156	main	chr8	+	27278174	27278261	27278173	27278261	88	0.00276864	1.59483	EA PCa	frame-shift
3091301	NM_173174 // PTK2B // PTK2B protein tyrosine kinase 2 beta // 8p21.1 // 2185 ///	PTK2B	NM_173174	3.65682e-07	3091314	483771	626150	main	chr8	+	27255122	27255302	27255101	27255305	204	0.0123932	1.88586	EA PCa	frame-shift
3091301	NM_173174 // PTK2B // PTK2B protein tyrosine kinase 2 beta // 8p21.1 // 2185 ///	PTK2B	NM_173174	3.65682e-07	3091360	483805	626196	main	chr8	+	27308328	27308395	27308265	27308412	147	0.00499317	1.86404	EA PCa	frame-shift
3092663	NM_000553 // WRN // Werner syndrome // 8p12-p11.2 // 7486 /// AL833572 // WRN //	WRN	NM_000553	0.00110458	3092692	484624	627264	main	chr8	+	30948350	30948382	30948349	30948458	109	0.00540427	-1.66807	AA PCa	frame-shift
3092663	NM_000553 // WRN // Werner syndrome // 8p12-p11.2 // 7486 /// AL833572 // WRN //	WRN	NM_000553	0.00110458	3092667	484602	627239	main	chr8	+	30915993	30916029	30915963	30916059	96	0.0091988	-1.83363	AA PCa	frame-shift
3092808	NM_013960 // NRG1 // neuregulin 1 // 8p12 // 3084 /// NM_013964 // NRG1 // neure	NRG1	NM_013960	3.8301e-05	3092899	484774	627449	main	chr8	+	32599549	32599580	32599525	32599593	68	0.0101797	-1.57741	AA PCa	in frame
3092808	NM_013960 // NRG1 // neuregulin 1 // 8p12 // 3084 /// NM_013964 // NRG1 // neure	NRG1	NM_013960	3.8301e-05	3092890	484765	627440	main	chr8	+	32505868	32505903	32505236	32505903	667	0.00818966	-1.77534	AA PCa	frame-shift
3094157	NM_025069 // ZNF703 // zinc finger protein 703 // 8p12 // 80139 /// BC084581 //	ZNF703	NM_025069	0.000643857	3094173	485576	628424	main	chr8	+	37555355	37555437	37554662	37556192	1530	0.0120892	-1.60767	AA PCa	frame-shift
3094514	NM_015214 // DDHD2 // DDHD domain containing 2 // 8p12 // 23259 /// AK125904 //	DDHD2	NM_015214	7.92505e-05	3094551	485801	628741	main	chr8	+	38117568	38117615	38117557	38117639	82	0.0267376	1.74618	EA PCa	frame-shift
3094778	NM_006283 // TACC1 // transforming, acidic coiled-coil containing protein 1 // 8	TACC1	NM_006283	0.000220468	3094859	485991	629001	main	chr8	+	38678009	38678043	38677347	38678153	806	0.00715718	2.12952	EA PCa	in frame
3094778	NM_006283 // TACC1 // transforming, acidic coiled-coil containing protein 1 // 8	TACC1	NM_006283	0.000220468	3094859	485991	629001	main	chr8	+	38678009	38678043	38677039	38678153	1114	0.00715718	2.12952	EA PCa	frame-shift
3095057	NM_145004 // ADAM32 // ADAM metallopeptidase domain 32 // 8p11.23 // 203102 ///	ADAM32	NM_145004	0.000557486	3095080	486143	629199	main	chr8	+	39068663	39068749	39068662	39068843	181	0.00486643	1.65956	EA PCa	frame-shift
3095057	NM_145004 // ADAM32 // ADAM metallopeptidase domain 32 // 8p11.23 // 203102 ///	ADAM32	NM_145004	0.000557486	3095082	486143	629201	main	chr8	+	39068814	39068843	39068662	39068843	181	0.0190396	-1.74687	AA PCa	frame-shift
3095223	M34455 // INDO // indoleamine-pyrrole 2,3 dioxygenase // 8p12-p11 // 3620 /// NM	INDO	M34455	7.89398e-13	3095245	486261	629344	main	chr8	+	39782762	39782873	39782741	39782890	149	0.00180965	2.25394	EA PCa	in frame
3095223	M34455 // INDO // indoleamine-pyrrole 2,3 dioxygenase // 8p12-p11 // 3620 /// NM	INDO	M34455	7.89398e-13	3095242	486258	629341	main	chr8	+	39780988	39781064	39780987	39781105	118	0.0263994	2.08151	EA PCa	frame-shift
3095223	M34455 // INDO // indoleamine-pyrrole 2,3 dioxygenase // 8p12-p11 // 3620 /// NM	INDO	M34455	7.89398e-13	3095233	486252	629332	main	chr8	+	39775429	39775482	39775393	39775489	96	0.0151629	1.72031	EA PCa	frame-shift
3095223	M34455 // INDO // indoleamine-pyrrole 2,3 dioxygenase // 8p12-p11 // 3620 /// NM	INDO	M34455	7.89398e-13	3095235	486253	629334	main	chr8	+	39775652	39775691	39775606	39775726	120	0.00530151	1.87204	EA PCa	frame-shift
3095815	NM_178819 // AGPAT6 // 1-acylglycerol-3-phosphate O-acyltransferase 6 (lysophosp	AGPAT6	NM_178819	0.000767385	3095857	486631	629841	main	chr8	+	41476203	41476259	41476202	41476331	129	0.012748	1.62457	EA PCa	frame-shift
3096007	NM_006803 // AP3M2 // adaptor-related protein complex 3, mu 2 subunit // 8p11.2	AP3M2	NM_006803	0.000297895	3096043	486740	629980	main	chr8	+	42022620	42022668	42022588	42022674	86	0.0102607	-1.66335	AA PCa	in frame
3096007	NM_006803 // AP3M2 // adaptor-related protein complex 3, mu 2 subunit // 8p11.2	AP3M2	NM_006803	0.000297895	3096036	486735	629973	main	chr8	+	42012392	42012467	42012205	42012478	273	0.00387138	-1.66476	AA PCa	frame-shift
3097152	NM_005914 // MCM4 // minichromosome maintenance complex component 4 // 8q11.2 //	MCM4	NM_005914	1.71478e-11	3097184	487463	630919	main	chr8	+	48885425	48885449	48885416	48885624	208	0.00395125	-2.52338	AA PCa	frame-shift
3097152	NM_005914 // MCM4 // minichromosome maintenance complex component 4 // 8q11.2 //	MCM4	NM_005914	1.71478e-11	3097166	487451	630901	main	chr8	+	48875329	48875418	48875323	48875419	96	0.0102929	1.92381	EA PCa	frame-shift
3098977	NM_002350 // LYN // v-yes-1 Yamaguchi sarcoma viral related oncogene homolog //	LYN	NM_002350	6.57253e-06	3099010	488553	632306	main	chr8	+	56879318	56879450	56879273	56879456	183	0.0141583	1.73169	EA PCa	frame-shift
3101153	NM_152414 // BHLHB5 // basic helix-loop-helix domain containing, class B, 5 // 8	BHLHB5	NM_152414	2.89912e-07	3101161	489895	633977	main	chr8	+	65493871	65493900	65493347	65494493	1146	0.0016413	2.17411	EA PCa	frame-shift
3101893	NM_001077204 // CSPP1 // centrosome and spindle pole associated protein 1 // 8q1	CSPP1	NM_001077204	0.000149968	3101935	490378	634623	main	chr8	+	68070745	68070794	68070681	68070831	150	0.00844984	-1.59173	AA PCa	frame-shift
3103293	NM_172037 // RDH10 // retinol dehydrogenase 10 (all-trans) // 8q21.11 // 157506	RDH10	NM_172037	1.4168e-05	3103312	491287	635706	main	chr8	+	74235164	74235213	74235147	74235271	124	0.0211967	1.74727	EA PCa	frame-shift
3104323	NM_016010 // C8orf70 // chromosome 8 open reading frame 70 // 8q21.12 // 51101 /	C8orf70	NM_016010	0.00093306	3104354	491972	636557	main	chr8	+	79627457	79627561	79627455	79627563	108	0.00612564	-1.62523	AA PCa	frame-shift
3105430	NM_033402 // LRRCC1 // leucine rich repeat and coiled-coil domain containing 1 /	LRRCC1	NM_033402	0.00206612	3105441	492692	637395	main	chr8	+	86027362	86027464	86027334	86027510	176	0.0296745	-1.88582	AA PCa	in frame
3105430	NM_033402 // LRRCC1 // leucine rich repeat and coiled-coil domain containing 1 /	LRRCC1	NM_033402	0.00206612	3105453	492703	637407	main	chr8	+	86050333	86050404	86050269	86050478	209	0.00229752	-1.57945	AA PCa	in frame
3106243	NM_003821 // RIPK2 // receptor-interacting serine-threonine kinase 2 // 8q21 //	RIPK2	NM_003821	9.6174e-06	3106250	493208	638043	main	chr8	+	90782008	90782154	90781999	90782157	158	0.021336	1.70214	EA PCa	in frame
3106243	NM_003821 // RIPK2 // receptor-interacting serine-threonine kinase 2 // 8q21 //	RIPK2	NM_003821	9.6174e-06	3106251	493209	638044	main	chr8	+	90783970	90784002	90783968	90784018	50	0.00929244	1.6939	EA PCa	in frame
3106243	NM_003821 // RIPK2 // receptor-interacting serine-threonine kinase 2 // 8q21 //	RIPK2	NM_003821	9.6174e-06	3106258	493215	638051	main	chr8	+	90798835	90798871	90798820	90798914	94	0.0149338	1.80908	EA PCa	frame-shift
3106243	NM_003821 // RIPK2 // receptor-interacting serine-threonine kinase 2 // 8q21 //	RIPK2	NM_003821	9.6174e-06	3106248	493207	638041	main	chr8	+	90777589	90777650	90777568	90777724	156	0.0107294	1.72659	EA PCa	frame-shift
3106243	NM_003821 // RIPK2 // receptor-interacting serine-threonine kinase 2 // 8q21 //	RIPK2	NM_003821	9.6174e-06	3106249	493207	638042	main	chr8	+	90777682	90777718	90777568	90777724	156	0.00373052	2.20902	EA PCa	frame-shift
3106243	NM_003821 // RIPK2 // receptor-interacting serine-threonine kinase 2 // 8q21 //	RIPK2	NM_003821	9.6174e-06	3106261	493216	638054	main	chr8	+	90801597	90801693	90801548	90801710	162	0.0158068	1.77525	EA PCa	frame-shift
3106559	NM_052832 // SLC26A7 // solute carrier family 26, member 7 // 8q23 // 115111 ///	SLC26A7	NM_052832	0.00048101	3106644	493464	638371	main	chr8	+	92406448	92406502	92406445	92406502	57	0.0216753	-1.53087	AA PCa	frame-shift
3107342	NM_018444 // PPM2C // protein phosphatase 2C, magnesium-dependent, catalytic sub	PPM2C	NM_018444	0.000177318	3107346	493904	638912	main	chr8	+	94930148	94930173	94930142	94930173	31	0.00481291	-1.98681	AA PCa	frame-shift
3107661	NM_017864 // INTS8 // integrator complex subunit 8 // 8q22.1 // 55656 /// AK0912	INTS8	NM_017864	9.67287e-05	3107664	494087	639149	main	chr8	+	95835702	95835727	95835659	95835789	130	0.0132037	-2.02573	AA PCa	frame-shift
3108901	NM_017890 // VPS13B // vacuolar protein sorting 13 homolog B (yeast) // 8q22.2 /	VPS13B	NM_017890	5.50415e-08	3109138	495103	640412	main	chr8	+	100883013	100883081	100883012	100883115	103	0.0237222	1.61709	EA PCa	frame-shift
3108901	NM_017890 // VPS13B // vacuolar protein sorting 13 homolog B (yeast) // 8q22.2 /	VPS13B	NM_017890	5.50415e-08	3109096	495070	640370	main	chr8	+	100821632	100821722	100821602	100821758	156	0.0236189	-1.66785	AA PCa	frame-shift
3108901	NM_017890 // VPS13B // vacuolar protein sorting 13 homolog B (yeast) // 8q22.2 /	VPS13B	NM_017890	5.50415e-08	3109101	495073	640375	main	chr8	+	100830726	100830754	100830678	100830762	84	0.0150038	1.80241	EA PCa	frame-shift
3109201	NM_003114 // SPAG1 // sperm associated antigen 1 // 8q22.2 // 6674 /// NM_172218	SPAG1	NM_003114	0.000382019	3109211	495142	640466	main	chr8	+	101195634	101195664	101195602	101195664	62	0.012739	-1.5979	AA PCa	in frame
3110171	NM_001695 // ATP6V1C1 // ATPase, H+ transporting, lysosomal 42kDa, V1 subunit C1	ATP6V1C1	NM_001695	1.51122e-06	3110181	495736	641198	main	chr8	+	104061103	104061164	104061097	104061183	86	0.0133998	1.87615	EA PCa	in frame
3110341	NM_015420 // WDSOF1 // WD repeats and SOF1 domain containing // 8q22.3 // 25879	WDSOF1	NM_015420	0.000206258	3110349	495849	641354	main	chr8	+	104427310	104427446	104427218	104427744	526	0.00738553	-1.65622	AA PCa	frame-shift
3111530	NM_020189 // ENY2 // enhancer of yellow 2 homolog (Drosophila) // 8q23.1 // 5694	ENY2	NM_020189	0.000769459	3111546	496648	642329	main	chr8	+	110348383	110348425	110348356	110348433	77	0.00236656	1.67815	EA PCa	in frame
3111530	NM_020189 // ENY2 // enhancer of yellow 2 homolog (Drosophila) // 8q23.1 // 5694	ENY2	NM_020189	0.000769459	3111546	496648	642329	main	chr8	+	110348383	110348425	110348365	110348433	68	0.00236656	1.67815	EA PCa	in frame
3111530	NM_020189 // ENY2 // enhancer of yellow 2 homolog (Drosophila) // 8q23.1 // 5694	ENY2	NM_020189	0.000769459	3111552	496651	642335	main	chr8	+	110352732	110352777	110352717	110352792	75	0.00772039	1.58963	EA PCa	frame-shift
3111561	NM_177531 // PKHD1L1 // polycystic kidney and hepatic disease 1 (autosomal reces	PKHD1L1	NM_177531	0.00126792	3111564	496658	642346	main	chr8	+	110374822	110374879	110374809	110374882	73	0.00504987	-1.90565	AA PCa	frame-shift
3113456	NM_022045 // MTBP // Mdm2, transformed 3T3 cell double minute 2, p53 binding pro	MTBP	NM_022045	0.000192969	3113478	497890	643790	main	chr8	+	121483146	121483170	121483059	121483177	118	0.00623034	1.63231	EA PCa	frame-shift
3114064	NM_145647 // WDR67 // WD repeat domain 67 // 8q24.13 // 93594 /// BC105800 // WD	WDR67	NM_145647	0.00172757	3114092	498259	644255	main	chr8	+	124140584	124140612	124140520	124140753	233	0.00756238	-1.62003	AA PCa	in frame
3114064	NM_145647 // WDR67 // WD repeat domain 67 // 8q24.13 // 93594 /// BC105800 // WD	WDR67	NM_145647	0.00172757	3114105	498271	644268	main	chr8	+	124164063	124164157	124164045	124164179	134	0.0220768	-1.54432	AA PCa	in frame
3114064	NM_145647 // WDR67 // WD repeat domain 67 // 8q24.13 // 93594 /// BC105800 // WD	WDR67	NM_145647	0.00172757	3114095	498261	644258	main	chr8	+	124142480	124142518	124142437	124142573	136	0.000634913	-1.6384	AA PCa	frame-shift
3114064	NM_145647 // WDR67 // WD repeat domain 67 // 8q24.13 // 93594 /// BC105800 // WD	WDR67	NM_145647	0.00172757	3114083	498251	644246	main	chr8	+	124117587	124117611	124117527	124117704	177	0.0016908	-1.5969	AA PCa	frame-shift
3114832	NM_003129 // SQLE // squalene epoxidase // 8q24.1 // 6713 /// ENST00000265896 //	SQLE	NM_003129	3.30357e-06	3114854	498711	644846	main	chr8	+	126030901	126030927	126030872	126030969	97	0.0130971	-1.58894	AA PCa	frame-shift
3118651	NM_014957 // DENND3 // DENN/MADD domain containing 3 // 8q24.3 // 22898 /// BC11	DENND3	NM_014957	2.14922e-05	3118667	501070	647695	main	chr8	+	142160933	142160966	142160932	142161052	120	0.00589833	1.98865	EA PCa	frame-shift
3118818	NM_032611 // PTP4A3 // protein tyrosine phosphatase type IVA, member 3 // 8q24.3	PTP4A3	NM_032611	0.000186319	3118828	501166	647832	main	chr8	+	142435160	142435227	142435147	142435240	93	0.00815585	2.01253	EA PCa	frame-shift
3119200	NM_005672 // PSCA // prostate stem cell antigen // 8q24.2 // 8000 /// AF043498 /	PSCA	NM_005672	0.00149938	3119209	501437	648151	main	chr8	+	143763377	143763472	143763338	143763550	212	0.00375471	-3.55835	AA PCa	in frame
3119572	NM_052924 // RHPN1 // rhophilin, Rho GTPase binding protein 1 // 8q24.3 // 11482	RHPN1	NM_052924	0.000331896	3119590	501669	648468	main	chr8	+	144462007	144462137	144461998	144462155	157	0.00129857	-1.59449	AA PCa	frame-shift
3119970	NM_198572 // SPATC1 // spermatogenesis and centriole associated 1 // 8q24.3 // 3	SPATC1	NM_198572	0.000180163	3119980	501876	648775	main	chr8	+	145095692	145095814	145095468	145096008	540	0.00247468	-1.6731	AA PCa	frame-shift
3120051	NM_001916 // CYC1 // cytochrome c-1 // 8q24.3 // 1537 /// BC020566 // CYC1 // cy	CYC1	NM_001916	0.0027378	3120057	501908	648844	main	chr8	+	145151285	145151393	145151239	145151397	158	0.0287156	1.70612	EA PCa	in frame
3120051	NM_001916 // CYC1 // cytochrome c-1 // 8q24.3 // 1537 /// BC020566 // CYC1 // cy	CYC1	NM_001916	0.0027378	3120062	501909	648849	main	chr8	+	145152163	145152237	145152134	145152239	105	0.0107686	1.85141	EA PCa	frame-shift
3120567	NM_145754 // KIFC2 // kinesin family member C2 // 8q24.3 // 90990 /// AK055045 /	KIFC2	NM_145754	0.000718071	3120609	502200	649337	main	chr8	+	145698456	145698485	145698177	145698833	656	0.0158019	-1.74245	AA PCa	in frame
3120567	NM_145754 // KIFC2 // kinesin family member C2 // 8q24.3 // 90990 /// AK055045 /	KIFC2	NM_145754	0.000718071	3120611	502200	649339	main	chr8	+	145698793	145698817	145698177	145698833	656	0.0292103	-1.79175	AA PCa	in frame
3121023	BC015181 // C8orf33 // chromosome 8 open reading frame 33 // 8q24.3 // 65265	C8orf33	BC015181	0.00204833	3121034	502405	649671	main	chr8	+	146279417	146279493	146279403	146279543	140	0.00248946	1.58035	EA PCa	in frame
3121023	BC015181 // C8orf33 // chromosome 8 open reading frame 33 // 8q24.3 // 65265	C8orf33	BC015181	0.00204833	3121026	502401	649663	main	chr8	+	146277972	146277997	146277971	146278283	312	0.00821265	2.23983	EA PCa	frame-shift
3121023	BC015181 // C8orf33 // chromosome 8 open reading frame 33 // 8q24.3 // 65265	C8orf33	BC015181	0.00204833	3121033	502404	649670	main	chr8	+	146278766	146278817	146278682	146278829	147	0.00342847	1.80002	EA PCa	frame-shift
3121751	NM_033225 // CSMD1 // CUB and Sushi multiple domains 1 // 8p23.2 // 64478 /// AY	CSMD1	NM_033225	7.19912e-06	3122027	503153	650551	main	chr8	-	4494885	4495070	4494863	4495080	217	0.00398964	1.68399	EA PCa	frame-shift
3126087	NM_177924 // ASAH1 // N-acylsphingosine amidohydrolase (acid ceramidase) 1 // 8p	ASAH1	NM_177924	0.000892113	3126102	505716	653829	main	chr8	-	17918886	17918941	17918885	17918967	82	0.00125122	1.59675	EA PCa	frame-shift
3126087	NM_177924 // ASAH1 // N-acylsphingosine amidohydrolase (acid ceramidase) 1 // 8p	ASAH1	NM_177924	0.000892113	3126106	505717	653833	main	chr8	-	17919881	17919926	17919787	17919932	145	0.0280187	1.63417	EA PCa	frame-shift
3126087	NM_177924 // ASAH1 // N-acylsphingosine amidohydrolase (acid ceramidase) 1 // 8p	ASAH1	NM_177924	0.000892113	3126120	505725	653847	main	chr8	-	17928813	17928871	17928808	17928899	91	0.0107369	1.55696	EA PCa	frame-shift
3126087	NM_177924 // ASAH1 // N-acylsphingosine amidohydrolase (acid ceramidase) 1 // 8p	ASAH1	NM_177924	0.000892113	3126097	505712	653824	main	chr8	-	17915051	17915132	17915042	17915132	90	0.0199798	1.54866	EA PCa	frame-shift
3126087	NM_177924 // ASAH1 // N-acylsphingosine amidohydrolase (acid ceramidase) 1 // 8p	ASAH1	NM_177924	0.000892113	3126110	505719	653837	main	chr8	-	17921969	17921997	17921965	17922040	75	0.0262304	1.91117	EA PCa	frame-shift
3126504	NM_018371 // ChGn // chondroitin beta1,4 N-acetylgalactosaminyltransferase // 8p	ChGn	NM_018371	1.21087e-05	3126520	505995	654201	main	chr8	-	19276170	19276244	19276166	19276261	95	0.0240948	-1.8128	AA PCa	in frame
3134034	NM_006904 // PRKDC // protein kinase, DNA-activated, catalytic polypeptide // 8q	PRKDC	NM_006904	8.08072e-08	3134048	510545	660139	main	chr8	-	48689415	48689528	48689404	48689544	140	0.00186958	1.66844	EA PCa	in frame
3134034	NM_006904 // PRKDC // protein kinase, DNA-activated, catalytic polypeptide // 8q	PRKDC	NM_006904	8.08072e-08	3134124	510599	660215	main	chr8	-	48775997	48776099	48775959	48776138	179	0.0282392	1.71825	EA PCa	in frame
3134034	NM_006904 // PRKDC // protein kinase, DNA-activated, catalytic polypeptide // 8q	PRKDC	NM_006904	8.08072e-08	3134047	510544	660138	main	chr8	-	48686902	48686938	48686733	48686938	205	0.0136038	1.59707	EA PCa	frame-shift
3134034	NM_006904 // PRKDC // protein kinase, DNA-activated, catalytic polypeptide // 8q	PRKDC	NM_006904	8.08072e-08	3134071	510560	660162	main	chr8	-	48701720	48701796	48701711	48701799	88	0.00262564	2.06807	EA PCa	frame-shift
3134034	NM_006904 // PRKDC // protein kinase, DNA-activated, catalytic polypeptide // 8q	PRKDC	NM_006904	8.08072e-08	3134049	510546	660140	main	chr8	-	48690278	48690429	48690246	48690435	189	0.00105848	1.7581	EA PCa	frame-shift
3134034	NM_006904 // PRKDC // protein kinase, DNA-activated, catalytic polypeptide // 8q	PRKDC	NM_006904	8.08072e-08	3134058	510552	660149	main	chr8	-	48694781	48694805	48694722	48694815	93	0.000750817	2.20854	EA PCa	frame-shift
3134034	NM_006904 // PRKDC // protein kinase, DNA-activated, catalytic polypeptide // 8q	PRKDC	NM_006904	8.08072e-08	3134070	510559	660161	main	chr8	-	48701566	48701610	48701466	48701610	144	0.00140657	1.66704	EA PCa	frame-shift
3134034	NM_006904 // PRKDC // protein kinase, DNA-activated, catalytic polypeptide // 8q	PRKDC	NM_006904	8.08072e-08	3134172	510636	660263	main	chr8	-	48841702	48841730	48841651	48841738	87	0.00573829	1.91627	EA PCa	frame-shift
3134034	NM_006904 // PRKDC // protein kinase, DNA-activated, catalytic polypeptide // 8q	PRKDC	NM_006904	8.08072e-08	3134193	510653	660284	main	chr8	-	48868457	48868503	48868433	48868508	75	0.0206551	1.72542	EA PCa	frame-shift
3135046	NM_014682 // ST18 // suppression of tumorigenicity 18 (breast carcinoma) (zinc f	ST18	NM_014682	0.000120422	3135080	511214	660976	main	chr8	-	53077730	53077770	53077694	53077785	91	0.0147186	-1.60916	AA PCa	frame-shift
3135046	NM_014682 // ST18 // suppression of tumorigenicity 18 (breast carcinoma) (zinc f	ST18	NM_014682	0.000120422	3135081	511215	660977	main	chr8	-	53079455	53079521	53079411	53079546	135	0.00325428	-1.76433	AA PCa	frame-shift
3135046	NM_014682 // ST18 // suppression of tumorigenicity 18 (breast carcinoma) (zinc f	ST18	NM_014682	0.000120422	3135085	511219	660981	main	chr8	-	53084427	53084650	53084351	53085143	792	0.0182473	-1.57324	AA PCa	frame-shift
3135452	NM_015941 // ATP6V1H // ATPase, H+ transporting, lysosomal 50/57kDa, V1 subunit	ATP6V1H	NM_015941	0.000132409	3135472	511493	661314	main	chr8	-	54684558	54684631	54684548	54684727	179	0.000545988	1.86869	EA PCa	in frame
3136888	NM_014729 // TOX // thymocyte selection-associated high mobility group box // 8q	TOX	NM_014729	0.00166257	3136907	512330	662439	main	chr8	-	59739397	59739447	59739380	59739461	81	0.0262324	1.59212	EA PCa	frame-shift
3138464	NM_002603 // PDE7A // phosphodiesterase 7A // 8q13 // 5150 /// NM_002604 // PDE7	PDE7A	NM_002603	0.00236978	3138513	513344	663670	main	chr8	-	66701129	66701175	66701116	66701176	60	0.0110135	-1.81582	AA PCa	frame-shift
3139035	NM_006421 // ARFGEF1 // ADP-ribosylation factor guanine nucleotide-exchange fact	ARFGEF1	NM_006421	0.000163476	3139059	513677	664105	main	chr8	-	68116959	68117035	68116914	68117054	140	0.00142194	-1.8145	AA PCa	in frame
3139035	NM_006421 // ARFGEF1 // ADP-ribosylation factor guanine nucleotide-exchange fact	ARFGEF1	NM_006421	0.000163476	3139054	513675	664100	main	chr8	-	68113732	68113822	68113701	68113840	139	0.0162273	-1.57991	AA PCa	frame-shift
3139155	NM_020361 // CPA6 // carboxypeptidase A6 // 8q13.2 // 57094 /// AY044833 // CPA6	CPA6	NM_020361	8.89262e-05	3139180	513767	664218	main	chr8	-	68419071	68419123	68419021	68419123	102	0.0149295	-1.76316	AA PCa	frame-shift
3139690	NM_024504 // PRDM14 // PR domain containing 14 // 8p21-p12 // 63978	PRDM14	NM_024504	0.000213867	3139697	514085	664606	main	chr8	-	70978497	70978678	70978469	70978740	271	0.00625101	-1.63029	AA PCa	frame-shift
3141809	NM_014018 // MRPS28 // mitochondrial ribosomal protein S28 // 8q21.1-q21.2 // 28	MRPS28	NM_014018	0.00197872	3141838	515457	666286	main	chr8	-	80915371	80915403	80915233	80915415	182	0.0200701	1.94711	EA PCa	in frame
3143970	NM_002485 // NBN // nibrin // 8q21 // 4683 /// NM_001024688 // NBN // nibrin //	NBN	NM_002485	0.000241809	3144004	516755	667916	main	chr8	-	90992983	90993121	90992961	90993121	160	0.0262981	1.96245	EA PCa	frame-shift
3146723	NM_152628 // MGC39715 // hypothetical protein MGC39715 // 8q22.3 // 169166	MGC39715	NM_152628	2.45688e-05	3146759	518513	670134	main	chr8	-	101642569	101642614	101642554	101642619	65	0.0192004	1.77347	EA PCa	in frame
3146723	NM_152628 // MGC39715 // hypothetical protein MGC39715 // 8q22.3 // 169166	MGC39715	NM_152628	2.45688e-05	3146741	518502	670116	main	chr8	-	101620722	101620780	101620721	101620791	70	0.0127986	1.68653	EA PCa	frame-shift
3146723	NM_152628 // MGC39715 // hypothetical protein MGC39715 // 8q22.3 // 169166	MGC39715	NM_152628	2.45688e-05	3146744	518505	670119	main	chr8	-	101625235	101625310	101625222	101625313	91	0.0169302	1.79915	EA PCa	frame-shift
3146723	NM_152628 // MGC39715 // hypothetical protein MGC39715 // 8q22.3 // 169166	MGC39715	NM_152628	2.45688e-05	3146761	518515	670136	main	chr8	-	101648132	101648207	101648124	101648239	115	0.0123239	1.89245	EA PCa	frame-shift
3146723	NM_152628 // MGC39715 // hypothetical protein MGC39715 // 8q22.3 // 169166	MGC39715	NM_152628	2.45688e-05	3146736	518498	670111	main	chr8	-	101608982	101609055	101608866	101609070	204	0.0201349	1.9066	EA PCa	frame-shift
3147321	NM_015902 // UBR5 // ubiquitin protein ligase E3 component n-recognin 5 // 8q22	UBR5	NM_015902	0.00152004	3147362	518911	670675	main	chr8	-	103291316	103291424	103291263	103291436	173	0.0293415	1.57636	EA PCa	in frame
3147321	NM_015902 // UBR5 // ubiquitin protein ligase E3 component n-recognin 5 // 8q22	UBR5	NM_015902	0.00152004	3147368	518915	670681	main	chr8	-	103297818	103297974	103297740	103298009	269	0.0178503	-1.59809	AA PCa	in frame
3148545	NM_178565 // RSPO2 // R-spondin 2 homolog (Xenopus laevis) // 8q23.1 // 340419 /	RSPO2	NM_178565	0.000145742	3148561	519705	671627	main	chr8	-	109001290	109001341	109001283	109001365	82	0.0014059	-2.25113	AA PCa	frame-shift
3148545	NM_178565 // RSPO2 // R-spondin 2 homolog (Xenopus laevis) // 8q23.1 // 340419 /	RSPO2	NM_178565	0.000145742	3148561	519705	671627	main	chr8	-	109001290	109001341	109001283	109001472	189	0.0014059	-2.25113	AA PCa	frame-shift
3149161	NM_198123 // CSMD3 // CUB and Sushi multiple domains 3 // 8q23.3 // 114788 /// N	CSMD3	NM_198123	1.11934e-07	3149288	520217	672225	main	chr8	-	113812394	113812450	113812390	113812503	113	0.00945375	-1.75309	AA PCa	in frame
3149161	NM_198123 // CSMD3 // CUB and Sushi multiple domains 3 // 8q23.3 // 114788 /// N	CSMD3	NM_198123	1.11934e-07	3149277	520209	672214	main	chr8	-	113697803	113697827	113697634	113697961	327	0.0018334	-2.43638	AA PCa	frame-shift
3153328	BC016345 // FAM49B // family with sequence similarity 49, member B // 8q24.21 //	FAM49B	BC016345	2.69442e-05	3153340	522872	675474	main	chr8	-	130863090	130863134	130863080	130863160	80	0.0221086	1.59432	EA PCa	in frame
3153328	BC016345 // FAM49B // family with sequence similarity 49, member B // 8q24.21 //	FAM49B	BC016345	2.69442e-05	3153341	522873	675475	main	chr8	-	130864420	130864498	130864407	130864524	117	0.0127083	1.84023	EA PCa	frame-shift
3153428	NM_018482 // DDEF1 // development and differentiation enhancing factor 1 // 8q24	DDEF1	NM_018482	0.00201726	3153486	522979	675609	main	chr8	-	131140311	131140335	131140172	131140336	164	0.0045399	1.80182	EA PCa	in frame
3154263	NM_001045556 // SLA // Src-like-adaptor // 8q22.3-qter|8q24 // 6503 /// ENST0000	SLA	NM_001045556	0.000265282	3154286	523540	676302	main	chr8	-	134072381	134072405	134072344	134072445	101	0.0185136	-1.9227	AA PCa	in frame
3154263	NM_001045556 // SLA // Src-like-adaptor // 8q22.3-qter|8q24 // 6503 /// ENST0000	SLA	NM_001045556	0.000265282	3154286	523540	676302	main	chr8	-	134072381	134072405	134072344	134072405	61	0.0185136	-1.9227	AA PCa	frame-shift
3154263	NM_001045556 // SLA // Src-like-adaptor // 8q22.3-qter|8q24 // 6503 /// ENST0000	SLA	NM_001045556	0.000265282	3154286	523540	676302	main	chr8	-	134072381	134072405	134072344	134072525	181	0.0185136	-1.9227	AA PCa	frame-shift
3155937	NM_031466 // NIBP // NIK and IKK{beta} binding protein // 8q24.3 // 83696 /// AK	NIBP	NM_031466	0.000452994	3156062	524684	677707	main	chr8	-	141231558	141231624	141231557	141231682	125	0.00486278	-1.60833	AA PCa	in frame
3155937	NM_031466 // NIBP // NIK and IKK{beta} binding protein // 8q24.3 // 83696 /// AK	NIBP	NM_031466	0.000452994	3156100	524720	677745	main	chr8	-	141370149	141370176	141370148	141370292	144	0.0260524	1.63906	EA PCa	frame-shift
3157385	NM_052963 // TOP1MT // topoisomerase (DNA) I, mitochondrial // 8q24.3 // 116447	TOP1MT	NM_052963	2.76849e-05	3157408	525574	678866	main	chr8	-	144411571	144411640	144411519	144411641	122	0.000364493	1.96055	EA PCa	in frame
3157385	NM_052963 // TOP1MT // topoisomerase (DNA) I, mitochondrial // 8q24.3 // 116447	TOP1MT	NM_052963	2.76849e-05	3157390	525559	678848	main	chr8	-	144391671	144391695	144391610	144391713	103	0.00537128	-1.7893	AA PCa	frame-shift
3157385	NM_052963 // TOP1MT // topoisomerase (DNA) I, mitochondrial // 8q24.3 // 116447	TOP1MT	NM_052963	2.76849e-05	3157408	525574	678866	main	chr8	-	144411571	144411640	144411519	144411585	66	0.000364493	1.96055	EA PCa	frame-shift
3157901	NM_201384 // PLEC1 // plectin 1, intermediate filament binding protein 500kDa //	PLEC1	NM_201384	0.000349741	3157935	525881	679348	main	chr8	-	144996733	144996787	144996671	145000052	3381	0.0016744	1.56215	EA PCa	frame-shift
3158011	NM_032789 // PARP10 // poly (ADP-ribose) polymerase family, member 10 // 8q24.3	PARP10	NM_032789	2.13859e-05	3158014	525933	679426	main	chr8	-	145051716	145051740	145051651	145051998	347	0.000683834	-2.05219	AA PCa	in frame
3158767	NM_004260 // RECQL4 // RecQ protein-like 4 // 8q24.3 // 9401 /// ENST00000301323	RECQL4	NM_004260	6.01942e-07	3158787	526313	680138	main	chr8	-	145739586	145739657	145739572	145739746	174	0.00150696	-1.79096	AA PCa	frame-shift
3158767	NM_004260 // RECQL4 // RecQ protein-like 4 // 8q24.3 // 9401 /// ENST00000301323	RECQL4	NM_004260	6.01942e-07	3158803	526320	680154	main	chr8	-	145741981	145742045	145741371	145742148	777	0.000108013	-1.5652	AA PCa	frame-shift
3160658	NM_004170 // SLC1A1 // solute carrier family 1 (neuronal/epithelial high affinit	SLC1A1	NM_004170	0.000742444	3160699	527436	681688	main	chr9	+	4585326	4585531	4585311	4585558	247	0.0215818	1.73309	EA PCa	frame-shift
3161113	NM_025239 // PDCD1LG2 // programmed cell death 1 ligand 2 // 9p24.2 // 80380 ///	PDCD1LG2	NM_025239	3.12457e-05	3161137	527722	682061	main	chr9	+	5557622	5557720	5557617	5557752	135	0.026104	-1.81722	AA PCa	frame-shift
3163200	BX537933 // C9orf93 // chromosome 9 open reading frame 93 // 9p22.3 // 203238 //	C9orf93	BX537933	0.000784422	3163239	529035	683635	main	chr9	+	15777733	15777824	15777597	15777824	227	0.00379383	-1.62154	AA PCa	in frame
3163982	NM_001040272 // ADAMTSL1 // ADAMTS-like 1 // 9p22.2-p22.1 // 92949 /// NM_052866	ADAMTSL1	NM_001040272	3.00715e-05	3164045	529603	684343	main	chr9	+	18706843	18707035	18706744	18707046	302	0.0154771	1.88485	EA PCa	in frame
3163982	NM_001040272 // ADAMTSL1 // ADAMTS-like 1 // 9p22.2-p22.1 // 92949 /// NM_052866	ADAMTSL1	NM_001040272	3.00715e-05	3164008	529581	684306	main	chr9	+	18622241	18622349	18622240	18622367	127	0.01533	2.43229	EA PCa	frame-shift
3163982	NM_001040272 // ADAMTSL1 // ADAMTS-like 1 // 9p22.2-p22.1 // 92949 /// NM_052866	ADAMTSL1	NM_001040272	3.00715e-05	3164033	529595	684331	main	chr9	+	18681830	18681939	18681809	18681957	148	0.0145022	2.46335	EA PCa	frame-shift
3163982	NM_001040272 // ADAMTSL1 // ADAMTS-like 1 // 9p22.2-p22.1 // 92949 /// NM_052866	ADAMTSL1	NM_001040272	3.00715e-05	3164013	529585	684311	main	chr9	+	18635962	18636015	18635940	18636015	75	0.0297037	1.9929	EA PCa	frame-shift
3164086	NM_001040272 // ADAMTSL1 // ADAMTS-like 1 // 9p22.2-p22.1 // 92949 /// BC100788	ADAMTSL1	NM_001040272	0.000534813	3164110	529652	684399	main	chr9	+	18829855	18829919	18829840	18829975	135	0.0187401	1.95426	EA PCa	frame-shift
3179872	NM_014612 // FAM120A // family with sequence similarity 120A // 9q22.31 // 23196	FAM120A	NM_014612	0.000172548	3179898	539172	696664	main	chr9	+	96294494	96294560	96294436	96294611	175	0.0247065	1.5718	EA PCa	frame-shift
3179872	NM_014612 // FAM120A // family with sequence similarity 120A // 9q22.31 // 23196	FAM120A	NM_014612	0.000172548	3179900	539173	696666	main	chr9	+	96305516	96305667	96305503	96305753	250	0.00870383	1.73156	EA PCa	frame-shift
3179872	NM_014612 // FAM120A // family with sequence similarity 120A // 9q22.31 // 23196	FAM120A	NM_014612	0.000172548	3179898	539172	696664	main	chr9	+	96294494	96294560	96294436	96294658	222	0.0247065	1.5718	EA PCa	frame-shift
3183238	NM_207647 // FSD1L // fibronectin type III and SPRY domain containing 1-like //	FSD1L	NM_207647	0.000276179	3183242	541154	699293	main	chr9	+	108270921	108270995	108270897	108270996	99	0.0151373	-1.545	AA PCa	frame-shift
3183305	NM_001079802 // FKTN // fukutin // 9q31-q33 // 2218 /// NM_006731 // FKTN // fuk	FKTN	NM_001079802	0.00115701	3183335	541214	699371	main	chr9	+	108382309	108382335	108382214	108382342	128	0.00220376	-1.93488	AA PCa	in frame
3184710	NM_005592 // MUSK // muscle, skeletal, receptor tyrosine kinase // 9q31.3-q32 //	MUSK	NM_005592	0.000762766	3184737	542140	700508	main	chr9	+	113530158	113530309	113530097	113530363	266	0.00830828	-1.67019	AA PCa	in frame
3187577	NM_007018 // CEP110 // centrosomal protein 110kDa // 9q33-q34 // 11064 /// AF083	CEP110	NM_007018	0.00148341	3187659	543971	702838	main	chr9	+	123927273	123927356	123927220	123927378	158	0.00362249	-1.58719	AA PCa	in frame
3187577	NM_007018 // CEP110 // centrosomal protein 110kDa // 9q33-q34 // 11064 /// AF083	CEP110	NM_007018	0.00148341	3187592	543931	702771	main	chr9	+	123860798	123860848	123860663	123860850	187	0.0106368	-1.75755	AA PCa	frame-shift
3187577	NM_007018 // CEP110 // centrosomal protein 110kDa // 9q33-q34 // 11064 /// AF083	CEP110	NM_007018	0.00148341	3187671	543979	702850	main	chr9	+	123935561	123935758	123935520	123935787	267	0.00721687	-1.52921	AA PCa	frame-shift
3188697	BC000101 // NEK6 // NIMA (never in mitosis gene a)-related kinase 6 // 9q33.3-q3	NEK6	BC000101	2.07985e-07	3188731	544626	703713	main	chr9	+	127076232	127076264	127076201	127076264	63	0.000408893	1.78876	EA PCa	frame-shift
3188697	BC000101 // NEK6 // NIMA (never in mitosis gene a)-related kinase 6 // 9q33.3-q3	NEK6	BC000101	2.07985e-07	3188732	544627	703714	main	chr9	+	127083756	127083807	127083737	127083848	111	0.011086	1.80105	EA PCa	frame-shift
3189110	NM_015635 // GAPVD1 // GTPase activating protein and VPS9 domains 1 // 9q33.3 //	GAPVD1	NM_015635	0.000909088	3189178	544887	704087	main	chr9	+	128124885	128124913	128124884	128125025	141	0.0186311	-1.56418	AA PCa	frame-shift
3189864	NM_138361 // LRSAM1 // leucine rich repeat and sterile alpha motif containing 1	LRSAM1	NM_138361	0.00158236	3189912	545387	704727	main	chr9	+	130265057	130265178	130265052	130265178	126	0.0156376	-1.54802	AA PCa	frame-shift
3190151	ENST00000373068 // SLC25A25 // solute carrier family 25 (mitochondrial carrier;	SLC25A25	ENST00000373068	0.00279424	3190176	545550	704959	main	chr9	+	130868438	130868536	130868428	130868536	108	0.0118001	1.52275	EA PCa	frame-shift
3190190	NM_005564 // LCN2 // lipocalin 2 // 9q34 // 3934	LCN2	NM_005564	0.00012926	3190195	545561	704974	main	chr9	+	130911817	130911841	130911804	130911942	138	0.0272559	-2.07089	AA PCa	frame-shift
3190463	NM_002540 // ODF2 // outer dense fiber of sperm tails 2 // 9q34.11 // 4957 /// B	ODF2	NM_002540	0.000173939	3190503	545736	705249	main	chr9	+	131258377	131258401	131258319	131258420	101	0.00947321	-1.58993	AA PCa	in frame
3190683	NM_013355 // PKN3 // protein kinase N3 // 9q34.11 // 29941	PKN3	NM_013355	0.000921029	3190709	545875	705444	main	chr9	+	131480604	131480666	131480603	131480666	63	3.79336e-05	-1.79483	AA PCa	frame-shift
3191176	NM_006676 // USP20 // ubiquitin specific peptidase 20 // 9q34.11 // 10868 /// NM	USP20	NM_006676	0.000930411	3191196	546182	705870	main	chr9	+	132623822	132623869	132623821	132623891	70	0.0166236	1.64109	EA PCa	frame-shift
3191176	NM_006676 // USP20 // ubiquitin specific peptidase 20 // 9q34.11 // 10868 /// NM	USP20	NM_006676	0.000930411	3191185	546175	705859	main	chr9	+	132614853	132614877	132614834	132614915	81	0.00105137	-1.53248	AA PCa	frame-shift
3191695	NM_014285 // EXOSC2 // exosome component 2 // 9q34 // 23404 /// AK090512 // EXOS	EXOSC2	NM_014285	5.4985e-07	3191700	546521	706327	main	chr9	+	133572969	133573014	133572968	133573014	46	0.00579895	1.75788	EA PCa	frame-shift
3191900	NM_005085 // NUP214 // nucleoporin 214kDa // 9q34.1 // 8021	NUP214	NM_005085	0.00100494	3191917	546667	706531	main	chr9	+	134014668	134014694	134014667	134014794	127	0.0131141	1.69623	EA PCa	frame-shift
3195174	NM_016219 // MAN1B1 // mannosidase, alpha, class 1B, member 1 // 9q34 // 11253 /	MAN1B1	NM_016219	0.000100449	3195180	548583	709312	main	chr9	+	139982530	139982627	139982526	139982635	109	0.0136919	1.73348	EA PCa	frame-shift
3196842	NM_134428 // RFX3 // regulatory factor X, 3 (influences HLA class II expression)	RFX3	NM_134428	5.40903e-05	3196862	549597	710657	main	chr9	-	3257018	3257181	3256990	3257199	209	0.0278148	1.54249	EA PCa	in frame
3196842	NM_134428 // RFX3 // regulatory factor X, 3 (influences HLA class II expression)	RFX3	NM_134428	5.40903e-05	3196875	549605	710670	main	chr9	-	3275500	3275575	3275499	3275612	113	0.0042863	1.84011	EA PCa	in frame
3196842	NM_134428 // RFX3 // regulatory factor X, 3 (influences HLA class II expression)	RFX3	NM_134428	5.40903e-05	3196903	549631	710698	main	chr9	-	3395494	3395582	3395471	3395588	117	0.0213261	1.59619	EA PCa	frame-shift
3199790	NM_033222 // PSIP1 // PC4 and SFRS1 interacting protein 1 // 9p22.3 // 11168 ///	PSIP1	NM_033222	0.000173154	3199820	551540	712985	main	chr9	-	15490008	15490032	15489983	15490122	139	0.0113731	2.47096	EA PCa	frame-shift
3202171	NM_001031689 // PLAA // phospholipase A2-activating protein // 9p21 // 9373 ///	PLAA	NM_001031689	0.000459577	3202193	552973	714821	main	chr9	-	26923182	26923318	26923175	26923345	170	0.002786	1.82668	EA PCa	in frame
3203086	NM_014314 // DDX58 // DEAD (Asp-Glu-Ala-Asp) box polypeptide 58 // 9p12 // 23586	DDX58	NM_014314	0.00265031	3203106	553540	715509	main	chr9	-	32488773	32488862	32488731	32488885	154	0.0190616	1.71886	EA PCa	frame-shift
3203855	NM_015397 // WDR40A // WD repeat domain 40A // 9p13.3 // 25853	WDR40A	NM_015397	0.00102116	3203860	553970	716148	main	chr9	-	34089414	34089583	34089409	34089588	179	0.00461999	1.85158	EA PCa	in frame
3203855	NM_015397 // WDR40A // WD repeat domain 40A // 9p13.3 // 25853	WDR40A	NM_015397	0.00102116	3203867	553977	716155	main	chr9	-	34107365	34107519	34107356	34107563	207	0.00863324	1.70116	EA PCa	frame-shift
3204243	NM_005866 // OPRS1 // opioid receptor, sigma 1 // 9p13.3 // 10280 /// NM_147157	OPRS1	NM_005866	0.000902307	3204250	554206	716486	main	chr9	-	34636998	34637064	34636993	34637109	116	0.000527403	1.82697	EA PCa	in frame
3204243	NM_005866 // OPRS1 // opioid receptor, sigma 1 // 9p13.3 // 10280 /// NM_147157	OPRS1	NM_005866	0.000902307	3204250	554206	716486	main	chr9	-	34636998	34637064	34636993	34637086	93	0.000527403	1.82697	EA PCa	frame-shift
3204648	DQ174771 // CD72 // CD72 molecule // 9p13.3 // 971 /// NM_001782 // CD72 // CD72	CD72	DQ174771	0.000114738	3204662	554401	716831	main	chr9	-	35616608	35616679	35616596	35616686	90	0.00204778	1.70157	EA PCa	frame-shift
3204833	NM_020944 // GBA2 // glucosidase, beta (bile acid) 2 // 9p13.3 // 57704 /// AF25	GBA2	NM_020944	0.000234218	3204844	554503	717002	main	chr9	-	35738229	35738257	35738228	35738371	143	0.0100369	1.65091	EA PCa	in frame
3204833	NM_020944 // GBA2 // glucosidase, beta (bile acid) 2 // 9p13.3 // 57704 /// AF25	GBA2	NM_020944	0.000234218	3204864	554511	717022	main	chr9	-	35741733	35741864	35741668	35741887	219	0.00883008	1.70826	EA PCa	frame-shift
3205162	NM_194328 // RNF38 // ring finger protein 38 // 9p13 // 152006 /// NM_194330 //	RNF38	NM_194328	0.00288711	3205174	554663	717271	main	chr9	-	36351143	36351181	36351111	36351196	85	0.000561413	-1.83183	AA PCa	frame-shift
3209384	NM_013390 // TMEM2 // transmembrane protein 2 // 9q13-q21 // 23670	TMEM2	NM_013390	1.94467e-05	3209447	557324	720641	main	chr9	-	74354996	74355147	74354978	74355148	170	0.0186989	1.56795	EA PCa	in frame
3209384	NM_013390 // TMEM2 // transmembrane protein 2 // 9q13-q21 // 23670	TMEM2	NM_013390	1.94467e-05	3209446	557323	720640	main	chr9	-	74349743	74349871	74349721	74349910	189	0.00554788	1.84379	EA PCa	frame-shift
3212728	BC060815 // AGTPBP1 // ATP/GTP binding protein 1 // 9q21.33 // 23287 /// NM_0152	AGTPBP1	BC060815	5.96181e-06	3212780	559430	723270	main	chr9	-	88296208	88296233	88296182	88296250	68	0.00834223	-1.63553	AA PCa	in frame
3212728	BC060815 // AGTPBP1 // ATP/GTP binding protein 1 // 9q21.33 // 23287 /// NM_0152	AGTPBP1	BC060815	5.96181e-06	3212758	559413	723248	main	chr9	-	88257746	88257814	88257741	88257858	117	0.000436601	-2.11398	AA PCa	frame-shift
3214582	NM_006415 // SPTLC1 // serine palmitoyltransferase, long chain base subunit 1 //	SPTLC1	NM_006415	0.000332767	3214595	560550	724700	main	chr9	-	94797116	94797164	94797091	94797165	74	0.008063	1.92491	EA PCa	in frame
3214668	NM_013417 // IARS // isoleucyl-tRNA synthetase // 9q21 // 3376 /// NM_002161 //	IARS	NM_013417	0.000942683	3214706	560618	724805	main	chr9	-	95015668	95015714	95015643	95015735	92	0.0143349	1.51665	EA PCa	in frame
3214668	NM_013417 // IARS // isoleucyl-tRNA synthetase // 9q21 // 3376 /// NM_002161 //	IARS	NM_013417	0.000942683	3214674	560601	724773	main	chr9	-	94985642	94985701	94985627	94985771	144	0.0279435	1.69715	EA PCa	frame-shift
3214668	NM_013417 // IARS // isoleucyl-tRNA synthetase // 9q21 // 3376 /// NM_002161 //	IARS	NM_013417	0.000942683	3214735	560638	724834	main	chr9	-	95050073	95050130	95050072	95050192	120	0.0229655	1.55259	EA PCa	frame-shift
3215570	NM_000507 // FBP1 // fructose-1,6-bisphosphatase 1 // 9q22.3 // 2203 /// AK29219	FBP1	NM_000507	0.000378691	3215574	561137	725476	main	chr9	-	97365665	97365697	97365662	97365854	192	0.0178079	1.95658	EA PCa	frame-shift
3216276	NM_007001 // SLC35D2 // solute carrier family 35, member D2 // 9q22.32 // 11046	SLC35D2	NM_007001	7.93079e-07	3216292	561605	726055	main	chr9	-	99107599	99107681	99107580	99107683	103	0.0153554	1.62786	EA PCa	frame-shift
3218528	NM_005502 // ABCA1 // ATP-binding cassette, sub-family A (ABC1), member 1 // 9q3	ABCA1	NM_005502	3.23856e-05	3218560	562991	727870	main	chr9	-	107564366	107564432	107564334	107564440	106	0.0257128	1.70641	EA PCa	frame-shift
3218528	NM_005502 // ABCA1 // ATP-binding cassette, sub-family A (ABC1), member 1 // 9q3	ABCA1	NM_005502	3.23856e-05	3218575	562999	727885	main	chr9	-	107576728	107576756	107576707	107576756	49	0.0115083	1.90158	EA PCa	frame-shift
3218528	NM_005502 // ABCA1 // ATP-binding cassette, sub-family A (ABC1), member 1 // 9q3	ABCA1	NM_005502	3.23856e-05	3218591	563009	727901	main	chr9	-	107587974	107588048	107587963	107588168	205	0.00964053	1.92688	EA PCa	frame-shift
3218528	NM_005502 // ABCA1 // ATP-binding cassette, sub-family A (ABC1), member 1 // 9q3	ABCA1	NM_005502	3.23856e-05	3218633	563038	727943	main	chr9	-	107651390	107651430	107651382	107651476	94	0.0102288	1.51527	EA PCa	frame-shift
3218528	NM_005502 // ABCA1 // ATP-binding cassette, sub-family A (ABC1), member 1 // 9q3	ABCA1	NM_005502	3.23856e-05	3218596	563012	727906	main	chr9	-	107593207	107593297	107593205	107593382	177	0.0104669	1.60597	EA PCa	frame-shift
3219547	NM_003640 // IKBKAP // inhibitor of kappa light polypeptide gene enhancer in B-c	IKBKAP	NM_003640	2.05909e-05	3219608	563635	728664	main	chr9	-	111688830	111688856	111688802	111688883	81	0.00202947	1.83013	EA PCa	frame-shift
3223776	NM_001735 // C5 // complement component 5 // 9q33-q34 // 727 /// BC022299 // C5	C5	NM_001735	7.19305e-05	3223832	566303	732125	main	chr9	-	123785717	123785784	123785681	123785797	116	0.0018615	-1.56584	AA PCa	in frame
3224650	NM_020946 // DENND1A // DENN/MADD domain containing 1A // 9q33.2 // 57706 /// NM	DENND1A	NM_020946	4.5451e-10	3224754	566893	732880	main	chr9	-	126371716	126371752	126371714	126371760	46	0.00848692	1.61294	EA PCa	frame-shift
3224650	NM_020946 // DENND1A // DENN/MADD domain containing 1A // 9q33.2 // 57706 /// NM	DENND1A	NM_020946	4.5451e-10	3224806	566941	732932	main	chr9	-	126520053	126520095	126519981	126520101	120	0.0025167	-4.0597	AA PCa	frame-shift
3226027	NM_130459 // TOR2A // torsin family 2, member A // 9q34.11 // 27433 /// NM_00108	TOR2A	NM_130459	0.00297226	3226035	567749	733966	main	chr9	-	130495686	130495830	130495663	130495770	107	0.000303416	1.58047	EA PCa	in frame
3226027	NM_130459 // TOR2A // torsin family 2, member A // 9q34.11 // 27433 /// NM_00108	TOR2A	NM_130459	0.00297226	3226035	567749	733966	main	chr9	-	130495686	130495830	130495663	130495839	176	0.000303416	1.58047	EA PCa	in frame
3226027	NM_130459 // TOR2A // torsin family 2, member A // 9q34.11 // 27433 /// NM_00108	TOR2A	NM_130459	0.00297226	3226035	567749	733966	main	chr9	-	130495686	130495830	130495494	130495839	345	0.000303416	1.58047	EA PCa	frame-shift
3226844	NM_000755 // CRAT // carnitine acetyltransferase // 9q34.1 // 1384 /// NM_004003	CRAT	NM_000755	8.56684e-09	3226854	568200	734668	main	chr9	-	131862145	131862226	131862144	131862245	101	0.0233309	1.67406	EA PCa	in frame
3226844	NM_000755 // CRAT // carnitine acetyltransferase // 9q34.1 // 1384 /// NM_004003	CRAT	NM_000755	8.56684e-09	3226850	568196	734664	main	chr9	-	131860314	131860411	131860291	131860427	136	0.00840185	1.94653	EA PCa	frame-shift
3226844	NM_000755 // CRAT // carnitine acetyltransferase // 9q34.1 // 1384 /// NM_004003	CRAT	NM_000755	8.56684e-09	3226848	568194	734662	main	chr9	-	131858375	131858414	131858276	131858414	138	0.00604186	1.8914	EA PCa	frame-shift
3226844	NM_000755 // CRAT // carnitine acetyltransferase // 9q34.1 // 1384 /// NM_004003	CRAT	NM_000755	8.56684e-09	3226852	568198	734666	main	chr9	-	131860831	131860919	131860809	131860929	120	0.00179103	1.94739	EA PCa	frame-shift
3226844	NM_000755 // CRAT // carnitine acetyltransferase // 9q34.1 // 1384 /// NM_004003	CRAT	NM_000755	8.56684e-09	3226862	568206	734676	main	chr9	-	131865292	131865338	131865291	131865345	54	0.00956034	1.67593	EA PCa	frame-shift
3227098	NM_000113 // TOR1A // torsin family 1, member A (torsin A) // 9q34 // 1861 /// B	TOR1A	NM_000113	0.000563497	3227109	568366	734889	main	chr9	-	132581132	132581196	132581023	132581199	176	0.00749574	1.67166	EA PCa	in frame
3227159	NM_015033 // FNBP1 // formin binding protein 1 // 9q34 // 23048 /// ENST00000372	FNBP1	NM_015033	0.0011436	3227221	568428	734991	main	chr9	-	132720780	132720823	132720769	132720832	63	0.0121829	2.04521	EA PCa	frame-shift
3227645	NM_031432 // UCK1 // uridine-cytidine kinase 1 // 9q34.13 // 83549	UCK1	NM_031432	0.000923132	3227651	568672	735309	main	chr9	-	134401316	134401357	134401315	134401364	49	0.0165018	3.42392	EA PCa	frame-shift
3233605	NM_004566 // PFKFB3 // 6-phosphofructo-2-kinase/fructose-2,6-biphosphatase 3 //	PFKFB3	NM_004566	0.00138349	3233645	572293	740473	main	chr10	+	6264829	6264869	6264817	6264947	130	3.78997e-05	-1.51041	AA PCa	frame-shift
3233605	NM_004566 // PFKFB3 // 6-phosphofructo-2-kinase/fructose-2,6-biphosphatase 3 //	PFKFB3	NM_004566	0.00138349	3233658	572299	740486	main	chr10	+	6268160	6268260	6268154	6268328	174	0.00220537	-1.71225	AA PCa	frame-shift
3235726	NM_001008211 // OPTN // optineurin // 10p13 // 10133 /// NM_001008213 // OPTN //	OPTN	NM_001008211	0.000114048	3235761	573653	742182	main	chr10	+	13174124	13174197	13174066	13174197	131	0.0263486	1.76221	EA PCa	in frame
3236958	NM_003380 // VIM // vimentin // 10p13 // 7431 /// AK056766 // VIM // vimentin //	VIM	NM_003380	0.000244906	3236980	574388	743119	main	chr10	+	17272682	17272709	17272648	17272709	61	0.0291501	1.84482	EA PCa	frame-shift
3240987	NM_005204 // MAP3K8 // mitogen-activated protein kinase kinase kinase 8 // 10p11	MAP3K8	NM_005204	0.00163592	3240998	576968	746408	main	chr10	+	30727984	30728186	30727867	30728203	336	0.00640254	1.53926	EA PCa	frame-shift
3249738	NM_012207 // HNRPH3 // heterogeneous nuclear ribonucleoprotein H3 (2H9) // 10q22	HNRPH3	NM_012207	0.00152185	3249758	582345	753234	main	chr10	+	70097701	70097728	70097614	70097753	139	0.00829965	1.71174	EA PCa	frame-shift
3249886	NM_030625 // CXXC6 // CXXC finger 6 // 10q21 // 80312	CXXC6	NM_030625	2.41944e-06	3249925	582449	753392	main	chr10	+	70450577	70450674	70450564	70451571	1007	0.00804884	-1.52759	AA PCa	in frame
3249886	NM_030625 // CXXC6 // CXXC finger 6 // 10q21 // 80312	CXXC6	NM_030625	2.41944e-06	3249924	582448	753391	main	chr10	+	70446438	70446464	70446112	70446464	352	0.00711247	-1.88289	AA PCa	frame-shift
3249886	NM_030625 // CXXC6 // CXXC finger 6 // 10q21 // 80312	CXXC6	NM_030625	2.41944e-06	3249896	582431	753363	main	chr10	+	70333783	70333850	70332095	70334009	1914	0.0163463	-1.56529	AA PCa	frame-shift
3250055	NM_004728 // DDX21 // DEAD (Asp-Glu-Ala-Asp) box polypeptide 21 // 10q21 // 9188	DDX21	NM_004728	6.6486e-07	3250061	582522	753503	main	chr10	+	70715986	70716062	70715981	70716068	87	0.00420901	-1.88096	AA PCa	frame-shift
3250204	NM_003171 // SUPV3L1 // suppressor of var1, 3-like 1 (S. cerevisiae) // 10q22.1	SUPV3L1	NM_003171	0.00217705	3250220	582625	753650	main	chr10	+	70956757	70956833	70956747	70956839	92	0.000439404	1.66344	EA PCa	in frame
3250204	NM_003171 // SUPV3L1 // suppressor of var1, 3-like 1 (S. cerevisiae) // 10q22.1	SUPV3L1	NM_003171	0.00217705	3250213	582621	753643	main	chr10	+	70949080	70949187	70949022	70949191	169	0.00102506	1.75973	EA PCa	frame-shift
3250204	NM_003171 // SUPV3L1 // suppressor of var1, 3-like 1 (S. cerevisiae) // 10q22.1	SUPV3L1	NM_003171	0.00217705	3250232	582633	753662	main	chr10	+	70968384	70968759	70968355	70968791	436	0.00407401	1.65164	EA PCa	frame-shift
3250863	NM_003901 // SGPL1 // sphingosine-1-phosphate lyase 1 // 10q21 // 8879 /// BC051	SGPL1	NM_003901	0.00120841	3250888	583075	754247	main	chr10	+	72630862	72630893	72630804	72630903	99	0.00439495	1.94523	EA PCa	frame-shift
3251566	NM_152635 // OIT3 // oncoprotein induced transcript 3 // 10q22.1 // 170392	OIT3	NM_152635	0.00128625	3251568	583549	754834	main	chr10	+	74653589	74653617	74653556	74653617	61	0.0136748	-1.52048	AA PCa	frame-shift
3251848	NM_004922 // SEC24C // SEC24 related gene family, member C (S. cerevisiae) // 10	SEC24C	NM_004922	2.9863e-06	3251879	583734	755076	main	chr10	+	75528787	75528884	75528764	75528910	146	0.00372625	1.5892	EA PCa	in frame
3251848	NM_004922 // SEC24C // SEC24 related gene family, member C (S. cerevisiae) // 10	SEC24C	NM_004922	2.9863e-06	3251887	583736	755084	main	chr10	+	75530042	75530136	75530037	75530229	192	0.00816823	1.82884	EA PCa	frame-shift
3258910	NM_018063 // HELLS // helicase, lymphoid-specific // 10q24.2 // 3070 /// AB10272	HELLS	NM_018063	0.000343274	3258932	588166	760890	main	chr10	+	96341127	96341274	96341082	96341279	197	0.000367302	-1.5492	AA PCa	in frame
3258910	NM_018063 // HELLS // helicase, lymphoid-specific // 10q24.2 // 3070 /// AB10272	HELLS	NM_018063	0.000343274	3258939	588172	760897	main	chr10	+	96350176	96350304	96350169	96350309	140	0.00164495	-1.72634	AA PCa	in frame
3259836	NM_198046 // ZDHHC16 // zinc finger, DHHC-type containing 16 // 10q24.1 // 84287	ZDHHC16	NM_198046	0.000131316	3259861	588722	761626	main	chr10	+	99215423	99215458	99215358	99215540	182	0.0180296	1.69177	EA PCa	in frame
3259836	NM_198046 // ZDHHC16 // zinc finger, DHHC-type containing 16 // 10q24.1 // 84287	ZDHHC16	NM_198046	0.000131316	3259862	588722	761627	main	chr10	+	99215472	99215515	99215358	99215540	182	0.00414213	1.76122	EA PCa	in frame
3259836	NM_198046 // ZDHHC16 // zinc finger, DHHC-type containing 16 // 10q24.1 // 84287	ZDHHC16	NM_198046	0.000131316	3259861	588722	761626	main	chr10	+	99215423	99215458	99215416	99215540	124	0.0180296	1.69177	EA PCa	frame-shift
3259836	NM_198046 // ZDHHC16 // zinc finger, DHHC-type containing 16 // 10q24.1 // 84287	ZDHHC16	NM_198046	0.000131316	3259862	588722	761627	main	chr10	+	99215472	99215515	99215416	99215540	124	0.00414213	1.76122	EA PCa	frame-shift
3259836	NM_198046 // ZDHHC16 // zinc finger, DHHC-type containing 16 // 10q24.1 // 84287	ZDHHC16	NM_198046	0.000131316	3259862	588722	761627	main	chr10	+	99215472	99215515	99215470	99215540	70	0.00414213	1.76122	EA PCa	frame-shift
3259836	NM_198046 // ZDHHC16 // zinc finger, DHHC-type containing 16 // 10q24.1 // 84287	ZDHHC16	NM_198046	0.000131316	3259845	588715	761610	main	chr10	+	99211522	99211662	99211432	99211675	243	0.00828958	1.52765	EA PCa	frame-shift
3259836	NM_198046 // ZDHHC16 // zinc finger, DHHC-type containing 16 // 10q24.1 // 84287	ZDHHC16	NM_198046	0.000131316	3259846	588716	761611	main	chr10	+	99211857	99211993	99211846	99212041	195	0.0280682	1.77192	EA PCa	frame-shift
3262198	NM_014976 // PDCD11 // programmed cell death 11 // 10q24.33 // 22984	PDCD11	NM_014976	7.58389e-05	3262209	590177	763608	main	chr10	+	105169456	105169537	105169455	105169563	108	0.00849203	1.60654	EA PCa	frame-shift
3262198	NM_014976 // PDCD11 // programmed cell death 11 // 10q24.33 // 22984	PDCD11	NM_014976	7.58389e-05	3262210	590178	763609	main	chr10	+	105172876	105173025	105172872	105173079	207	0.00295005	1.597	EA PCa	frame-shift
3262279	NM_004210 // NEURL // neuralized homolog (Drosophila) // 10q25.1 // 9148 /// U87	NEURL	NM_004210	5.30379e-07	3262281	590221	763669	main	chr10	+	105254170	105254206	105254144	105254229	85	0.000245737	-1.68249	AA PCa	frame-shift
3262433	NM_014720 // SLK // STE20-like kinase (yeast) // 10q25.1 // 9748 /// AB002804 //	SLK	NM_014720	2.25607e-06	3262457	590318	763793	main	chr10	+	105765707	105765789	105765669	105765793	124	0.00165859	-1.94143	AA PCa	frame-shift
3266279	NM_003054 // SLC18A2 // solute carrier family 18 (vesicular monoamine), member 2	SLC18A2	NM_003054	7.33254e-05	3266292	592814	766966	main	chr10	+	119012923	119012968	119012909	119012968	59	0.0113244	-2.25772	AA PCa	in frame
3266279	NM_003054 // SLC18A2 // solute carrier family 18 (vesicular monoamine), member 2	SLC18A2	NM_003054	7.33254e-05	3266289	592811	766963	main	chr10	+	119003623	119003785	119003481	119003824	343	0.0123755	-2.52803	AA PCa	frame-shift
3266279	NM_003054 // SLC18A2 // solute carrier family 18 (vesicular monoamine), member 2	SLC18A2	NM_003054	7.33254e-05	3266311	592825	766985	main	chr10	+	119026249	119026314	119026243	119026322	79	0.00414314	-2.33483	AA PCa	frame-shift
3266279	NM_003054 // SLC18A2 // solute carrier family 18 (vesicular monoamine), member 2	SLC18A2	NM_003054	7.33254e-05	3266314	592828	766988	main	chr10	+	119027201	119027245	119027183	119027247	64	0.00127997	-2.80352	AA PCa	frame-shift
3266279	NM_003054 // SLC18A2 // solute carrier family 18 (vesicular monoamine), member 2	SLC18A2	NM_003054	7.33254e-05	3266294	592816	766968	main	chr10	+	119013587	119013629	119013558	119013642	84	0.00939208	-1.85377	AA PCa	frame-shift
3266279	NM_003054 // SLC18A2 // solute carrier family 18 (vesicular monoamine), member 2	SLC18A2	NM_003054	7.33254e-05	3266299	592817	766973	main	chr10	+	119014796	119014877	119014787	119014877	90	0.00182111	-2.20505	AA PCa	frame-shift
3266279	NM_003054 // SLC18A2 // solute carrier family 18 (vesicular monoamine), member 2	SLC18A2	NM_003054	7.33254e-05	3266305	592819	766979	main	chr10	+	119017314	119017395	119017307	119017403	96	0.00842796	-1.77629	AA PCa	frame-shift
3266279	NM_003054 // SLC18A2 // solute carrier family 18 (vesicular monoamine), member 2	SLC18A2	NM_003054	7.33254e-05	3266317	592830	766991	main	chr10	+	119029586	119029684	119029581	119029701	120	0.0105794	-2.61311	AA PCa	frame-shift
3267678	NM_018117 // BRWD2 // bromodomain and WD repeat domain containing 2 // 10q26 //	BRWD2	NM_018117	0.00065892	3267696	593676	768100	main	chr10	+	122633362	122633433	122633350	122633435	85	0.0251629	1.66051	EA PCa	frame-shift
3268222	NM_144587 // BTBD16 // BTB (POZ) domain containing 16 // 10q26.13 // 118663	BTBD16	NM_144587	0.000219822	3268251	594040	768559	main	chr10	+	124096105	124096132	124096008	124096197	189	0.000363086	-1.92836	AA PCa	frame-shift
3269065	BC113629 // LHPP // phospholysine phosphohistidine inorganic pyrophosphate phosp	LHPP	BC113629	0.000634199	3269067	594541	769238	main	chr10	+	126150462	126150544	126150431	126150556	125	0.00387032	1.55304	EA PCa	in frame
3269065	BC113629 // LHPP // phospholysine phosphohistidine inorganic pyrophosphate phosp	LHPP	BC113629	0.000634199	3269093	594561	769264	main	chr10	+	126186657	126186697	126186604	126186697	93	0.000472546	2.13354	EA PCa	frame-shift
3271910	NM_006426 // DPYSL4 // dihydropyrimidinase-like 4 // 10q26 // 10570	DPYSL4	NM_006426	0.000503176	3271944	596402	771567	main	chr10	+	134018343	134018403	134018342	134018434	92	0.010142	1.53855	EA PCa	in frame
3271910	NM_006426 // DPYSL4 // dihydropyrimidinase-like 4 // 10q26 // 10570	DPYSL4	NM_006426	0.000503176	3271938	596399	771561	main	chr10	+	134016191	134016310	134016149	134016329	180	0.00429737	-1.55032	AA PCa	frame-shift
3275042	NM_024701 // ASB13 // ankyrin repeat and SOCS box-containing 13 // 10p15.1 // 79	ASB13	NM_024701	4.10966e-06	3275059	598296	774188	main	chr10	-	5682769	5682793	5682665	5682793	128	0.0141309	1.54146	EA PCa	in frame
3277662	NM_080599 // UPF2 // UPF2 regulator of nonsense transcripts homolog (yeast) // 1	UPF2	NM_080599	0.000899492	3277691	599939	776235	main	chr10	-	11994071	11994097	11994064	11994248	184	0.0143221	-1.57527	AA PCa	frame-shift
3278813	BC064407 // FAM107B // family with sequence similarity 107, member B // 10p13 //	FAM107B	BC064407	3.17506e-06	3278825	600659	777193	main	chr10	-	14563206	14563244	14563188	14563305	117	0.00683954	1.67094	EA PCa	frame-shift
3279108	NM_004808 // NMT2 // N-myristoyltransferase 2 // 10p13 // 9397 /// BC005232 // N	NMT2	NM_004808	1.1e-05	3279126	600852	777452	main	chr10	-	15177299	15177404	15177272	15177417	145	0.0154525	1.62273	EA PCa	frame-shift
3279575	NM_012425 // RSU1 // Ras suppressor protein 1 // 10p13 // 6251 /// NM_152724 //	RSU1	NM_012425	0.00018994	3279621	601187	777865	main	chr10	-	16794601	16794652	16794537	16794652	115	0.0101908	1.89168	EA PCa	frame-shift
3279698	NM_001081 // CUBN // cubilin (intrinsic factor-cobalamin receptor) // 10p12.31 /	CUBN	NM_001081	4.90748e-05	3279801	601313	778028	main	chr10	-	17087120	17087181	17087005	17087187	182	0.00660544	-1.54029	AA PCa	in frame
3279698	NM_001081 // CUBN // cubilin (intrinsic factor-cobalamin receptor) // 10p12.31 /	CUBN	NM_001081	4.90748e-05	3279802	601314	778029	main	chr10	-	17087933	17087962	17087932	17088093	161	0.000328326	-1.84904	AA PCa	in frame
3279698	NM_001081 // CUBN // cubilin (intrinsic factor-cobalamin receptor) // 10p12.31 /	CUBN	NM_001081	4.90748e-05	3279822	601329	778049	main	chr10	-	17145134	17145231	17145123	17145236	113	0.00011801	-1.79399	AA PCa	in frame
3279698	NM_001081 // CUBN // cubilin (intrinsic factor-cobalamin receptor) // 10p12.31 /	CUBN	NM_001081	4.90748e-05	3279700	601234	777927	main	chr10	-	16866979	16867030	16866973	16867081	108	0.00115556	-1.51299	AA PCa	frame-shift
3288224	NM_001018071 // FRMPD2 // FERM and PDZ domain containing 2 // 10q11.22 // 143162	FRMPD2	NM_001018071	1.39476e-07	3288290	606647	784811	main	chr10	-	49457188	49457221	49457063	49457221	158	0.00122109	-2.05398	AA PCa	in frame
3290875	NM_020987 // ANK3 // ankyrin 3, node of Ranvier (ankyrin G) // 10q21 // 288 ///	ANK3	NM_020987	3.16922e-05	3290920	608308	786917	main	chr10	-	61828484	61828617	61828394	61836206	7812	0.00699195	-1.50955	AA PCa	frame-shift
3291682	NM_032776 // JMJD1C // jumonji domain containing 1C // 10q21.2 // 221037 /// NM_	JMJD1C	NM_032776	0.00031408	3291720	608847	787601	main	chr10	-	64958306	64958470	64958272	64958487	215	0.0247666	1.5569	EA PCa	in frame
3293762	NM_002778 // PSAP // prosaposin (variant Gaucher disease and variant metachromat	PSAP	NM_002778	0.000942467	3293795	610174	789248	main	chr10	-	73594140	73594252	73594128	73594262	134	0.00114836	1.65303	EA PCa	in frame
3293963	NM_001002762 // DNAJB12 // DnaJ (Hsp40) homolog, subfamily B, member 12 // 10q22	DNAJB12	NM_001002762	7.07602e-07	3293981	610292	789411	main	chr10	-	74098004	74098044	74097959	74098069	110	0.0162469	1.66401	EA PCa	in frame
3293998	NM_006077 // CBARA1 // calcium binding atopy-related autoantigen 1 // 10q22.1 //	CBARA1	NM_006077	6.54236e-06	3294055	610358	789483	main	chr10	-	74326413	74326504	74326390	74326551	161	0.028526	1.52756	EA PCa	in frame
3293998	NM_006077 // CBARA1 // calcium binding atopy-related autoantigen 1 // 10q22.1 //	CBARA1	NM_006077	6.54236e-06	3294009	610313	789437	main	chr10	-	74167722	74167746	74167686	74167795	109	0.00298615	1.74131	EA PCa	frame-shift
3293998	NM_006077 // CBARA1 // calcium binding atopy-related autoantigen 1 // 10q22.1 //	CBARA1	NM_006077	6.54236e-06	3294051	610354	789479	main	chr10	-	74310961	74311088	74310936	74311099	163	5.11322e-05	1.97733	EA PCa	frame-shift
3294476	NM_001024593 // ZMYND17 // zinc finger, MYND-type containing 17 // 10q22.2 // 11	ZMYND17	NM_001024593	0.00113798	3294492	610610	789837	main	chr10	-	75187948	75187972	75187821	75188042	221	0.0001633	-1.84733	AA PCa	in frame
3294816	NM_003635 // NDST2 // N-deacetylase/N-sulfotransferase (heparan glucosaminyl) 2	NDST2	NM_003635	0.000424159	3294837	610805	790123	main	chr10	-	75566073	75566223	75566046	75566232	186	0.00247066	-1.83855	AA PCa	frame-shift
3296512	NM_007055 // POLR3A // polymerase (RNA) III (DNA directed) polypeptide A, 155kDa	POLR3A	NM_007055	2.56271e-06	3296558	611900	791539	main	chr10	-	79784338	79784410	79784306	79784461	155	0.00734675	-1.60906	AA PCa	in frame
3296512	NM_007055 // POLR3A // polymerase (RNA) III (DNA directed) polypeptide A, 155kDa	POLR3A	NM_007055	2.56271e-06	3296556	611898	791537	main	chr10	-	79781624	79781780	79781617	79781780	163	0.00826924	1.53849	EA PCa	frame-shift
3296512	NM_007055 // POLR3A // polymerase (RNA) III (DNA directed) polypeptide A, 155kDa	POLR3A	NM_007055	2.56271e-06	3296560	611902	791541	main	chr10	-	79785381	79785509	79785379	79785517	138	0.0119861	1.66923	EA PCa	frame-shift
3297536	NM_145869 // ANXA11 // annexin A11 // 10q23 // 311 /// NM_145868 // ANXA11 // an	ANXA11	NM_145869	0.00167621	3297568	612506	792277	main	chr10	-	81926646	81926721	81926645	81926740	95	0.00814336	1.61448	EA PCa	in frame
3300793	NM_145246 // C10orf4 // chromosome 10 open reading frame 4 // 10q23.33 // 118924	C10orf4	NM_145246	1.39683e-05	3300804	614553	794813	main	chr10	-	95441270	95441298	95441236	95441355	119	0.019839	1.61586	EA PCa	in frame
3300793	NM_145246 // C10orf4 // chromosome 10 open reading frame 4 // 10q23.33 // 118924	C10orf4	NM_145246	1.39683e-05	3300820	614563	794829	main	chr10	-	95459801	95459850	95459786	95459863	77	0.00662681	1.98683	EA PCa	in frame
3301713	NM_013314 // BLNK // B-cell linker // 10q23.2-q23.33 // 29760 /// AK225546 // BL	BLNK	NM_013314	3.05584e-06	3301748	615129	795609	main	chr10	-	97990550	97990590	97990549	97990590	41	9.2121e-05	1.85515	EA PCa	in frame
3302056	NM_003061 // SLIT1 // slit homolog 1 (Drosophila) // 10q23.3-q24 // 6585 /// AY3	SLIT1	NM_003061	0.000913621	3302111	615371	795925	main	chr10	-	98825786	98825843	98825771	98825843	72	0.00453866	1.64969	EA PCa	frame-shift
3303165	NM_015221 // DNMBP // dynamin binding protein // 10q24.2 // 23268 /// BC041628 /	DNMBP	NM_015221	4.62665e-05	3303183	616042	796857	main	chr10	-	101657876	101658014	101657842	101658042	200	0.0146046	1.56804	EA PCa	in frame
3303870	NM_013274 // POLL // polymerase (DNA directed), lambda // 10q23 // 27343 /// BC0	POLL	NM_013274	8.19298e-08	3303881	616456	797453	main	chr10	-	103339434	103339557	103339209	103339574	365	0.0141304	1.74576	EA PCa	in frame
3303870	NM_013274 // POLL // polymerase (DNA directed), lambda // 10q23 // 27343 /// BC0	POLL	NM_013274	8.19298e-08	3303894	616461	797466	main	chr10	-	103345167	103345196	103345072	103345235	163	0.00436959	1.71386	EA PCa	frame-shift
3305801	NM_052918 // SORCS1 // sortilin-related VPS10 domain containing receptor 1 // 10	SORCS1	NM_052918	1.26495e-06	3305825	617679	799070	main	chr10	-	108371679	108371780	108371668	108371781	113	0.0164046	-1.53775	AA PCa	in frame
3305801	NM_052918 // SORCS1 // sortilin-related VPS10 domain containing receptor 1 // 10	SORCS1	NM_052918	1.26495e-06	3305822	617676	799067	main	chr10	-	108366959	108367049	108366923	108367055	132	0.00215765	-1.60062	AA PCa	frame-shift
3305801	NM_052918 // SORCS1 // sortilin-related VPS10 domain containing receptor 1 // 10	SORCS1	NM_052918	1.26495e-06	3305921	617761	799166	main	chr10	-	108923774	108923996	108923726	108924284	558	0.00391816	1.62123	EA PCa	frame-shift
3308397	NM_025015 // HSPA12A // heat shock 70kDa protein 12A // 10q26.12 // 259217 /// A	HSPA12A	NM_025015	1.93421e-06	3308399	619314	801099	main	chr10	-	118434365	118434780	118434291	118434929	638	0.020171	1.51244	EA PCa	in frame
3309755	NM_024834 // C10orf119 // chromosome 10 open reading frame 119 // 10q26.11 // 79	C10orf119	NM_024834	0.000840448	3309771	620181	802236	main	chr10	-	121596416	121596519	121596407	121596541	134	0.00679457	1.83947	EA PCa	in frame
3309755	NM_024834 // C10orf119 // chromosome 10 open reading frame 119 // 10q26.11 // 79	C10orf119	NM_024834	0.000840448	3309783	620188	802248	main	chr10	-	121607127	121607194	121607124	121607225	101	0.0168799	1.61074	EA PCa	in frame
3311417	NM_022802 // CTBP2 // C-terminal binding protein 2 // 10q26.13 // 1488 /// NM_00	CTBP2	NM_022802	2.99824e-05	3311465	621233	803579	main	chr10	-	126715313	126715339	126714650	126716328	1678	0.0166441	1.51146	EA PCa	frame-shift
3317071	NM_002339 // LSP1 // lymphocyte-specific protein 1 // 11p15.5 // 4046 /// NM_001	LSP1	NM_002339	0.00256148	3317095	624660	808348	main	chr11	+	1904653	1904701	1904648	1904790	142	0.0298549	1.60697	EA PCa	frame-shift
3317071	NM_002339 // LSP1 // lymphocyte-specific protein 1 // 11p15.5 // 4046 /// NM_001	LSP1	NM_002339	0.00256148	3317099	624663	808352	main	chr11	+	1905768	1905810	1905729	1905811	82	0.0181425	1.57019	EA PCa	frame-shift
3317071	NM_002339 // LSP1 // lymphocyte-specific protein 1 // 11p15.5 // 4046 /// NM_001	LSP1	NM_002339	0.00256148	3317096	624661	808349	main	chr11	+	1905201	1905234	1905161	1905254	93	0.00229776	1.85454	EA PCa	frame-shift
3317145	NM_021134 // MRPL23 // mitochondrial ribosomal protein L23 // 11p15.5-p15.4 // 6	MRPL23	NM_021134	2.65557e-05	3317152	624697	808402	main	chr11	+	1974026	1974071	1974011	1974085	74	0.00805054	2.43733	EA PCa	in frame
3317145	NM_021134 // MRPL23 // mitochondrial ribosomal protein L23 // 11p15.5-p15.4 // 6	MRPL23	NM_021134	2.65557e-05	3317148	624695	808398	main	chr11	+	1972135	1972195	1972128	1972251	123	0.00898642	1.74813	EA PCa	frame-shift
3317309	NM_004356 // CD81 // CD81 molecule // 11p15.5 // 975 /// BC002978 // CD81 // CD8	CD81	NM_004356	0.000131584	3317328	624811	808552	main	chr11	+	2416701	2416733	2416645	2416750	105	0.00783076	1.5511	EA PCa	frame-shift
3319937	NM_003390 // WEE1 // WEE1 homolog (S. pombe) // 11p15.3-p15.1 // 7465 /// BC0518	WEE1	NM_003390	0.000650377	3319977	626341	810690	main	chr11	+	9610044	9610140	9609995	9610149	154	0.00963723	-1.59741	AA PCa	frame-shift
3320301	NM_014633 // CTR9 // Ctr9, Paf1/RNA polymerase II complex component, homolog (S.	CTR9	NM_014633	0.00126633	3320362	626594	811012	main	chr11	+	10800354	10800548	10800225	10800652	427	0.0208265	1.5976	EA PCa	frame-shift
3320301	NM_014633 // CTR9 // Ctr9, Paf1/RNA polymerase II complex component, homolog (S.	CTR9	NM_014633	0.00126633	3320349	626585	810999	main	chr11	+	10793128	10793163	10793091	10793163	72	0.0149871	1.68725	EA PCa	frame-shift
3320717	NM_014632 // MICAL2 // microtubule associated monoxygenase, calponin and LIM dom	MICAL2	NM_014632	2.08881e-14	3320751	626853	811322	main	chr11	+	12229570	12229610	12229569	12229697	128	0.0273782	1.72431	EA PCa	in frame
3320717	NM_014632 // MICAL2 // microtubule associated monoxygenase, calponin and LIM dom	MICAL2	NM_014632	2.08881e-14	3320773	626866	811344	main	chr11	+	12247747	12247899	12247717	12247917	200	0.0193854	1.71336	EA PCa	in frame
3320717	NM_014632 // MICAL2 // microtubule associated monoxygenase, calponin and LIM dom	MICAL2	NM_014632	2.08881e-14	3320769	626863	811340	main	chr11	+	12244964	12245036	12244957	12245048	91	0.0151349	1.54569	EA PCa	frame-shift
3320717	NM_014632 // MICAL2 // microtubule associated monoxygenase, calponin and LIM dom	MICAL2	NM_014632	2.08881e-14	3320800	626885	811371	main	chr11	+	12278368	12278513	12278331	12278518	187	0.00456512	2.00256	EA PCa	frame-shift
3320717	NM_014632 // MICAL2 // microtubule associated monoxygenase, calponin and LIM dom	MICAL2	NM_014632	2.08881e-14	3320751	626853	811322	main	chr11	+	12229570	12229610	12229569	12229686	117	0.0273782	1.72431	EA PCa	frame-shift
3320717	NM_014632 // MICAL2 // microtubule associated monoxygenase, calponin and LIM dom	MICAL2	NM_014632	2.08881e-14	3320781	626874	811352	main	chr11	+	12257725	12257775	12257723	12257792	69	0.0256032	1.91735	EA PCa	frame-shift
3320717	NM_014632 // MICAL2 // microtubule associated monoxygenase, calponin and LIM dom	MICAL2	NM_014632	2.08881e-14	3320783	626875	811354	main	chr11	+	12261000	12261116	12260982	12261132	150	0.00185894	2.26895	EA PCa	frame-shift
3320717	NM_014632 // MICAL2 // microtubule associated monoxygenase, calponin and LIM dom	MICAL2	NM_014632	2.08881e-14	3320806	626887	811377	main	chr11	+	12281534	12281683	12281341	12281719	378	0.0153064	1.85532	EA PCa	frame-shift
3321150	NM_001178 // ARNTL // aryl hydrocarbon receptor nuclear translocator-like // 11p	ARNTL	NM_001178	0.000643685	3321214	627156	811736	main	chr11	+	13395655	13395698	13395641	13395748	107	0.0115821	1.97917	EA PCa	in frame
3322958	NM_019028 // ZDHHC13 // zinc finger, DHHC-type containing 13 // 11p15.1 // 54503	ZDHHC13	NM_019028	0.0021493	3322986	628264	813206	main	chr11	+	19180512	19180582	19180486	19180587	101	0.0236402	1.6594	EA PCa	in frame
3323491	NM_004211 // SLC6A5 // solute carrier family 6 (neurotransmitter transporter, gl	SLC6A5	NM_004211	4.46735e-06	3323538	628648	813687	main	chr11	+	20657902	20657926	20657852	20657965	113	0.00295727	-2.03295	AA PCa	in frame
3326635	NM_000610 // CD44 // CD44 molecule (Indian blood group) // 11p13 // 960 /// NM_0	CD44	NM_000610	0.00113999	3326653	630654	816201	main	chr11	+	35198169	35198284	35198121	35198287	166	0.0109299	1.88513	EA PCa	frame-shift
3326635	NM_000610 // CD44 // CD44 molecule (Indian blood group) // 11p13 // 960 /// NM_0	CD44	NM_000610	0.00113999	3326726	630699	816274	main	chr11	+	35250737	35250833	35250675	35250880	205	0.0113858	1.84643	EA PCa	frame-shift
3326635	NM_000610 // CD44 // CD44 molecule (Indian blood group) // 11p13 // 960 /// NM_0	CD44	NM_000610	0.00113999	3326726	630699	816274	main	chr11	+	35250737	35250833	35250675	35250834	159	0.0113858	1.84643	EA PCa	frame-shift
3327948	NM_018259 // TTC17 // tetratricopeptide repeat domain 17 // 11p12-p11.2 // 55761	TTC17	NM_018259	1.93885e-05	3328035	631539	817299	main	chr11	+	43515337	43515412	43515322	43515454	132	0.0081325	-1.51929	AA PCa	frame-shift
3329404	NM_014741 // KIAA0652 // KIAA0652 // 11p11.2 // 9776 /// AK023867 // KIAA0652 //	KIAA0652	NM_014741	0.00102247	3329429	632393	818458	main	chr11	+	46678646	46678741	46678644	46678741	97	0.0288713	1.76956	EA PCa	frame-shift
3331487	NM_001085458 // CTNND1 // catenin (cadherin-associated protein), delta 1 // 11q1	CTNND1	NM_001085458	0.000302853	3331579	633538	820258	main	chr11	+	57582872	57582972	57582865	57582972	107	0.0167718	1.81911	EA PCa	in frame
3331487	NM_001085458 // CTNND1 // catenin (cadherin-associated protein), delta 1 // 11q1	CTNND1	NM_001085458	0.000302853	3331554	633520	820233	main	chr11	+	57563049	57563079	57563048	57563201	153	0.00659715	1.7754	EA PCa	frame-shift
3331730	NM_053023 // ZFP91 // zinc finger protein 91 homolog (mouse) // 11q12 // 80829 /	ZFP91	NM_053023	0.00158855	3331781	633654	820432	main	chr11	+	58391599	58391762	58391506	58391995	489	0.0120843	-1.52897	AA PCa	frame-shift
3333116	NM_006133 // DAGLA // diacylglycerol lipase, alpha // 11q12.2 // 747	DAGLA	NM_006133	0.000330154	3333151	634463	821603	main	chr11	+	61503211	61503274	61503210	61503288	78	0.00210359	-1.93814	AA PCa	frame-shift
3333899	NM_004585 // RARRES3 // retinoic acid receptor responder (tazarotene induced) 3	RARRES3	NM_004585	0.000389412	3333903	634901	822232	main	chr11	+	63312185	63312356	63312092	63312361	269	0.010671	2.20476	EA PCa	in frame
3334257	NM_178443 // FERMT3 // fermitin family homolog 3 (Drosophila) // 11q13.1 // 8370	FERMT3	NM_178443	0.000467209	3334269	635127	822543	main	chr11	+	63987693	63987783	63987691	63987798	107	0.00022519	1.67461	EA PCa	in frame
3335697	NM_001335 // CTSW // cathepsin W // 11q13.1 // 1521	CTSW	NM_001335	0.000715871	3335709	635904	823800	main	chr11	+	65650337	65650363	65650249	65650375	126	0.0203974	1.73605	EA PCa	frame-shift
3335907	NM_006842 // SF3B2 // splicing factor 3b, subunit 2, 145kDa // 11q13.1 // 10992	SF3B2	NM_006842	8.09395e-07	3335943	636032	823978	main	chr11	+	65830914	65830994	65830870	65831013	143	0.00330765	1.99603	EA PCa	in frame
3335907	NM_006842 // SF3B2 // splicing factor 3b, subunit 2, 145kDa // 11q13.1 // 10992	SF3B2	NM_006842	8.09395e-07	3335920	636016	823955	main	chr11	+	65822572	65822597	65822546	65822786	240	0.0146338	-1.69218	AA PCa	frame-shift
3335907	NM_006842 // SF3B2 // splicing factor 3b, subunit 2, 145kDa // 11q13.1 // 10992	SF3B2	NM_006842	8.09395e-07	3335944	636033	823979	main	chr11	+	65831140	65831173	65831098	65831200	102	0.0157616	1.54797	EA PCa	frame-shift
3335952	NM_018026 // PACS1 // phosphofurin acidic cluster sorting protein 1 // 11q13.1 /	PACS1	NM_018026	8.99899e-07	3335992	636077	824026	main	chr11	+	65983597	65983715	65983589	65983734	145	0.000442368	1.82145	EA PCa	frame-shift
3335952	NM_018026 // PACS1 // phosphofurin acidic cluster sorting protein 1 // 11q13.1 /	PACS1	NM_018026	8.99899e-07	3336025	636100	824059	main	chr11	+	66006281	66006315	66006274	66006317	43	0.00165858	-1.65697	AA PCa	frame-shift
3335952	NM_018026 // PACS1 // phosphofurin acidic cluster sorting protein 1 // 11q13.1 /	PACS1	NM_018026	8.99899e-07	3335991	636076	824025	main	chr11	+	65978614	65978723	65978604	65978730	126	0.0230047	1.56691	EA PCa	frame-shift
3336043	NM_022822 // KLC2 // kinesin light chain 2 // 11q13.1 // 64837 /// AK126489 // K	KLC2	NM_022822	0.00101114	3336056	636117	824085	main	chr11	+	66029213	66029436	66029212	66029443	231	0.00237664	1.5252	EA PCa	frame-shift
3336906	NM_017857 // SSH3 // slingshot homolog 3 (Drosophila) // 11q13.1 // 54961 /// AK	SSH3	NM_017857	3.96535e-05	3336926	636607	824837	main	chr11	+	67075336	67075365	67075316	67075410	94	0.00537574	1.85386	EA PCa	frame-shift
3337196	NM_007103 // NDUFV1 // NADH dehydrogenase (ubiquinone) flavoprotein 1, 51kDa //	NDUFV1	NM_007103	0.00204466	3337202	636733	825084	main	chr11	+	67375897	67375948	67375866	67375949	83	0.00244907	1.65313	EA PCa	in frame
3337196	NM_007103 // NDUFV1 // NADH dehydrogenase (ubiquinone) flavoprotein 1, 51kDa //	NDUFV1	NM_007103	0.00204466	3337219	636736	825101	main	chr11	+	67379368	67379429	67379367	67379449	82	2.98502e-05	1.61478	EA PCa	frame-shift
3337196	NM_007103 // NDUFV1 // NADH dehydrogenase (ubiquinone) flavoprotein 1, 51kDa //	NDUFV1	NM_007103	0.00204466	3337204	636733	825086	main	chr11	+	67376034	67376192	67376022	67376193	171	0.00147279	1.84696	EA PCa	frame-shift
3338293	NM_018043 // TMEM16A // transmembrane protein 16A // 11q13.3 // 55107 /// BC0330	TMEM16A	NM_018043	0.00106572	3338361	637437	826037	main	chr11	+	70002017	70002084	70002016	70002094	78	0.0279654	1.78906	EA PCa	frame-shift
3338453	NM_003626 // PPFIA1 // protein tyrosine phosphatase, receptor type, f polypeptid	PPFIA1	NM_003626	0.00224075	3338505	637529	826156	main	chr11	+	70200442	70200555	70200406	70200558	152	0.00418606	-1.65899	AA PCa	in frame
3338453	NM_003626 // PPFIA1 // protein tyrosine phosphatase, receptor type, f polypeptid	PPFIA1	NM_003626	0.00224075	3338512	637536	826163	main	chr11	+	70208246	70208282	70208200	70208282	82	0.00535328	-1.73481	AA PCa	frame-shift
3338552	NM_005231 // CTTN // cortactin // 11q13 // 2017 /// NM_138565 // CTTN // cortact	CTTN	NM_005231	0.00152253	3338587	637582	826233	main	chr11	+	70266529	70266616	70266505	70266616	111	0.00974278	1.52572	EA PCa	frame-shift
3339382	NM_000803 // FOLR2 // folate receptor 2 (fetal) // 11q13.3-q13.5 // 2350 /// J02	FOLR2	NM_000803	4.78514e-07	3339392	638028	826876	main	chr11	+	71932531	71932556	71932513	71932806	293	0.00273824	-1.93365	AA PCa	in frame
3339382	NM_000803 // FOLR2 // folate receptor 2 (fetal) // 11q13.3-q13.5 // 2350 /// J02	FOLR2	NM_000803	4.78514e-07	3339391	638027	826875	main	chr11	+	71932234	71932317	71932219	71932355	136	0.00173151	1.77002	EA PCa	frame-shift
3339812	NM_014786 // ARHGEF17 // Rho guanine nucleotide exchange factor (GEF) 17 // 11q1	ARHGEF17	NM_014786	0.00074273	3339854	638288	827237	main	chr11	+	73071370	73071561	73071364	73071578	214	0.0226954	-1.564	AA PCa	frame-shift
3339812	NM_014786 // ARHGEF17 // Rho guanine nucleotide exchange factor (GEF) 17 // 11q1	ARHGEF17	NM_014786	0.00074273	3339866	638297	827249	main	chr11	+	73076436	73076595	73076434	73076609	175	0.025178	-1.7657	AA PCa	frame-shift
3340066	NM_025155 // PAAF1 // proteasomal ATPase-associated factor 1 // 11q13.4 // 80227	PAAF1	NM_025155	0.0029371	3340085	638422	827423	main	chr11	+	73611315	73611464	73611314	73611465	151	0.00189459	1.7243	EA PCa	frame-shift
3340066	NM_025155 // PAAF1 // proteasomal ATPase-associated factor 1 // 11q13.4 // 80227	PAAF1	NM_025155	0.0029371	3340084	638421	827422	main	chr11	+	73610262	73610287	73610190	73610289	99	0.0275667	1.61212	EA PCa	frame-shift
3340066	NM_025155 // PAAF1 // proteasomal ATPase-associated factor 1 // 11q13.4 // 80227	PAAF1	NM_025155	0.0029371	3340084	638421	827422	main	chr11	+	73610262	73610287	73610253	73610289	36	0.0275667	1.61212	EA PCa	frame-shift
3343059	NM_173556 // CCDC83 // coiled-coil domain containing 83 // 11q14.1-q14.2 // 2200	CCDC83	NM_173556	0.000670922	3343069	640200	829660	main	chr11	+	85593653	85593677	85593555	85593718	163	0.0290181	1.51744	EA PCa	frame-shift
3343202	NM_152991 // EED // embryonic ectoderm development // 11q14.2-q22.3 // 8726 ///	EED	NM_152991	0.00029807	3343224	640294	829776	main	chr11	+	85988035	85988147	85988021	85988180	159	0.00199107	-1.65146	AA PCa	frame-shift
3347658	NM_000051 // ATM // ataxia telangiectasia mutated // 11q22-q23 // 472 /// NM_138	ATM	NM_000051	0.00064725	3347738	643132	833398	main	chr11	+	108188122	108188247	108188099	108188248	149	0.00156825	-1.69859	AA PCa	in frame
3350775	NM_001040455 // SIDT2 // SID1 transmembrane family, member 2 // 11q23.3 // 51092	SIDT2	NM_001040455	0.000216574	3350781	645081	835853	main	chr11	+	117052144	117052216	117052131	117052253	122	0.00442379	-1.57708	AA PCa	in frame
3350775	NM_001040455 // SIDT2 // SID1 transmembrane family, member 2 // 11q23.3 // 51092	SIDT2	NM_001040455	0.000216574	3350810	645098	835882	main	chr11	+	117062632	117062717	117062593	117062730	137	0.00375265	-1.67232	AA PCa	in frame
3350775	NM_001040455 // SIDT2 // SID1 transmembrane family, member 2 // 11q23.3 // 51092	SIDT2	NM_001040455	0.000216574	3350814	645099	835886	main	chr11	+	117063290	117063346	117063289	117063366	77	0.0249662	-1.55563	AA PCa	in frame
3350775	NM_001040455 // SIDT2 // SID1 transmembrane family, member 2 // 11q23.3 // 51092	SIDT2	NM_001040455	0.000216574	3350804	645094	835876	main	chr11	+	117060059	117060085	117060050	117060117	67	0.0222611	-1.76068	AA PCa	frame-shift
3350775	NM_001040455 // SIDT2 // SID1 transmembrane family, member 2 // 11q23.3 // 51092	SIDT2	NM_001040455	0.000216574	3350779	645079	835851	main	chr11	+	117050108	117050162	117049979	117050162	183	0.00210959	-2.09718	AA PCa	frame-shift
3350775	NM_001040455 // SIDT2 // SID1 transmembrane family, member 2 // 11q23.3 // 51092	SIDT2	NM_001040455	0.000216574	3350782	645082	835854	main	chr11	+	117052549	117052658	117052522	117052687	165	0.0210293	-1.59204	AA PCa	frame-shift
3350775	NM_001040455 // SIDT2 // SID1 transmembrane family, member 2 // 11q23.3 // 51092	SIDT2	NM_001040455	0.000216574	3350783	645082	835855	main	chr11	+	117052659	117052687	117052522	117052687	165	0.0172996	-1.64327	AA PCa	frame-shift
3350775	NM_001040455 // SIDT2 // SID1 transmembrane family, member 2 // 11q23.3 // 51092	SIDT2	NM_001040455	0.000216574	3350796	645089	835868	main	chr11	+	117058094	117058164	117058093	117058165	72	0.0276368	-1.62884	AA PCa	frame-shift
3352040	NM_024791 // PDZD3 // PDZ domain containing 3 // 11q23.3 // 79849 /// AK091966 /	PDZD3	NM_024791	9.57812e-06	3352046	645820	836948	main	chr11	+	119056808	119056834	119056800	119056874	74	0.0113018	-1.70104	AA PCa	in frame
3352503	NM_015313 // ARHGEF12 // Rho guanine nucleotide exchange factor (GEF) 12 // 11q2	ARHGEF12	NM_015313	7.97288e-06	3352508	646102	837319	main	chr11	+	120207954	120207984	120207952	120207984	32	0.0266323	1.73574	EA PCa	in frame
3352503	NM_015313 // ARHGEF12 // Rho guanine nucleotide exchange factor (GEF) 12 // 11q2	ARHGEF12	NM_015313	7.97288e-06	3352569	646148	837380	main	chr11	+	120319030	120319054	120318942	120319057	115	0.022552	-1.68677	AA PCa	frame-shift
3353417	NM_019604 // CRTAM // cytotoxic and regulatory T cell molecule // 11q22-q23 // 5	CRTAM	NM_019604	0.00013646	3353421	646734	838133	main	chr11	+	122709274	122709298	122709254	122709300	46	0.00426338	-1.83625	AA PCa	frame-shift
3353417	NM_019604 // CRTAM // cytotoxic and regulatory T cell molecule // 11q22-q23 // 5	CRTAM	NM_019604	0.00013646	3353433	646742	838145	main	chr11	+	122733214	122733238	122733116	122733252	136	0.012103	-2.33882	AA PCa	frame-shift
3353417	NM_019604 // CRTAM // cytotoxic and regulatory T cell molecule // 11q22-q23 // 5	CRTAM	NM_019604	0.00013646	3353433	646742	838145	main	chr11	+	122733214	122733238	122733171	122733252	81	0.012103	-2.33882	AA PCa	frame-shift
3354764	NM_152713 // STT3A // STT3, subunit of the oligosaccharyltransferase complex, ho	STT3A	NM_152713	0.00227938	3354787	647525	839279	main	chr11	+	125484249	125484280	125484218	125484321	103	0.00328538	1.79865	EA PCa	frame-shift
3355145	NM_006278 // ST3GAL4 // ST3 beta-galactoside alpha-2,3-sialyltransferase 4 // 11	ST3GAL4	NM_006278	0.00102997	3355190	647767	839629	main	chr11	+	126277149	126277238	126277146	126277244	98	0.0179916	1.73009	EA PCa	in frame
3358425	NM_018494 // LRDD // leucine-rich repeats and death domain containing // 11p15.5	LRDD	NM_018494	0.0020346	3358448	649771	842270	main	chr11	-	802683	802714	802681	802891	210	0.0175019	-1.78464	AA PCa	frame-shift
3358538	NM_023947 // CHID1 // chitinase domain containing 1 // 11p15.5 // 66005 /// BC00	CHID1	NM_023947	6.1131e-05	3358577	649851	842380	main	chr11	-	900011	900107	900003	900110	107	0.0052768	1.69217	EA PCa	in frame
3358538	NM_023947 // CHID1 // chitinase domain containing 1 // 11p15.5 // 66005 /// BC00	CHID1	NM_023947	6.1131e-05	3358585	649857	842388	main	chr11	-	902962	903054	902961	903111	150	0.00137634	1.69695	EA PCa	frame-shift
3358950	NM_001909 // CTSD // cathepsin D // 11p15.5 // 1509 /// AK022293 // CTSD // cath	CTSD	NM_001909	3.262e-05	3358976	650093	842729	main	chr11	-	1780210	1780289	1780198	1780317	119	0.00883154	1.83682	EA PCa	in frame
3358950	NM_001909 // CTSD // cathepsin D // 11p15.5 // 1509 /// AK022293 // CTSD // cath	CTSD	NM_001909	3.262e-05	3358977	650094	842730	main	chr11	-	1780746	1780855	1780745	1780869	124	0.0161357	1.637	EA PCa	frame-shift
3358950	NM_001909 // CTSD // cathepsin D // 11p15.5 // 1509 /// AK022293 // CTSD // cath	CTSD	NM_001909	3.262e-05	3358972	650091	842725	main	chr11	-	1776142	1776223	1776135	1776258	123	0.0171413	1.67979	EA PCa	frame-shift
3360375	NM_012375 // OR52A1 // olfactory receptor, family 52, subfamily A, member 1 // 1	OR52A1	NM_012375	0.000729288	3360377	650927	843886	main	chr11	-	5172789	5173003	5172660	5173599	939	0.0112549	-1.64059	AA PCa	frame-shift
3361041	NM_000391 // TPP1 // tripeptidyl peptidase I // 11p15 // 1200	TPP1	NM_000391	8.70122e-05	3361064	651277	844474	main	chr11	-	6638598	6638636	6638531	6638659	128	0.0026703	1.91851	EA PCa	in frame
3361041	NM_000391 // TPP1 // tripeptidyl peptidase I // 11p15 // 1200	TPP1	NM_000391	8.70122e-05	3361067	651279	844477	main	chr11	-	6640009	6640094	6640006	6640146	140	0.0036215	1.58457	EA PCa	in frame
3361494	NM_153444 // OR5P2 // olfactory receptor, family 5, subfamily P, member 2 // 11p	OR5P2	NM_153444	0.00030486	3361498	651537	844836	main	chr11	-	7817902	7818084	7817520	7818489	969	0.00213499	-1.65675	AA PCa	frame-shift
3364878	NM_000352 // ABCC8 // ATP-binding cassette, sub-family C (CFTR/MRP), member 8 //	ABCC8	NM_000352	0.00020164	3364929	653704	847761	main	chr11	-	17434213	17434289	17434212	17434293	81	0.00601347	-1.59582	AA PCa	frame-shift
3364878	NM_000352 // ABCC8 // ATP-binding cassette, sub-family C (CFTR/MRP), member 8 //	ABCC8	NM_000352	0.00020164	3364983	653737	847815	main	chr11	-	17474796	17474823	17474665	17474830	165	0.00569659	-1.69605	AA PCa	frame-shift
3365203	NM_004179 // TPH1 // tryptophan hydroxylase 1 (tryptophan 5-monooxygenase) // 11	TPH1	NM_004179	0.000532166	3365210	653887	848012	main	chr11	-	18047140	18047234	18047121	18047248	127	0.00688291	-2.05587	AA PCa	frame-shift
3365203	NM_004179 // TPH1 // tryptophan hydroxylase 1 (tryptophan 5-monooxygenase) // 11	TPH1	NM_004179	0.000532166	3365211	653888	848013	main	chr11	-	18048083	18048160	18048036	18048172	136	0.00157517	-2.01638	AA PCa	frame-shift
3365525	NM_194285 // SPTY2D1 // SPT2, Suppressor of Ty, domain containing 1 (S. cerevisi	SPTY2D1	NM_194285	0.0029595	3365535	654080	848287	main	chr11	-	18631422	18631475	18631407	18631501	94	0.00245853	1.87396	EA PCa	frame-shift
3368054	NM_001604 // PAX6 // paired box 6 // 11p13 // 5080 /// NM_000280 // PAX6 // pair	PAX6	NM_001604	0.0003033	3368071	655607	850224	main	chr11	-	31815588	31815644	31815579	31815662	83	0.0237953	-1.65719	AA PCa	in frame
3369442	NM_015430 // DKFZP586H2123 // regeneration associated muscle protease // 11p13 /	DKFZP586H2123	NM_015430	0.00101793	3369444	656478	851344	main	chr11	-	35453964	35454377	35453903	35454440	537	0.016899	1.98415	EA PCa	frame-shift
3371928	NM_032389 // ZNF289 // zinc finger protein 289, ID1 regulated // 11p11.2-p11.12	ZNF289	NM_032389	7.97046e-05	3371936	658030	853240	main	chr11	-	47189460	47189504	47189459	47189594	135	0.000532962	2.30833	EA PCa	frame-shift
3373962	NM_004223 // UBE2L6 // ubiquitin-conjugating enzyme E2L 6 // 11q12 // 9246 /// N	UBE2L6	NM_004223	1.12071e-07	3373966	659092	854919	main	chr11	-	57321912	57321991	57321909	57322021	112	0.0258407	1.77773	EA PCa	frame-shift
3373962	NM_004223 // UBE2L6 // ubiquitin-conjugating enzyme E2L 6 // 11q12 // 9246 /// N	UBE2L6	NM_004223	1.12071e-07	3373966	659092	854919	main	chr11	-	57321912	57321991	57321909	57322096	187	0.0258407	1.77773	EA PCa	frame-shift
3373962	NM_004223 // UBE2L6 // ubiquitin-conjugating enzyme E2L 6 // 11q12 // 9246 /// N	UBE2L6	NM_004223	1.12071e-07	3373967	659092	854920	main	chr11	-	57322022	57322093	57321909	57322096	187	0.00516447	1.89208	EA PCa	frame-shift
3373962	NM_004223 // UBE2L6 // ubiquitin-conjugating enzyme E2L 6 // 11q12 // 9246 /// N	UBE2L6	NM_004223	1.12071e-07	3373972	659096	854925	main	chr11	-	57327834	57327863	57327809	57327905	96	0.00687293	1.71692	EA PCa	frame-shift
3374402	NM_004811 // LPXN // leupaxin // 11q12.1 // 9404 /// BC034230 // LPXN // leupaxi	LPXN	NM_004811	0.00038536	3374412	659335	855299	main	chr11	-	58317307	58317338	58317258	58317340	82	0.0129248	1.81835	EA PCa	frame-shift
3374402	NM_004811 // LPXN // leupaxin // 11q12.1 // 9404 /// BC034230 // LPXN // leupaxi	LPXN	NM_004811	0.00038536	3374417	659338	855304	main	chr11	-	58318543	58318688	58318537	58318705	168	0.0225778	1.57379	EA PCa	frame-shift
3376121	NM_024784 // ZBTB3 // zinc finger and BTB domain containing 3 // 11q12.3 // 7984	ZBTB3	NM_024784	0.000159948	3376132	660303	856721	main	chr11	-	62520936	62521152	62519561	62521187	1626	0.000445112	-1.9889	AA PCa	frame-shift
3376155	NM_001081491 // NXF1 // nuclear RNA export factor 1 // 11q12-q13 // 10482 /// NM	NXF1	NM_001081491	3.49716e-05	3376172	660326	856757	main	chr11	-	62564792	62564858	62564789	62564858	69	0.00892226	-1.73249	AA PCa	frame-shift
3376193	NM_003164 // STX5 // syntaxin 5 // 11q12.3 // 6811	STX5	NM_003164	2.22585e-08	3376210	660345	856794	main	chr11	-	62592540	62592566	62592507	62592589	82	1.38358e-07	-2.26868	AA PCa	frame-shift
3376976	NM_001098671 // RASGRP2 // RAS guanyl releasing protein 2 (calcium and DAG-regul	RASGRP2	NM_001098671	4.46382e-06	3376997	660783	857465	main	chr11	-	64506842	64506888	64506831	64506948	117	0.00233334	-1.53704	AA PCa	frame-shift
3377044	NM_004630 // SF1 // splicing factor 1 // 11q13 // 7536 /// NM_201995 // SF1 // s	SF1	NM_004630	0.000391182	3377086	660836	857552	main	chr11	-	64545564	64545590	64545458	64545864	406	0.0156468	-1.65272	AA PCa	frame-shift
3378024	BC005131 // EIF1AD // eukaryotic translation initiation factor 1A domain contain	EIF1AD	BC005131	0.00165242	3378031	661350	858354	main	chr11	-	65767524	65767569	65767523	65767632	109	0.00161885	1.6549	EA PCa	frame-shift
3378433	NM_006946 // SPTBN2 // spectrin, beta, non-erythrocytic 2 // 11q13 // 6712 /// A	SPTBN2	NM_006946	0.000396941	3378475	661599	858720	main	chr11	-	66472168	66472494	66472068	66472939	871	0.0235882	-1.64172	AA PCa	frame-shift
3378433	NM_006946 // SPTBN2 // spectrin, beta, non-erythrocytic 2 // 11q13 // 6712 /// A	SPTBN2	NM_006946	0.000396941	3378441	661574	858686	main	chr11	-	66453351	66453567	66453341	66453575	234	0.00276361	-1.52395	AA PCa	frame-shift
3378895	NM_004910 // PITPNM1 // phosphatidylinositol transfer protein, membrane-associat	PITPNM1	NM_004910	0.00225226	3378908	661851	859067	main	chr11	-	67262909	67263067	67262908	67263073	165	0.022436	-1.55004	AA PCa	frame-shift
3379031	NM_181843 // NUDT8 // nudix (nucleoside diphosphate linked moiety X)-type motif	NUDT8	NM_181843	2.53745e-05	3379034	661911	859179	main	chr11	-	67395591	67395722	67395416	67395722	306	0.00395184	3.09772	EA PCa	frame-shift
3381063	NM_030813 // CLPB // ClpB caseinolytic peptidase B homolog (E. coli) // 11q13.4	CLPB	NM_030813	1.92991e-06	3381082	663210	860888	main	chr11	-	72005385	72005485	72005368	72005488	120	1.232e-05	1.66893	EA PCa	frame-shift
3381150	NM_002599 // PDE2A // phosphodiesterase 2A, cGMP-stimulated // 11q13.4 // 5138 /	PDE2A	NM_002599	8.39718e-05	3381166	663271	860963	main	chr11	-	72292924	72292954	72292920	72292991	71	0.0109819	-1.98379	AA PCa	in frame
3381540	D87470 // KIAA0280 // KIAA0280 // 11q13.4 // 23201 /// NM_015159 // KIAA0280 //	KIAA0280	D87470	0.000327861	3381559	663551	861324	main	chr11	-	73141788	73141815	73141734	73141815	81	0.00896477	-1.62062	AA PCa	frame-shift
3385042	NM_206927 // SYTL2 // synaptotagmin-like 2 // 11q14 // 54843 /// NM_206928 // SY	SYTL2	NM_206927	2.04527e-06	3385067	665787	864135	main	chr11	-	85422156	85422207	85422155	85422275	120	0.0283261	1.52673	EA PCa	frame-shift
3388785	NM_002425 // MMP10 // matrix metallopeptidase 10 (stromelysin 2) // 11q22.3 // 4	MMP10	NM_002425	0.000268578	3388800	668022	866996	main	chr11	-	102647477	102647501	102647342	102647507	165	0.0263869	2.40374	EA PCa	frame-shift
3388830	NM_002422 // MMP3 // matrix metallopeptidase 3 (stromelysin 1, progelatinase) //	MMP3	NM_002422	0.000137981	3388847	668052	867040	main	chr11	-	102710876	102710901	102710838	102710983	145	0.0121945	-1.72792	AA PCa	frame-shift
3392091	NM_001077639 // FAM55D // family with sequence similarity 55, member D // 11q23.	FAM55D	NM_001077639	0.000486378	3392095	670112	869653	main	chr11	-	114441888	114441912	114441659	114442195	536	0.000365676	-2.0228	AA PCa	in frame
3394192	NM_001382 // DPAGT1 // dolichyl-phosphate (UDP-N-acetylglucosamine) N-acetylgluc	DPAGT1	NM_001382	7.11889e-05	3394199	671385	871427	main	chr11	-	118968184	118968208	118968173	118968261	88	0.0160402	-1.54097	AA PCa	frame-shift
3396883	NM_032795 // RPUSD4 // RNA pseudouridylate synthase domain containing 4 // 11q24	RPUSD4	NM_032795	0.000198766	3396892	672938	873574	main	chr11	-	126075616	126075654	126075602	126075676	74	0.0216832	1.64179	EA PCa	in frame
3396883	NM_032795 // RPUSD4 // RNA pseudouridylate synthase domain containing 4 // 11q24	RPUSD4	NM_032795	0.000198766	3396892	672938	873574	main	chr11	-	126075616	126075654	126075582	126075676	94	0.0216832	1.64179	EA PCa	frame-shift
3396883	NM_032795 // RPUSD4 // RNA pseudouridylate synthase domain containing 4 // 11q24	RPUSD4	NM_032795	0.000198766	3396898	672944	873580	main	chr11	-	126080797	126080939	126080784	126080950	166	0.00605156	1.71254	EA PCa	frame-shift
3400413	NM_178037 // ERC1 // ELKS/RAB6-interacting/CAST family member 1 // 12p13.3 // 23	ERC1	NM_178037	0.000543359	3400539	675303	876569	main	chr12	+	1553728	1553844	1553727	1553916	189	0.000405838	-1.95931	AA PCa	frame-shift
3403015	NM_001975 // ENO2 // enolase 2 (gamma, neuronal) // 12p13 // 2026 /// AK290525 /	ENO2	NM_001975	0.00112477	3403023	676828	878642	main	chr12	+	7026820	7026867	7026744	7026878	134	0.0259314	1.60944	EA PCa	in frame
3407096	NM_019012 // PLEKHA5 // pleckstrin homology domain containing, family A member 5	PLEKHA5	NM_019012	0.000289442	3407195	679411	882080	main	chr12	+	19498776	19498800	19498775	19498822	47	0.0159404	-1.86505	AA PCa	in frame
3407683	NM_006446 // SLCO1B1 // solute carrier organic anion transporter family, member	SLCO1B1	NM_006446	3.9027e-05	3407740	679767	882539	main	chr12	+	21392092	21392116	21391912	21392123	211	0.0171269	-1.82801	AA PCa	frame-shift
3413344	NM_000289 // PFKM // phosphofructokinase, muscle // 12q13.3 // 5213 /// AK126229	PFKM	NM_000289	0.00130301	3413360	683373	886916	main	chr12	+	48525144	48525176	48525098	48525176	78	0.00527205	1.66609	EA PCa	frame-shift
3414969	NM_014191 // SCN8A // sodium channel, voltage gated, type VIII, alpha subunit //	SCN8A	NM_014191	0.000262864	3414983	684314	888267	main	chr12	+	52080217	52080241	52080151	52080241	90	0.00913721	-1.66052	AA PCa	frame-shift
3415668	NM_170754 // TENC1 // tensin like C1 domain containing phosphatase (tensin 2) //	TENC1	NM_170754	0.000708143	3415721	684713	888885	main	chr12	+	53455180	53455253	53455163	53455253	90	0.0071622	-2.05164	AA PCa	frame-shift
3415668	NM_170754 // TENC1 // tensin like C1 domain containing phosphatase (tensin 2) //	TENC1	NM_170754	0.000708143	3415729	684715	888893	main	chr12	+	53456441	53456471	53456403	53456481	78	0.0101876	-1.80964	AA PCa	frame-shift
3417075	NM_201444 // DGKA // diacylglycerol kinase, alpha 80kDa // 12q13.3 // 1606 /// N	DGKA	NM_201444	0.000266846	3417101	685447	890057	main	chr12	+	56332723	56332749	56332698	56332773	75	0.000528726	2.22803	EA PCa	frame-shift
3417075	NM_201444 // DGKA // diacylglycerol kinase, alpha 80kDa // 12q13.3 // 1606 /// N	DGKA	NM_201444	0.000266846	3417112	685451	890068	main	chr12	+	56334408	56334506	56334407	56334506	99	0.00334529	1.54193	EA PCa	frame-shift
3417161	NM_002868 // RAB5B // RAB5B, member RAS oncogene family // 12q13 // 5869	RAB5B	NM_002868	0.00114954	3417166	685481	890113	main	chr12	+	56383737	56383866	56383730	56383882	152	0.0228536	1.59957	EA PCa	in frame
3417249	NM_001982 // ERBB3 // v-erb-b2 erythroblastic leukemia viral oncogene homolog 3	ERBB3	NM_001982	0.000170929	3417251	685533	890185	main	chr12	+	56474085	56474166	56474084	56474166	82	0.0232729	1.52342	EA PCa	frame-shift
3417249	NM_001982 // ERBB3 // v-erb-b2 erythroblastic leukemia viral oncogene homolog 3	ERBB3	NM_001982	0.000170929	3417264	685539	890198	main	chr12	+	56482569	56482652	56482531	56482652	121	0.0178386	1.54448	EA PCa	frame-shift
3417371	NM_015292 // FAM62A // family with sequence similarity 62 (C2 domain containing)	FAM62A	NM_015292	1.32e-05	3417376	685592	890303	main	chr12	+	56522467	56522492	56522103	56522493	390	0.00343032	2.32328	EA PCa	frame-shift
3417371	NM_015292 // FAM62A // family with sequence similarity 62 (C2 domain containing)	FAM62A	NM_015292	1.32e-05	3417409	685611	890336	main	chr12	+	56532188	56532274	56532187	56532283	96	0.00108987	2.01951	EA PCa	frame-shift
3417842	NM_002332 // LRP1 // low density lipoprotein-related protein 1 (alpha-2-macroglo	LRP1	NM_002332	5.05876e-05	3417916	685903	890754	main	chr12	+	57578868	57578964	57578863	57578988	125	0.0266986	1.8076	EA PCa	in frame
3417842	NM_002332 // LRP1 // low density lipoprotein-related protein 1 (alpha-2-macroglo	LRP1	NM_002332	5.05876e-05	3417938	685920	890776	main	chr12	+	57589878	57590058	57589869	57590060	191	0.0179587	1.62672	EA PCa	in frame
3417842	NM_002332 // LRP1 // low density lipoprotein-related protein 1 (alpha-2-macroglo	LRP1	NM_002332	5.05876e-05	3417955	685934	890793	main	chr12	+	57596967	57597063	57596963	57597070	107	0.0192071	1.67694	EA PCa	in frame
3417842	NM_002332 // LRP1 // low density lipoprotein-related protein 1 (alpha-2-macroglo	LRP1	NM_002332	5.05876e-05	3417900	685890	890738	main	chr12	+	57573567	57573692	57573564	57573739	175	0.00469839	1.50971	EA PCa	frame-shift
3417842	NM_002332 // LRP1 // low density lipoprotein-related protein 1 (alpha-2-macroglo	LRP1	NM_002332	5.05876e-05	3417889	685881	890727	main	chr12	+	57569695	57569874	57569691	57569889	198	0.0291404	1.92451	EA PCa	frame-shift
3418007	NM_005412 // SHMT2 // serine hydroxymethyltransferase 2 (mitochondrial) // 12q12	SHMT2	NM_005412	2.08985e-06	3418035	685974	890869	main	chr12	+	57627602	57627680	57627531	57627687	156	0.00106626	2.03376	EA PCa	frame-shift
3418007	NM_005412 // SHMT2 // serine hydroxymethyltransferase 2 (mitochondrial) // 12q12	SHMT2	NM_005412	2.08985e-06	3418037	685974	890871	main	chr12	+	57627794	57627876	57627785	57627893	108	0.00404424	1.68437	EA PCa	frame-shift
3418153	NM_004990 // MARS // methionyl-tRNA synthetase // 12q13.2 // 4141 /// AK122956 /	MARS	NM_004990	0.000187819	3418169	686036	890970	main	chr12	+	57884016	57884056	57883989	57884162	173	0.0147975	1.70371	EA PCa	in frame
3418153	NM_004990 // MARS // methionyl-tRNA synthetase // 12q13.2 // 4141 /// AK122956 /	MARS	NM_004990	0.000187819	3418172	686038	890973	main	chr12	+	57884326	57884352	57884320	57884427	107	0.00591281	2.16932	EA PCa	in frame
3418153	NM_004990 // MARS // methionyl-tRNA synthetase // 12q13.2 // 4141 /// AK122956 /	MARS	NM_004990	0.000187819	3418180	686044	890981	main	chr12	+	57894126	57894252	57894103	57894305	202	0.00955247	1.80804	EA PCa	frame-shift
3418214	NM_052897 // MBD6 // methyl-CpG binding domain protein 6 // --- // 114785	MBD6	NM_052897	6.2394e-07	3418231	686068	891030	main	chr12	+	57921405	57921430	57921289	57921443	154	5.36674e-05	-2.31705	AA PCa	frame-shift
3422326	NM_022771 // TBC1D15 // TBC1 domain family, member 15 // 12q21.1 // 64786	TBC1D15	NM_022771	0.000240416	3422368	688618	894394	main	chr12	+	72312261	72312328	72312230	72312328	98	0.0254596	-1.51908	AA PCa	in frame
3425983	NM_001004330 // PLEKHG7 // pleckstrin homology domain containing, family G (with	PLEKHG7	NM_001004330	0.00283127	3426011	690911	897109	main	chr12	+	93163869	93163966	93163863	93163971	108	0.0242851	-1.58664	AA PCa	frame-shift
3428447	NM_014503 // UTP20 // UTP20, small subunit (SSU) processome component, homolog (	UTP20	NM_014503	3.53987e-06	3428490	692480	899097	main	chr12	+	101714630	101714712	101714629	101714715	86	0.00282135	-1.77717	AA PCa	in frame
3428447	NM_014503 // UTP20 // UTP20, small subunit (SSU) processome component, homolog (	UTP20	NM_014503	3.53987e-06	3428513	692499	899120	main	chr12	+	101748748	101748883	101748609	101748896	287	0.00199014	1.75572	EA PCa	in frame
3428447	NM_014503 // UTP20 // UTP20, small subunit (SSU) processome component, homolog (	UTP20	NM_014503	3.53987e-06	3428476	692469	899083	main	chr12	+	101699716	101699819	101699692	101699843	151	0.00148091	-1.5165	AA PCa	frame-shift
3428447	NM_014503 // UTP20 // UTP20, small subunit (SSU) processome component, homolog (	UTP20	NM_014503	3.53987e-06	3428485	692475	899092	main	chr12	+	101705900	101706003	101705813	101706054	241	0.00240292	-1.61327	AA PCa	frame-shift
3428447	NM_014503 // UTP20 // UTP20, small subunit (SSU) processome component, homolog (	UTP20	NM_014503	3.53987e-06	3428467	692460	899074	main	chr12	+	101685520	101685662	101685519	101685666	147	0.00218199	-1.54024	AA PCa	frame-shift
3428447	NM_014503 // UTP20 // UTP20, small subunit (SSU) processome component, homolog (	UTP20	NM_014503	3.53987e-06	3428477	692470	899084	main	chr12	+	101700477	101700524	101700476	101700539	63	0.00264831	-1.52916	AA PCa	frame-shift
3429406	NM_013320 // HCFC2 // host cell factor C2 // 12q23.3 // 29915	HCFC2	NM_013320	0.000817537	3429416	693069	899857	main	chr12	+	104474547	104474607	104474523	104474608	85	0.000657774	-1.57653	AA PCa	frame-shift
3431143	NM_130466 // UBE3B // ubiquitin protein ligase E3B // 12q24.11 // 89910 /// NM_1	UBE3B	NM_130466	0.000316147	3431186	694258	901402	main	chr12	+	109958955	109959117	109958952	109959129	177	0.00460279	1.60361	EA PCa	frame-shift
3431483	NM_001681 // ATP2A2 // ATPase, Ca++ transporting, cardiac muscle, slow twitch 2	ATP2A2	NM_001681	2.18176e-06	3431512	694477	901692	main	chr12	+	110771005	110771058	110770985	110771088	103	0.00822637	2.0827	EA PCa	frame-shift
3432090	NM_000690 // ALDH2 // aldehyde dehydrogenase 2 family (mitochondrial) // 12q24.2	ALDH2	NM_000690	2.04014e-05	3432117	694849	902195	main	chr12	+	112247352	112247376	112247346	112247379	33	0.021492	2.16397	EA PCa	frame-shift
3432394	NM_014954 // RPH3A // rabphilin 3A homolog (mouse) // 12q24.13 // 22895 /// BX64	RPH3A	NM_014954	5.29681e-05	3432427	695047	902451	main	chr12	+	113332384	113332462	113332382	113332464	82	0.027317	-1.61465	AA PCa	frame-shift
3432438	NM_016816 // OAS1 // 2',5'-oligoadenylate synthetase 1, 40/46kDa // 12q24.1 // 4	OAS1	NM_016816	3.9302e-08	3432446	695058	902468	main	chr12	+	113348856	113348886	113348855	113349040	185	0.000333172	8.23575	EA PCa	in frame
3432438	NM_016816 // OAS1 // 2',5'-oligoadenylate synthetase 1, 40/46kDa // 12q24.1 // 4	OAS1	NM_016816	3.9302e-08	3432442	695056	902464	main	chr12	+	113346366	113346530	113346340	113346629	289	0.00271529	2.20752	EA PCa	frame-shift
3432438	NM_016816 // OAS1 // 2',5'-oligoadenylate synthetase 1, 40/46kDa // 12q24.1 // 4	OAS1	NM_016816	3.9302e-08	3432443	695056	902465	main	chr12	+	113346549	113346620	113346340	113346629	289	0.00860079	1.6404	EA PCa	frame-shift
3432438	NM_016816 // OAS1 // 2',5'-oligoadenylate synthetase 1, 40/46kDa // 12q24.1 // 4	OAS1	NM_016816	3.9302e-08	3432440	695055	902462	main	chr12	+	113344876	113345011	113344844	113345024	180	0.0285492	1.93238	EA PCa	frame-shift
3432438	NM_016816 // OAS1 // 2',5'-oligoadenylate synthetase 1, 40/46kDa // 12q24.1 // 4	OAS1	NM_016816	3.9302e-08	3432461	695064	902483	main	chr12	+	113357199	113357237	113357193	113357358	165	0.00933453	2.18559	EA PCa	frame-shift
3434413	NM_014868 // RNF10 // ring finger protein 10 // 12q24.31 // 9921	RNF10	NM_014868	6.62367e-06	3434430	696297	904067	main	chr12	+	120995089	120995196	120995084	120995269	185	0.00723821	1.63063	EA PCa	in frame
3434413	NM_014868 // RNF10 // ring finger protein 10 // 12q24.31 // 9921	RNF10	NM_014868	6.62367e-06	3434431	696298	904068	main	chr12	+	120995363	120995485	120995348	120995485	137	0.025426	1.75184	EA PCa	in frame
3434413	NM_014868 // RNF10 // ring finger protein 10 // 12q24.31 // 9921	RNF10	NM_014868	6.62367e-06	3434441	696305	904078	main	chr12	+	121002877	121002962	121002874	121002992	118	0.0065912	1.61957	EA PCa	frame-shift
3434760	NM_002560 // P2RX4 // purinergic receptor P2X, ligand-gated ion channel, 4 // 12	P2RX4	NM_002560	0.000508586	3434774	696492	904349	main	chr12	+	121660753	121660802	121660749	121660765	16	0.00769733	1.71408	EA PCa	frame-shift
3434760	NM_002560 // P2RX4 // purinergic receptor P2X, ligand-gated ion channel, 4 // 12	P2RX4	NM_002560	0.000508586	3434774	696492	904349	main	chr12	+	121660753	121660802	121660749	121660846	97	0.00769733	1.71408	EA PCa	frame-shift
3434760	NM_002560 // P2RX4 // purinergic receptor P2X, ligand-gated ion channel, 4 // 12	P2RX4	NM_002560	0.000508586	3434779	696497	904354	main	chr12	+	121666528	121666653	121666527	121666669	142	0.00119756	2.24092	EA PCa	frame-shift
3438617	NM_015409 // EP400 // E1A binding protein p400 // 12q24.33 // 57634 /// BC037208	EP400	NM_015409	4.92865e-05	3438636	698850	907527	main	chr12	+	132466946	132466973	132466637	132467023	386	0.016634	-1.57977	AA PCa	in frame
3438617	NM_015409 // EP400 // E1A binding protein p400 // 12q24.33 // 57634 /// BC037208	EP400	NM_015409	4.92865e-05	3438643	698855	907534	main	chr12	+	132471146	132471241	132471058	132471352	294	0.00885984	-1.68003	AA PCa	frame-shift
3441215	NM_020374 // C12orf4 // chromosome 12 open reading frame 4 // 12p13.3 // 57102 /	C12orf4	NM_020374	5.76073e-05	3441220	700437	909643	main	chr12	-	4599028	4599053	4598972	4599065	93	0.000401132	-1.55715	AA PCa	frame-shift
3442054	NM_001273 // CHD4 // chromodomain helicase DNA binding protein 4 // 12p13 // 110	CHD4	NM_001273	8.16359e-05	3442103	701032	910410	main	chr12	-	6707074	6707259	6707059	6707265	206	0.0210269	1.55934	EA PCa	in frame
3442054	NM_001273 // CHD4 // chromodomain helicase DNA binding protein 4 // 12p13 // 110	CHD4	NM_001273	8.16359e-05	3442112	701040	910419	main	chr12	-	6710092	6710218	6710091	6710219	128	0.0225835	1.708	EA PCa	in frame
3442514	NM_016546 // C1RL // complement component 1, r subcomponent-like // 12p13.31 //	C1RL	NM_016546	0.000300108	3442538	701249	910790	main	chr12	-	7261731	7261764	7261705	7261776	71	0.00122395	2.14828	EA PCa	in frame
3448152	NM_002223 // ITPR2 // inositol 1,4,5-triphosphate receptor, type 2 // 12p11 // 3	ITPR2	NM_002223	5.43233e-14	3448264	704679	915428	main	chr12	-	26647117	26647244	26647085	26647273	188	0.0142129	2.03295	EA PCa	in frame
3448152	NM_002223 // ITPR2 // inositol 1,4,5-triphosphate receptor, type 2 // 12p11 // 3	ITPR2	NM_002223	5.43233e-14	3448240	704661	915404	main	chr12	-	26596487	26596552	26596475	26596583	108	0.0130098	1.79243	EA PCa	frame-shift
3448152	NM_002223 // ITPR2 // inositol 1,4,5-triphosphate receptor, type 2 // 12p11 // 3	ITPR2	NM_002223	5.43233e-14	3448254	704671	915418	main	chr12	-	26629847	26629871	26629844	26629940	96	0.00230829	-2.04417	AA PCa	frame-shift
3450362	NM_198992 // SYT10 // synaptotagmin X // 12p11.1 // 341359 /// BC101025 // SYT10	SYT10	NM_198992	2.58393e-06	3450376	706006	917121	main	chr12	-	33559925	33560285	33559723	33560291	568	0.0151797	-1.95033	AA PCa	frame-shift
3450362	NM_198992 // SYT10 // synaptotagmin X // 12p11.1 // 341359 /// BC101025 // SYT10	SYT10	NM_198992	2.58393e-06	3450379	706009	917124	main	chr12	-	33579073	33579274	33579072	33579430	358	0.0020836	-1.79511	AA PCa	frame-shift
3452145	NM_004719 // SFRS2IP // splicing factor, arginine/serine-rich 2, interacting pro	SFRS2IP	NM_004719	0.000154241	3452201	707138	918583	main	chr12	-	46355507	46355532	46355482	46355640	158	0.00138308	-2.47846	AA PCa	in frame
3452690	NM_001098532 // RAPGEF3 // Rap guanine nucleotide exchange factor (GEF) 3 // 12q	RAPGEF3	NM_001098532	0.000119834	3452697	707453	919005	main	chr12	-	48132974	48133012	48132925	48133013	88	0.0120488	-1.513	AA PCa	frame-shift
3452690	NM_001098532 // RAPGEF3 // Rap guanine nucleotide exchange factor (GEF) 3 // 12q	RAPGEF3	NM_001098532	0.000119834	3452701	707454	919009	main	chr12	-	48134090	48134166	48134087	48134178	91	0.00680741	-1.72753	AA PCa	frame-shift
3452690	NM_001098532 // RAPGEF3 // Rap guanine nucleotide exchange factor (GEF) 3 // 12q	RAPGEF3	NM_001098532	0.000119834	3452727	707469	919035	main	chr12	-	48143734	48143773	48143712	48143773	61	0.00238314	-1.51458	AA PCa	frame-shift
3453592	NM_003482 // MLL2 // myeloid/lymphoid or mixed-lineage leukemia 2 // 12q12-q14 /	MLL2	NM_003482	1.17883e-07	3453649	708008	919831	main	chr12	-	49431719	49431745	49430907	49432772	1865	0.0145455	-1.60645	AA PCa	in frame
3453592	NM_003482 // MLL2 // myeloid/lymphoid or mixed-lineage leukemia 2 // 12q12-q14 /	MLL2	NM_003482	1.17883e-07	3453651	708008	919833	main	chr12	-	49432218	49432373	49430907	49432772	1865	0.0018727	-1.64979	AA PCa	in frame
3453592	NM_003482 // MLL2 // myeloid/lymphoid or mixed-lineage leukemia 2 // 12q12-q14 /	MLL2	NM_003482	1.17883e-07	3453623	707996	919805	main	chr12	-	49425404	49425719	49424957	49427747	2790	0.00333878	-1.52532	AA PCa	frame-shift
[truncated: 776 more rows]
